# Supplementary material for: Colchicine as a novel drug for the treatment of osteosarcoma through drug repositioning based on an FDA drug library
Source: Front Oncol. 2022 Aug 18;12:893951. doi: 10.3389/fonc.2022.893951 (PMC9433722; doi:10.3389/fonc.2022.893951)
Supplement: Supplementary Table 1 — Initial screening of 772 FDA-approved library compounds. The table represents the number of FDA-approved drugs, name of the compounds and the viability of Saos-2 and U2OS cells with colchicine treatment of 10 μM for 48 h. [file DataSheet_2.xlsx]

## Sheet: Initial screening
					Saos-2	U2OS
			FDA drug #	Compound	% of control	% of control
			-	DMSO	100	100
			1	Clindamycin · HCl	64.6753	88.2569
			2	Felbamate	61.7462	90.1531
			3	Cyclosporin A	60.9354	90.9167
			4	Donepezil·HCl	61.231	87.3437
			5	Lincomycin	65.3725	92.1224
			6	Mycophenolic Acid	44.9193	62.4253
			7	Rapamycin	52.0478	66.7547
			8	Spectinomycin . dihydrochloride	61.0138	81.1318
			9	Amiodarone hydrochloride	58.0303	92.897
			10	Nicardipine . hydrochloride	64.6612	87.8059
			11	Pimozide	55.9406	111.516
			12	Loperamide . Hydrochloride	58.5222	114.867
			13	Tolbutamide	64.7106	109.731
			14	Glipizide	63.3347	108.61
			15	Phentolamine Hydrochloride	62.0822	111.581
			16	Quinine hydrochloride dihydrate	60.5836	131.526
			17	Propafenone hydrochloride	61.2128	119.98
			18	Phenytoin	62.5073	107.939
			19	Procainamide . hydrochloride	64.4797	108.488
			20	Lidocaine . hydrochloride . hydrate	63.8145	104.776
			21	Flecainide Acetate	62.0616	104.886
			22	Rosiglitazone	56.9358	112.089
			23	Amantadine·HCl	61.6878	116.397
			24	Prazosin hydrochloride	56.1072	122.8
			25	Clonidine . hydrochloride	61.3678	119.158
			26	Guananenz	59.3499	121.504
			27	Dihydroergotamine Mesylate	56.9282	119.694
			28	Emtricitabine	60.1228	113.4
			29	Betaxolol hydrochloride	60.9832	107.828
			30	Caffeine	63.0568	102.55
			31	Timolol maleate salt	64.5267	104.529
			32	Salbutamol Hemisulfate	62.2045	116.286
			33	Pindolol	61.4187	116.676
			34	Dobutamine·HCl	55.7663	117.263
			35	Sotalol·HCl	65.0523	118.397
			36	Maprotiline·HCl	52.0865	109.593
			37	(+)-Pilocarpine . hydrochloride	61.8365	115.571
			38	Ipratropium . bromide	61.2117	110.919
			39	Tropicamide	58.8194	107.418
			40	Pancuronium . dibromide	62.1795	104.642
			41	Ivermectin	63.7798	108.895
			42	Haloperidol	58.8347	111.779
			43	Cimetidine	60.1905	113.857
			44	Zonisamide	62.0496	119.865
			45	Zoledronic acid	56.372	110.022
			46	Naltrexone·HCl	61.0843	116.938
			47	Zolmitriptan	60.489	114.855
			48	Memantine . hydrochloride	60.508	108.285
			49	Riluzole·HCl	60.3137	106.709
			50	Propofol	59.5481	105.308
			51	Aminophylline	63.2473	103.904
			52	Nateglinide	62.1138	107.101
			53	(±) Isoproterenol·HCl	59.4747	112.557
			54	Acetylcholine Chloride	62.2652	110.49
			55	Atropine Sulfate Monohydrate	60.2756	109.096
			56	(R)-(-)-Apomorphine·HCl	50.3892	95.7488
			57	Chlorpromazine . Hydrochloride	29.4347	72.7345
			58	Fluphenazine dihydrochloride	52.592	95.2914
			59	Risperidone	60.909	107.476
			60	Diphenhydramine·HCl	62.9392	105.381
			61	Promethazine·HCl	66.2852	97.2391
			62	Ranitidine·HCl	67.4099	104.472
			63	Epinephrine Bitartrate	59.1095	101.734
			64	L-Norepinephrine bitartrate monohydrate	61.4049	107.581
			65	Quetiapine Fumarate	57.5771	96.3918
			66	Imipramine·HCl	60.6991	112.708
			67	Amoxapine	55.552	102.014
			68	Metoclopramide·HCl	64.3752	108.411
			69	Nalbuphine hydrochloride hydrate	63.1014	106.392
			70	Carbamoylcholine chloride	63.4132	106.19
			71	Famotidine	66.0461	95.0826
			72	Isoniazid	65.4968	99.4525
			73	Ticlopidine·HCl	67.0716	97.1669
			74	Clemastine Fumarate	61.1733	90.0358
			75	Vardenafil	65.0777	95.7428
			76	Linezolid	70.424	110.298
			77	Docetaxel	29.3229	62.1886
			78	Olopatadine	66.2301	97.685
			79	Tolcapone	64.0759	87.3441
			80	Olmesartan	66.5662	94.3666
			81	Nisoldipine	47.5971	80.2891
			82	Olanzapine	54.4197	98.745
			83	Lovastatin	56.851	102.389
			84	Lamotrigine	55.8587	101.531
			85	Azathioprine	55.905	80.2725
			86	Sildenafil Citrate	58.6454	103.283
			87	Atovaquone	58.8966	100.992
			88	Sertaconazole . Nitrate	60.1913	115.883
			89	Cefepime·2HCl Hydrate	59.4405	95.7443
			90	Aripiprazole	57.2632	102.468
			91	Candesartan	59.5114	115.423
			92	Butenafine·HCl	58.2699	113.429
			93	Dorzolamide·HCl	58.5001	110.154
			94	Escitalopram oxalate	58.4412	111.712
			95	Eprosartan Mesylate	59.2961	119.012
			96	Entacapone	54.1741	116.819
			97	Bleomycin sulfate	42.448	108.199
			98	Guanfacine·HCl	57.139	130.221
			99	Tizanidine·HCl	58.207	114.006
			100	Carvedilol	55.2575	113.918
			101	Flumazenil	56.2669	109.992
			102	Gefitinib	49.1162	90.4761
			103	Imatinib . mesylate	52.3745	118.488
			104	Idarubicin . Hydrochloride	19.2129	23.6341
			105	Montelukast·Na	54.1212	110.638
			106	Exemestane	54.6809	138.067
			107	Prostaglandin E2	55.2937	114.864
			108	Metformin	54.0327	110.258
			109	Anagrelide	57.3106	108.26
			110	Dofetilide	57.1548	115.147
			111	Erlotinib HCl	54.5748	86.5636
			112	Tacrine·HCl	54.7087	109.613
			113	Galanthamine . hydrobromide	58.4209	114.969
			114	Amiloride . hydrochloride . dihydrate	54.8165	114.931
			115	Amlodipine	55.3038	110.639
			116	Diltiazem . hydrochloride	55.3852	113.039
			117	Nifedipine	51.3564	95.0958
			118	Nimodipine	56.9868	115.643
			119	(±)-Verapamil . hydrochloride	55.1969	112.288
			120	Gabapentin	58.8782	111.746
			121	Felodipine	65.8641	107.713
			122	Phenoxybenzamine . hydrochloride	68.4306	115.47
			123	Trifluoperazine . Dihydrochloride	54.0323	105.8
			124	Latanoprost	67.6774	120.655
			125	Alfuzosin	66.3778	112.45
			126	Bromocriptine Mesylate	64.1693	109.406
			127	Clozapine	63.4306	109.937
			128	Acitretin	63.5587	105.353
			129	1α,25-Dihydroxyvitamin D3	68.6688	117.185
			130	Ketoconazole	71.2903	122.27
			131	Cromolyn·Na (Disodium Cromoglycate)	57.8977	110.5
			132	Capsaicin	56.0373	100.628
			133	Dexamethasone	57.2172	102.594
			134	Dipyridamole	52.9016	104.614
			135	Ethacrynic Acid	53.6826	114.128
			136	Indomethacin	56.5533	108.373
			137	Naproxen	54.9456	104.071
			138	Ibuprofen	55.5235	102.897
			139	Bumetanide	59.4885	103.151
			140	Neomycin . sulfate	61.4255	109.392
			141	Auranofin	14.86	12.8526
			142	Captopril	57.6294	105.125
			143	Tranylcypromine Hemisulfate	56.9225	106.969
			144	Piroxicam	59.1919	108.272
			145	Moxifloxacin·HCl	52.4032	107.312
			146	S(-)-Carbidopa . monohydrate	55.8428	114.608
			147	Ketoprofen	57.8689	115.494
			148	Meloxicam	54.5569	107.318
			149	Terbinafine·HCl	60.8698	117.893
			150	Sodium Phenylbutyrate	61.1891	110.897
			151	Simvastatin	55.1352	99.318
			152	Goserelin Acetate	57.7555	97.2962
			153	Raloxifene·HCl	55.3812	105.004
			154	Rifampicin	55.5403	108.716
			155	Etoposide	37.0698	68.9761
			156	Mitomycin C	71.388	113.525
			157	Delavirdine Mesylate	61.824	105.124
			158	Daunorubicin . hydrochloride	16.2279	18.3191
			159	Doxorubicin . HCl	27.8561	28.4836
			160	Cetirizine 2HCl	59.0062	96.8
			161	Lapatinib Ditosylate	60.7691	82.8581
			162	Pioglitazone·HCl	67.4655	87.7002
			163	Rivastigmine Tartrate	65.7254	87.7343
			164	Sulindac	63.7486	91.8295
			165	Valproic acid . sodium salt	64.1866	91.876
			166	Calcipotriene	65.4354	108.998
			167	Zafirlukast	67.2561	103.367
			168	Zileuton	63.3753	90.4328
			169	Bortezomib	19.0226	12.7261
			170	Diazoxide	65.6139	101.334
			171	Glyburide	71.328	94.2858
			172	Minoxidil	64.2063	94.0857
			173	Tolazamide	66.1842	95.1684
			174	Bexarotene	63.0142	100.634
			175	Tranexamic Acid	66.7223	96.5077
			176	Celecoxib	64.4237	102.926
			177	Levetiracetam	64.3467	100.135
			178	Letrozole	64.4193	95.4623
			179	Anastrozole	71.5461	95.1865
			180	Bicalutamide	67.0355	100.935
			181	Clindamycin Palmitate·HCl	60.5315	104.219
			182	Vorinostat (SAHA)	23.8491	17.9013
			183	Didanosine	66.4116	111.869
			184	Dolasetron	60.5825	111.399
			185	Enalaprilat Maleate	67.5385	111.679
			186	Fluvastatin . sodium salt	36.811	100.882
			187	Fosinopril·Na	62.8286	115.694
			188	Gemcitabine . hydrochloride	42.6113	84.4693
			189	Granisetron·HCl	65.2773	96.0127
			190	Oxaliplatin	53.1024	71.8339
			191	Atazanavir	59.1512	106.601
			192	Mycophenolate Mofetil	42.2765	79.6483
			193	Clofarabine	40.7242	99.1401
			194	Cabergoline	57.4429	121.967
			195	Ibandronate·Na Monohydrate	59.8519	121.809
			196	Imipenem	58.1329	123.746
			197	Lomustine	59.4207	125.642
			198	Adapalene	35.7518	116.216
			199	Meropenem	64.1278	95.3682
			200	Oseltamivir Phosphate	62.7149	99.4979
			201	Pamidronate Disodium Pentahydrate (Pamidronic Acid)	59.8812	106.916
			202	Pramipexole Dihydrochloride Monohydrate	60.2165	114.242
			203	Triptorelin Acetate	63.6227	116.693
			204	Risedonic Acid	59.233	117.535
			205	Rocuronium Bromide	62.4731	121.489
			206	Vinorelbine	28.0744	80.1184
			207	Salmeterol	60.1615	122.699
			208	Vincristine Sulfate	30.656	67.6402
			209	Aspirin (Acetylsalicylic Acid)	65.6197	97.7206
			210	Acyclovir	67.472	96.482
			211	Zidovudine	64.8122	101.496
			212	Allopurinol	58.6657	105.349
			213	Altretamine	61.9618	110.5
			214	Alendronate·Na Trihydrate	59.0846	108.812
			215	Albendazole	28.8863	74.9015
			216	Sumatriptan Succinate	63.7805	113.312
			217	Amifostine	64.0685	118.294
			218	4-Aminosalicylic Acid	65.0612	110.423
			219	5-Aminosalicylic acid	69.2026	99.0072
			220	Ampicillin Trihydrate	66.8085	99.2423
			221	Atenolol	68.6574	102.511
			222	Atracurium Besylate	62.7711	103.569
			223	Vinblastine . sulfate	33.1019	60.1226
			224	Azithromycin	67.8171	101.548
			225	Aztreonam	66.1891	107.543
			226	Betamethasone	73.4231	104.667
			227	Bisacodyl	68.4863	103.386
			228	Buspirone·HCl	65.64	105.426
			229	Carboplatin	65.4924	117.509
			230	Carbamazepine	72.3556	87.5105
			231	Cefotaxime Acid	67.2801	92.4357
			232	Ceftazidime Hydrate	68.7302	87.9157
			233	Chloramphenicol	72.0932	110.076
			234	Chlorambucil	63.5558	94.5013
			235	Chlorpheniramine Maleate	69.181	97.0285
			236	Chloroquine Diphosphate	61.1553	84.282
			237	Thalidomide	69.2767	94.5061
			238	Ciprofloxacin	66.6509	93.7192
			239	Citalopram·HBr	66.0896	100.804
			240	Clarithromycin	67.4916	87.1598
			241	Clomiphene Citrate	58.5498	83.5957
			242	Clopidogrel sulfate	72.7932	89.7145
			243	Clobetasol Propionate	69.3719	93.3722
			244	Orphenadrine citrate	69.1352	100.53
			245	Crotamiton	69.812	101.751
			246	Cyclophosphamide . monohydrate	67.8492	100.51
			247	Cytarabine	60.6281	84.2267
			248	Dacarbazine	69.4542	77.3967
			249	Danazol	68.061	92.7871
			250	Desloratadine	71.1578	108.207
			251	Dextromethorphan	71.7803	101.818
			252	Diclofenac sodium salt	70.0413	95.5711
			253	Zalcitabine	68.9778	107.308
			254	Diflunisal	71.4152	109.545
			255	Disulfiram	35.0048	94.1234
			256	Doxazosin Mesylate	65.5836	103.475
			257	Doxycycline Monohydrate	70.7909	104.102
			258	Enalapril	71.5114	106.074
			259	Esomeprazole Potassium	74.142	106.872
			260	17β-Estradiol	70.0281	113.802
			261	Estrone	66.2294	109.765
			262	Etidronate Disodium	67.8834	105.476
			263	Famciclovir	67.4342	103.106
			264	Fenoldopam Mesylate	64.4174	104.787
			265	Fenoprofen calcium salt dihydrate	69.2776	100.058
			266	Fenofibrate	64.7258	108.396
			267	Finasteride	70.876	100.927
			268	5-Fluorouracil	56.1867	77.6365
			269	Flurbiprofen	71.5912	100.257
			270	Amitriptyline·HCl	64.1009	108.315
			271	Floxuridine	38.7423	43.1852
			272	Fluocinolone Acetonide	67.7341	103.019
			273	Flutamide	63.39	115.075
			274	Fluconazole	69.4839	112.985
			275	Furosemide	66.0941	106.222
			276	Ganciclovir	67.8179	99.5883
			277	Gatifloxacin	68.1732	93.4288
			278	Gentamycin Sulfate	67.026	95.9199
			279	Gemfibrozil	72.745	98.3084
			280	Glimepiride	69.3586	106.209
			281	Hydrocortisone	72.1002	101.576
			282	Hydrocortisone Acetate	70.4065	99.4459
			283	Idoxuridine	67.7739	99.1281
			284	Ifosfamide	68.1498	100.821
			285	Imiquimod	67.5488	97.1308
			286	Indapamide	65.0774	93.0859
			287	Itraconazole	62.7374	65.7876
			288	Levonorgestrel	67.0947	94.9118
			289	Levofloxacin . hydrochloride	69.8352	97.3788
			290	Leflunomide	67.907	85.981
			291	Lisinopril Dihydrate	72.6338	98.306
			292	Loratadine	70.4474	82.3368
			293	Losartan Potassium	69.5988	53.7508
			294	Mebendazole	31.9067	46.5779
			295	Medroxyprogesterone Acetate	69.989	93.9362
			296	Mefenamic Acid	70.7798	90.6111
			297	Melphalan	59.6661	87.5959
			298	Alpha-methyl-L-dopa sesquihydrate	72.2917	94.4271
			299	Methylprednisolone	74.8663	94.0234
			300	Metoprolol Tartrate	76.6189	102.178
			301	Methimazole	73.5196	105.609
			302	Metronidazole	73.929	101.148
			303	Minocycline	70.66	97.9263
			304	Mitoxantrone . dihydrochloride	15.7773	14.0938
			305	Paclitaxel	29.209	62.0529
			306	Nabumetone	70.4969	94.9746
			307	Naphazoline·HCl	71.1822	95.6902
			308	Nefazodone·HCl	76.5072	101.325
			309	Norethindrone	71.2042	97.9003
			310	Norfloxacin	72.4048	79.2084
			311	Nystatin	71.6459	93.2297
			312	Ofloxacin	68.5297	92.7593
			313	Omeprazole	67.3602	90.5525
			314	Oxcarbazepine	66.9162	94.5703
			315	Oxiconazole Nitrate	67.5231	115.688
			316	Oxacillin sodium salt monohydrate	68.8229	94.1913
			317	Pantoprazole	66.4578	87.5444
			318	Paroxetine·HCl	54.6123	23.0108
			319	Penciclovir	67.3145	80.5921
			320	Pentoxifylline	63.5632	93.9182
			321	Penicillin V Potassium	65.6413	102.653
			322	Piperacillin	64.5517	101.981
			323	Prednisolone	67.0562	104.722
			324	Progesterone	65.4792	111.384
			325	Procarbazine·HCl	67.4298	106.119
			326	Prednisone	66.9299	107.348
			327	Primaquine diphosphate	54.3867	89.1662
			328	Praziquantel	64.4351	101.533
			329	Quinapril·HCl	66.2584	96.8258
			330	Ranolazine·2HCl	66.8176	106.641
			331	Ramipril	70.0308	117.002
			332	Ribavirin	66.527	117.558
			333	Nelfinavir Mesylate	61.6764	113.298
			334	Rimantadine·HCl	65.918	114.866
			335	Propranolol·HCl	67.1557	116.243
			336	Scopolamine hydrobromide	68.4234	113.442
			337	Spironolactone	65.8828	114.051
			338	Streptomycin . sulfate	68.5619	112.111
			339	Sulfadiazine	68.1341	111.872
			340	Sulfasalazine	68.9653	111.999
			341	Tamsulosin·HCl	65.0456	110.112
			342	Telmisartan	53.8782	88.9065
			343	Terazosin·HCl	62.6077	105.983
			344	Tetracycline	63.3397	105.804
			345	Temozolomide	64.8137	105.933
			346	Tinidazole	66.8242	107.962
			347	Tobramycin	68.2302	108.279
			348	Topotecan . hydrochloride	31.7009	47.4109
			349	Toremifene Base	67.3641	114.173
			350	Tolmetin sodium dihydrate	66.5256	98.3405
			351	Amoxicillin	65.5491	107.356
			352	Tramadol·HCl	66.0154	101.295
			353	Trimethoprim	63.4924	107.198
			354	Valacyclovir·HCl	61.2011	103.484
			355	Vecuronium Bromide	59.6927	97.8156
			356	Venlafaxine·HCl	65.1066	93.6602
			357	Bupivacaine hydrochloride monohydrate	67.0056	100.81
			358	Ketotifen Fumarate	65.568	105.867
			359	Naloxone . hydrochloride	67.0593	105.586
			360	Fluoxetine·HCl	58.3583	89.5373
			361	Ondansetron	63.4673	100.723
			362	Tiotropium Bromide	62.9621	99.7921
			363	Thioridazine·HCl	44.605	54.9747
			364	Amrinone	66.7165	97.3971
			365	Milrinone	63.747	98.2833
			366	Prostaglandin E1	64.8063	101.045
			367	Misoprostol	64.2818	98.4921
			368	Argatroban	71.2668	96.6965
			369	Cilastatin Sodium	68.6563	101.571
			370	Butoconazole Nitrate	71.6503	131.642
			371	Mifepristone	64.8395	101.856
			372	Megestrol Acetate	67.948	106.286
			373	Tamoxifen . citrate	59.2642	103.913
			374	Aprepitant	64.9264	95.2238
			375	Bosentan	67.4805	95.1366
			376	Efavirenz	59.2089	100.702
			377	Miglustat (N-Butyldeoxynojirimycin·HCl)	69.6451	97.198
			378	Fulvestrant	66.6057	103.595
			379	Esmolol	69.5078	101.095
			380	Capecitabine	67.7559	108.236
			381	Succinylcholine Chloride·2H2O	72.9723	114.594
			382	Cyproheptadine·HCl Sesquihydrate	60.7149	107.317
			383	Abacavir Sulfate	93.9074	82.578
			384	Acamprosate calcium	94.3723	81.5244
			385	Acarbose	94.917	82.8258
			386	Acebutolol . Hydrochloride	90.602	80.862
			387	Acetaminophen	92.3013	81.27
			388	Acetazolamide	94.95	80.0375
			389	Acetohexamide	90.6508	81.9102
			390	Acetohydroxamic Acid	95.6047	84.5073
			391	N-Acetyl-L-cysteine	92.8817	85.2682
			392	Acrivastine	92.5455	87.5776
			393	Adefovir Dipivoxil	89.5556	77.55
			394	Adenosine	119.474	92.8479
			395	9-cis-Retinoic acid	101.265	103.241
			396	Almotriptan malate	106.313	97.8751
			397	Alosetron·HCl	101.463	83.8115
			398	Ambrisentan	113.221	94.9792
			399	Amcinonide	119.712	98.1424
			400	Amikacin . disulfate	107.087	98.8527
			401	6-Aminocaproic acid	112.666	84.6786
			402	Aminohippurate . sodium	117.263	83.3398
			403	Aminolevulinic Acid·HCl	121.569	86.5058
			404	Amlexanox	121.673	74.1418
			405	Amphotericin B	120.306	99.0321
			406	Arsenic Trioxide	79.523	79.6372
			407	Artemether	131.833	116.559
			408	Articaine·HCl	118.643	102.937
			409	L-Ascorbic Acid	110.188	102.975
			410	Asenapine Maleate	89.0033	95.5251
			411	Atomoxetine . Hydrochloride	108.542	85.7171
			412	Atorvastatin hemicalcium salt	75.2016	82.2672
			413	5-Azacytidine	123.921	101.302
			414	Azelaic Acid	127.31	102.875
			415	Azelastine·HCl	108.835	109.11
			416	Bacitracin	118.618	113.852
			417	(±)-Baclofen	120.542	108.787
			418	Balsalazide	121.892	114.451
			419	Beclomethasone Dipropionate	118.908	113.138
			420	Benazepril·HCl	109.138	102.234
			421	Bendamustine hydrochloride	109.326	73.4377
			422	Bendroflumethiazide	112.072	91.4874
			423	Benztropine . mesylate	113.755	109.147
			424	Betaine	117.621	108.249
			425	Bethanechol Chloride	120.982	103.695
			426	Bimatoprost	121.965	106.501
			427	Biperiden·HCl	115.989	109.733
			428	Bisoprolol Fumarate	116.382	122.494
			429	Brimonidine	112.527	114.579
			430	Bromfenac	106.447	102.683
			431	Brompheniramine Maleate	111.895	47.0735
			432	Budesonide	120.958	103.27
			433	Bupropion	120.723	103.707
			434	Busulfan	114.781	106.067
			435	Capreomycin Sulfate	115.712	105.799
			436	Carbinoxamine Maleate	116.36	73.9385
			437	Carglumic Acid	119.414	106.853
			438	Carmustine	109.795	100.736
			439	Cefaclor	112.894	64.1311
			440	Cefadroxil Monohydrate	115.229	55.295
			441	Cefazolin . sodium	120.76	90.775
			442	Cefdinir	117.038	89.1206
			443	Cefditoren Pivoxil	113.83	65.7634
			444	Cefixime	111.67	65.6558
			445	Cefotetan Disodium	109.548	68.9353
			446	Cefoxitin·Na	110.364	70.194
			447	Cefpodoxime Proxetil	114.632	92.0812
			448	Cefprozil	108.642	93.3629
			449	Ceftibuten	99.3357	46.2876
			450	Ceftizoxim·Na	97.7153	76.3478
			451	Ceftriaxone·Na	98.5794	73.6367
			452	Cefuroxime Axetil	97.7528	74.5985
			453	Cefuroxime·Na	102.565	75.2718
			454	Cephalexin Monohydrate	102.295	74.3756
			455	Chenodeoxycholic Acid	102.017	51.7855
			456	Chlorhexidine Dihydrochloride	52.0333	32.9737
			457	Chlorothiazide	102.207	80.2522
			458	Chlorpropamide	96.0901	86.0788
			459	Chlorthalidone	100.284	88.7549
			460	Chlorzoxazone	96.5416	88.7572
			461	Ciclesonide	100.071	87.7924
			462	Ciclopirox	64.397	65.97
			463	Cidofovir	94.3356	90.0442
			464	Cilostazol	94.7511	93.2574
			465	Cinacalcet·HCl	69.2107	86.2377
			466	Cisatracurium Besylate	96.228	92.7938
			467	Cisplatin	93.4155	94.5413
			468	Cladribine	62.8604	57.9463
			469	Clavulanate Potassium	110.045	91.0822
			470	Clofazimine	102.987	102.343
			471	Clomipramine·HCl	104.333	104.547
			472	Clotrimazole	120.767	111.049
			473	Cloxacillin·Na	106.547	88.8189
			474	Colchicine	39.3924	51.9867
			475	Colistimethate·Na	79.9769	68.0004
			476	Colistin . sulfate	118.745	90.2975
			477	Cortisone Acetate	109.298	85.9722
			478	Cyclobenzaprine·HCl	103.873	87.3369
			479	Cyclopentolate	110.398	91.5801
			480	Cycloserine	112.841	95.2089
			481	Cysteamine·HCl	104.506	98.8024
			482	Actinomycin D	36.5593	30.1596
			483	4-Aminopyridine	109.29	90.4833
			484	Dantrolene . sodium	105.642	90.3074
			485	Dapsone	112.084	85.8555
			486	Daptomycin	116.401	86.4584
			487	Darifenacin·HBr	106.568	98.0766
			488	Darunavir	113.722	101.232
			489	Dasatinib	57.2096	47.0238
			490	Decitabine	70.4595	88.3648
			491	Deferasirox	83.7299	75.0979
			492	Deferoxamine Mesylate	90.9605	77.6723
			493	Demeclocycline·HCl	108.004	97.3126
			494	Desipramine·HCl	102.595	111.289
			495	Desogestrel	119.692	94.4032
			496	Desonide	114.064	86.6003
			497	Desoximetasone	112.058	95.3223
			498	Desvenlafaxine Succinate Hydrate	113.832	105.069
			499	Dexchlorpheniramine Maleate	112.277	104.818
			500	Dexmedetomidine·HCl	101.301	107.636
			501	Dexrazoxane	113.661	108.654
			502	Diatrizoate Meglumine	108.699	114.264
			503	Dicloxacillin·Na Salt Monohydrate	113.572	91.9667
			504	Dicyclomine·HCl	114.138	91.2036
			505	Dienogest	114.264	108.137
			506	Difluprednate	115.864	105.964
			507	Digoxin	25.1474	14.2317
			508	Dimenhydrinate	112.072	107.244
			509	Disopyramide	113.308	107.512
			510	Dopamine·HCl	100.89	112.412
			511	Doripenem	115.506	107.254
			512	Doxapram·HCl H2O	116.594	105.357
			513	Doxepin · Hydrochloride	112.541	93.1983
			514	Droperidol	118.916	69.6788
			515	Drospirenone	117.888	86.5585
			516	Duloxetine·HCl	100.615	74.7077
			517	Dutasteride	109.089	74.4443
			518	Dyphylline	118.045	56.0791
			519	Econazole Nitrate	129.073	106.572
			520	Eflornithine·HCl	109.922	90.9891
			521	Epinastine·HCl	112.867	80.9545
			522	Epirubicin·HCl	29.5232	28.5741
			523	Eplerenone	73.4537	38.8541
			524	Eptifibatide	101.769	77.8519
			525	Erythromycin	102.689	80.8436
			526	Estramustine Phosphate·Na	101.265	47.6552
			527	Estropipate	100.446	79.8813
			528	Eszopiclone	98.7272	53.3828
			529	Ethambutol Dihydrochloride	101.468	89.8524
			530	17alpha-Ethynylestradiol	99.2231	79.0903
			531	Ethionamide	109.05	93.7707
			532	Ethosuximide	109.429	97.0125
			533	Etodolac	100.447	92.598
			534	Etomidate	105.175	93.0495
			535	Etonogestrel	105.351	92.2681
			536	Everolimus	84.7764	63.2666
			537	Ezetimibe	113.196	91.7144
			538	Febuxostat	99.9191	91.6222
			539	Fexofenadine·HCl	101.064	93.1539
			540	FTY-720 . HCl	15.1311	75.0129
			541	Flavoxate·HCl	105.562	79.9204
			542	Flucytosine	118.341	78.2578
			543	Fludarabine Phosphate	87.6988	69.6337
			544	Fludrocortisone Acetate	115.121	89.3755
			545	Flunisolide	98.75	108.927
			546	Fluocinonide	109.748	100.685
			547	Fluorometholone	111.6	100.37
			548	Flurandrenolide	107.746	100.671
			549	Fluticasone Propionate	98.9674	101.326
			550	Fluvoxamine Maleate	96.9118	99.0888
			551	Fomepizole	111.947	103.703
			552	Formoterol	104.337	101.51
			553	Foscarnet·Na	104.854	100.33
			554	Fosfomycin Calcium	111.456	101.536
			555	Fosphenytoin·2Na	104.107	84.6382
			556	Gemifloxacin	104.309	85.4167
			557	Glycopyrrolate Iodide	107.517	87.4554
			558	Griseofulvin	105.752	89.5571
			559	Guanidine·HCl	110.88	110.498
			560	Halcinonide	110.952	108.868
			561	Halobetasol Propionate	118.073	107.876
			562	Hexachlorophene	73.3211	68.5466
			563	Homatropine Methylbromide	112.231	105.076
			564	Hydralazine . hydrochloride	112.848	82.74
			565	Hydrochlorothiazide	109.063	85.8387
			566	Hydroflumethiazide	115.683	89.2192
			567	Hydroxocobalamin·HCl	108.615	80.9511
			568	Hydroxychloroquine Sulfate	98.1263	93.1086
			569	Hydroxyurea	106.052	108.809
			570	Hydroxyzine dihydrochloride	99.6584	101.221
			571	Ibutilide Fumarate	103.593	106.657
			572	Iloperidone	105.526	102.183
			573	Indinavir	110.542	96.6937
			574	Irbesartan	105.292	96.3743
			575	Irinotecan . hydrochloride . trihydrate	52.5886	84.1781
			576	Isocarboxazid	107.3	88.6484
			577	Isosorbide . Dinitrate	106.036	95.0826
			578	13-cis-Retinoic acid	96.2429	91.8544
			579	Isradipine	119.968	120.448
			580	Kanamycin . sulfate	115.227	103.293
			581	Ketorolac Tromethamine	115.781	116.407
			582	Labetalol . hydrochloride	110.163	99.9069
			583	Lacosamide	118.292	81.0745
			584	Lactulose	116.884	86.6226
			585	Lamivudine	115.332	85.6014
			586	Lansoprazole	118.668	100.311
			587	Lenalidomide	108.177	84.169
			588	Leucovorin Calcium Pentahydrate	112.99	95.2376
			589	Levalbuterol·HCl	105.183	116.633
			590	Levobunolol·HCl	111.857	90.5363
			591	Levocarnitine	112.243	94.6153
			592	Levocetirizine Dihydrochloride	109.152	95.033
			593	Levothyroxine·Na	112.22	99.9963
			594	Lindane	107.83	109.269
			595	Liothyronine·Na	110.367	113.201
			596	Lopinavir	111.548	110.414
			597	Loteprednol Etabonate	106.657	103.211
			598	Loxapine succinate	112.757	116.51
			599	Mafenide	105.072	93.6198
			600	Malathion	110.344	94.918
			601	Mannitol	108.043	92.2703
			602	Maraviroc	105.088	91.8252
			603	Mechlorethamine·HCl	81.2655	91.3475
			604	Meclizine Dihydrochloride	108.471	102.87
			605	Meclofenamate·Na	108.781	97.1747
			606	Mefloquine . hydrochloride	50.9583	36.2105
			607	Mepenzolate Bromide	107.019	100.854
			608	(±)-Mepivacaine hydrochloride	104.217	102.566
			609	Mequinol	95.007	93.6301
			610	6-Mercaptopurine Monohydrate	85.8806	72.009
			611	Mesna	102.833	88.4186
			612	Mestranol	100.056	99.1679
			613	Metaproterenol sulfate	96.9254	91.2023
			614	Metaraminol Bitartrate	95.7741	93.0668
			615	Metaxalone	98.0598	103.621
			616	Methacholine Chloride	94.5892	90.6349
			617	Methazolamide	90.7927	92.5396
			618	Methenamine Hippurate	95.5551	105.492
			619	Methocarbamol	101.269	108.972
			620	Methotrexate	66.9007	79.9277
			621	Methoxsalen (Xanthotoxin)	93.4825	93.1205
			622	(−)-Scopolamine Methyl Bromide	99.5554	102.349
			623	Methsuximide	100.084	102.084
			624	Methyclothiazide	90.032	100.058
			625	Methyl δ-aminolevulinate hydrochloride	102.939	113.963
			626	Methylergonovine Maleate	97.6085	100.871
			627	Metolazone	94.4214	100.412
			628	Metyrapone	100.317	102.213
			629	Mexiletine·HCl	103.127	107.094
			630	Micafungin	111.862	106.803
			631	Miconazole nitrate	111.99	142.664
			632	Midodrine·HCl	109.661	111.473
			633	Miglitol	106.999	122.502
			634	Milnacipran·HCl	104.928	101.994
			635	Mirtazapine	102.953	103.409
			636	Mitotane	108.857	106.568
			637	Moexipril·HCl	110.033	101.699
			638	Mometasone Furoate	114.619	129.337
			639	Mupirocin	121.744	101.968
			640	Nadolol	111.863	94.3561
			641	Nafcillin·Na	114.057	93.0047
			642	Naftifine·HCl	107.215	100.165
			643	Naratriptan·HCl	104.012	105.551
			644	Natamycin	103.864	101.255
			645	Nebivolol·HCl	85.58	62.5432
			646	Nelarabine	104.177	108.712
			647	Nepafenac	109.752	100.34
			648	Nevirapine	111.685	113.462
			649	Niacin	109.87	124.913
			650	Nicotine	108.594	100.723
			651	Nilotinib	66.0345	97.4765
			652	Nilutamide	111.851	97.9818
			653	Nitazoxanide	105.962	116.764
			654	Nitisinone	101.522	99.5886
			655	Nitrofurantoin	104.929	86.0672
			656	Nizatidine	106.529	100.086
			657	Nortriptyline·HCl	96.8207	110.86
			658	Olsalazine·Na	111.221	118.23
			659	Orlistat	108.611	105.928
			660	Oxaprozin	110.013	108.231
			661	Oxtriphylline	108.588	117.656
			662	Oxybutynin Chloride	112.152	113.136
			663	Oxytetracycline·HCl	113.936	103.423
			664	Paliperidone	106.857	106.139
			665	Palonosetron·HCl	78.7451	80.2936
			666	Paromomycin Sulfate	111.973	115.485
			667	Pazopanib·HCl	82.7918	84.7255
			668	Pemetrexed Disodium	107.11	104.807
			669	Pemirolast Potassium	108.337	114.411
			670	Penicillamine (D-Penicillamine)	103.837	107.97
			671	Penicillin G potassium salt	108.778	108.443
			672	Pentamidine Isethionate	90.8937	128.299
			673	Pentostatin	106.7	107.148
			674	Perindopril Erbumine	95.3226	101.493
			675	Permethrin	110.555	102.589
			676	Perphenazine	94.8555	102.497
			677	Phenelzine Sulfate	104.814	105.076
			678	Phenylephrine	88.8689	102.725
			679	Phytonadione	104.708	105.402
			680	Pimecrolimus	92.3951	118.35
			681	Pitavastatin Calcium	38.1285	58.8411
			682	Podophyllotoxin	44.6464	64.2274
			683	Posaconazole	106.033	88.3114
			684	Pralidoxime Chloride	101.435	83.3474
			685	Prasugrel	106.172	83.3973
			686	Pravastatin sodium	105.684	79.8199
			687	Prilocaine·HCl	101.697	79.6239
			688	Primidone	97.8689	79.6411
			689	Probenecid	101.627	79.3143
			690	Proparacaine·HCl	99.2236	79.5381
			691	Propylthiouracil	106.313	99.4777
			692	Protriptyline·HCl	101.946	98.3858
			693	Pyrazinamide	105.016	97.0414
			694	Pyridostigmine Bromide	106.783	94.1752
			695	Pyrimethamine	73.2034	78.5066
			696	Quinidine hydrochloride monohydrate	111.947	130.056
			697	Rabeprazole . Sodium	109.316	101.734
			698	Raltegravir potassium	106.887	97.167
			699	Ramelteon	108.119	101.412
			700	Rasagiline Mesylate	108.18	95.6059
			701	Regadenoson	106.466	105.114
			702	Repaglinide	108.069	91.1217
			703	Reserpine	113.232	84.85
			704	Rifabutin	112.05	107.053
			705	Rifapentine	113.929	98.8485
			706	Rifaximin	109.021	103.315
			707	Ritonavir	107.329	102.689
			708	Rizatriptan Benzoate	103.848	100.279
			709	Ropinirole·HCl	105.634	103.404
			710	Ropivacaine·HCl Monohydrate	107.889	96.5848
			711	Rosuvastatin Calcium	84.8519	101.568
			712	Rufinamide	113.403	96.096
			713	Saquinavir Mesylate	107.563	93.5615
			714	Selegiline·HCl	109.678	92.9215
			715	Sertraline·HCl	42.9236	25.2969
			716	Silver Sulfadiazine	117.717	109.18
			717	Sitagliptin Phosphate	106.872	105.377
			718	Sorafenib tosylate	76.2806	101.494
			719	Stavudine	105.608	106.79
			720	Streptozocin	101.911	96.9128
			721	Sulconazole Nitrate	107.68	126.585
			722	Sulfacetamide·Na	112.384	99.5021
			723	Sulfamethoxazole	109.643	92.3833
			724	Sulfanilamide	112.198	86.1388
			725	Sunitinib . malate	25.5121	53.1805
			726	Tacrolimus (Fk506)	94.4382	110.795
			727	Tadalafil	108.522	104.301
			728	Tazarotene	105.473	95.2023
			729	Telbivudine	104.775	99.4179
			730	Telithromycin	107.081	96.5396
			731	Temsirolimus	92.6254	53.1334
			732	Teniposide	36.3986	22.3048
			733	Tenofovir Hydrate	103.06	90.862
			734	Terbutaline Hemisulfate	105.789	97.4139
			735	Terconazole	102.82	93.0738
			736	Tetrabenazine	110.194	98.5544
			737	Tetrahydrozoline·HCl	107.455	102.451
			738	Theophylline	105.9	95.8118
			739	Thioguanine	66.0423	54.4514
			740	Thio-TEPA	105.55	100.514
			741	Tiagabine·HCl	109.296	96.5526
			742	Tigecycline	106.563	94.4548
			743	Tiludronate Disodium	109.959	98.2474
			744	Tiopronin	105.87	98.0157
			745	Tirofiban·HCl monohydrate	106.964	104.199
			746	Tolterodine Tartrate	100.691	109.934
			747	Tolvaptan	110.063	92.1761
			748	Topiramate	103.915	89.5672
			749	Torsemide	104.588	88.4504
			750	Trandolapril	107.807	85.5216
			751	Travoprost	104.339	84.6596
			752	Trazodone·HCl	97.6382	84.9659
			753	Tretinoin	94.3618	87.1599
			754	Triamcinolone Acetonide	98.5832	83.279
			755	Triamterene	67.5217	72.1332
			756	Trientine Dihydrochloride	104.428	81.9287
			757	Trihexyphenidyl·HCl	80.1155	85.9956
			758	Trimethadione	82.0753	83.7826
			759	Trimethobenzamide·HCl	77.1596	77.2828
			760	Trimipramine Maleate	93.1737	75.0252
			761	Trospium Chloride	137.232	76.1567
			762	Ursodiol	139.473	79.3174
			763	Valganciclovir·HCl	132.988	81.4381
			764	Valsartan	135.501	84.3288
			765	Vancomycin . hydrochloride	133.737	83.9228
			766	Varenicline Tartrate	87.6417	88.1978
			767	Vigabatrin	89.0174	86.5627
			768	Voriconazole	83.0458	89.372
			769	Warfarin	111.782	78.3007
			770	Zaleplon	137.635	85.0217
			771	Zanamivir	148.496	81.6423
			772	Ziprasidone Hydrochloride Monohydrate	135.142	87.1925
