# Supplementary material for: Colchicine as a novel drug for the treatment of osteosarcoma through drug repositioning based on an FDA drug library
Source: Front Oncol. 2022 Aug 18;12:893951. doi: 10.3389/fonc.2022.893951 (PMC9433722; doi:10.3389/fonc.2022.893951)
Supplement: Supplementary Table 2 — A list of the deferentially expressed genes between colchicine treated and non-treated Saos-2 and U2OS cells. [file DataSheet_3.xlsx]

## Sheet: Data
Filter: 25737		Fold change		Normalized data (log2)				Raw data				Annotation													Gene information
ID	Gene symbol	Saco2_30 /Saos2_c	U2OS_30 /U20S_c	Saos2_c	U20S_c	Saco2_30	U2OS_30	Saos2_c	U20S_c	Saco2_30	U2OS_30	Gene ID	Entrez ID	chromosome	start	end	width	strand	transcript_id	Biotype	tss_id	p_id	Aliases	Description	NCBI search
1	DDX11L1	0.888533	0.926972	2.2064	2.15152	2.0359	2.04212	28	32	10	13	DDX11L1	100287102	chr1	11874	14409	1652	+	NR_046018	misc_RNA	TSS16932	.	.	DEAD /H-box helicase 11 like 1	DDX11L1
2	WASH7P	0.532495	0.296741	3.75747	4.98477	2.84831	3.23204	97	285	20	35	WASH7P	653635	chr1	14362	29370	1769	-	NR_024540	misc_RNA	TSS8568	.	FAM39F|FLJ35264|FLJ50976|FLJ51139|FLJ99967|WASH5P	WAS protein family homolog 7 pseudogene	WASH7P
3	FAM138A	1	1	0	0	0	0	0	0	0	0	FAM138A	645520	chr1	34611	36081	1130	-	NR_026818	lncRNA	TSS9577	.	F379	family with sequence similarity 138 member A	FAM138A
4	FAM138F	1	1	0	0	0	0	0	0	0	0	FAM138F	641702	chr1	34611	35174	564	-	NR_026820	lncRNA	TSS9577	.	F379|MGC168827	family with sequence similarity 138 member F	FAM138F
5	OR4F5	1	1	0	0	0	0	0	0	0	0	OR4F5	79501	chr1	69091	70008	918	+	NM_001005484	protein_coding	TSS16448	P1386	.	olfactory receptor family 4 subfamily F member 5	OR4F5
6	LOC729737	0.987025	0.671842	1.94131	2.6976	1.92247	2.12379	22	51	9	14	LOC729737	729737	chr1	134773	140566	5474	-	NR_039983	lncRNA	TSS21159	.	.	uncharacterized LOC729737	LOC729737
7	LOC100133331	0.936323	0.554947	2.59348	3.92621	2.49855	3.07663	39	132	15	31	LOC100133331	100133331	chr1	323892	665731	8546	+	NR_028327_1	lncRNA	TSS14025	.	.	uncharacterized LOC100133331	LOC100133331
8	LOC100132287	1	1	0	0	0	0	0	0	0	0	LOC100132287	100132287	chr1	323892	324060	169	+	NR_028322	lncRNA	TSS14025	.	.	uncharacterized LOC100132287	LOC100132287
9	LOC100132062	1	1	0	0	0	0	0	0	0	0	LOC100132062	100132062	chr1	323892	324060	169	+	NR_028325	lncRNA	TSS14025	.	FLJ53527|FLJ60455|FLJ61476|FLJ79453|FLJ79455	uncharacterized LOC100132062	LOC100132062
10	OR4F3	1	1	0	0	0	0	0	0	0	0	OR4F3	26683	chr1	367659	368597	939	+	NM_001005224_2	protein_coding	TSS5667	P26091	OR4F16|OR4F29	olfactory receptor family 4 subfamily F member 3	OR4F3
11	OR4F29	1	1	0	0	0	0	0	0	0	0	OR4F29	729759	chr1	367659	368597	939	+	NM_001005221	protein_coding	TSS5667	P26091	OR4F16|OR4F3|OR7-21	olfactory receptor family 4 subfamily F member 29	OR4F29
12	OR4F16	1	1	0	0	0	0	0	0	0	0	OR4F16	81399	chr1	367659	622034	1878	+	NM_001005277	protein_coding	TSS5667	P26091	OR1-1|OR4F29|OR4F3|OR7-21	olfactory receptor family 4 subfamily F member 16	OR4F16
13	LOC101928626	1.31008	1	0	0	0.389654	0	0	0	1	0	LOC101928626	101928626	chr1	562760	564389	798	-	NR_125957	lncRNA	TSS26338	.	.	uncharacterized LOC101928626	LOC101928626
14	LOC100288069	1	1.23988	0	0	0	0.310206	0	0	0	1	LOC100288069	100288069	chr1	700245	714068	1371	-	NR_033908	lncRNA	TSS9920	.	.	uncharacterized LOC100288069	LOC100288069
15	FAM87B	2.24032	1.23988	0	0	1.1637	0.310206	0	0	4	1	FAM87B	400728	chr1	752751	755214	1944	+	NR_103536	lncRNA	TSS19519	.	.	family with sequence similarity 87 member B	FAM87B
16	LINC00115	2.24032	1.47977	0	0	1.1637	0.565372	0	0	4	2	LINC00115	79854	chr1	761586	762902	1317	-	NR_024321	lncRNA	TSS20889	.	.	long intergenic non-protein coding RNA 115	LINC00115
17	LINC01128	0.537126	2.56171	5.14342	1.05375	4.24676	2.41086	266	10	58	18	LINC01128	643837	chr1	762971	794826	9233	+	NR_047519	lncRNA	TSS1569	.	.	long intergenic non-protein coding RNA 1128	LINC01128
18	FAM41C	1	1.23988	0	0	0	0.310206	0	0	0	1	FAM41C	284593	chr1	803451	812182	1706	-	NR_027055	lncRNA	TSS23755	.	.	family with sequence similarity 41 member C	FAM41C
19	LOC100130417	0.679444	1	2.59348	0	2.0359	0	39	0	10	0	LOC100130417	100130417	chr1	852198	855072	1446	-	NR_122045	lncRNA	TSS24304	.	.	uncharacterized LOC100130417	LOC100130417
20	SAMD11	1.28509	0.363374	8.43892	7.99023	8.80078	6.52976	2680	2354	1435	381	SAMD11	148398	chr1	861121	879961	2554	+	NM_152486	protein_coding	TSS32374	P12757	MGC45873	sterile alpha motif domain containing 11	SAMD11
21	NOC2L	1.18681	0.398681	8.43999	7.90796	8.68708	6.58127	2682	2223	1326	395	NOC2L	26155	chr1	879583	894679	2800	-	NM_015658	protein_coding	TSS9465	P32803	DKFZp564C186|FLJ35172|NET15|NET7|NIR	NOC2 like nucleolar associated transcriptional repressor	NOC2L
22	KLHL17	0.883444	0.380893	4.56042	5.52611	4.38163	4.13357	175	419	64	69	KLHL17	339451	chr1	895967	901099	2564	+	NM_198317	protein_coding	TSS20060	P12051	RP11-54O7.6	kelch like family member 17	KLHL17
23	PLEKHN1	0.109996	1.43009	4.34819	0.621021	1.1637	1.13713	150	5	4	5	PLEKHN1	84069	chr1	901877	910484	2532	+	NM_001160184	protein_coding	TSS13763	P13443	DKFZp434H2010|MGC120613|MGC120616|RP11-54O7.7	pleckstrin homology domain containing N1	PLEKHN1
24	PERM1	0.102251	2.19942	3.28981	0	0	1.13713	68	0	0	5	PERM1	84808	chr1	910579	917497	3064	-	NM_001291366	protein_coding	TSS923	P6871	.	PPARGC1 and ESRR induced regulator, muscle 1	PERM1
25	HES4	0.172184	1	7.53833	0	5.00036	0	1432	0	100	0	HES4	57801	chr1	934342	935552	1431	-	NM_021170	protein_coding	TSS8398	P12994	bHLHb42	hes family bHLH transcription factor 4	HES4
26	ISG15	0.524269	1.55767	7.3468	5.11589	6.41518	5.75527	1253	313	272	221	ISG15	9636	chr1	948847	949919	666	+	NM_005101	protein_coding	TSS18696	P26662	G1P2|IFI15|IP17|UCRP|hUCRP	ISG15 ubiquitin-like modifier	ISG15
27	AGRN	1.83613	4.24029	5.44653	5.15126	6.32319	7.23542	330	321	255	624	AGRN	375790	chr1	955503	991499	7511	+	NM_198576	protein_coding	TSS23100	P10465	FLJ45064	agrin	AGRN
28	RNF223	1	1	0	0	0	0	0	0	0	0	RNF223	401934	chr1	1007126	1009687	1122	-	NM_001205252	protein_coding	TSS18309	P6775	.	ring finger protein 223	RNF223
29	C1orf159	0.389395	0.0863173	4.68151	5.658	3.32082	2.12379	191	460	29	14	C1orf159	54991	chr1	1017198	1051736	2104	-	NM_017891	protein_coding	TSS13580	P11545	FLJ20584|FLJ21143|FLJ36119	chromosome 1 open reading frame 159	C1orf159
30	LINC01342	1	1	0	0	0	0	0	0	0	0	LINC01342	254099	chr1	1072397	1079434	1618	+	NR_038869	lncRNA	TSS33527	.	.	long intergenic non-protein coding RNA 1342	LINC01342
31	TTLL10	1	1	0	0	0	0	0	0	0	0	TTLL10	254173	chr1	1109286	1133313	2416	+	NM_001130045	protein_coding	TSS5899	P25735	FLJ36119|FLJ42131|TTLL5	tubulin tyrosine ligase like 10	TTLL10
32	TNFRSF18	1	1	0	0	0	0	0	0	0	0	TNFRSF18	8784	chr1	1138888	1142089	1374	-	NM_148901	protein_coding	TSS32145	P17669	AITR|GITR|GITR-D	tumor necrosis factor receptor superfamily member 18	TNFRSF18
33	TNFRSF4	1	1	0	0	0	0	0	0	0	0	TNFRSF4	7293	chr1	1146706	1149548	1104	-	NM_003327	protein_coding	TSS28799	P27818	ACT35|CD134|OX40|TXGP1L	tumor necrosis factor receptor superfamily member 4	TNFRSF4
34	SDF4	0.994612	0.982566	9.17433	7.66652	9.16653	7.64114	4467	1879	1850	828	SDF4	51150	chr1	1152288	1167447	2022	-	NM_016176	protein_coding	TSS26838	P34160	Cab45	stromal cell derived factor 4	SDF4
35	B3GALT6	0.455979	0.235358	6.82932	6.0972	5.69635	4.01013	873	627	164	63	B3GALT6	126792	chr1	1167629	1170420	2792	+	NM_080605	protein_coding	TSS28680	P28967	beta3GalT6	beta-1,3-galactosyltransferase 6	B3GALT6
36	FAM132A	1	0.0376236	0	5.04243	0	0.310206	0	297	0	1	FAM132A	388581	chr1	1177826	1182102	1043	-	NM_001014980	protein_coding	TSS18270	P28512	C1QDC2|C1QTNF12|MGC105127	family with sequence similarity 132 member A	FAM132A
37	UBE2J2	0.899262	0.872144	7.76591	7.06012	7.61272	6.86276	1678	1231	628	481	UBE2J2	118424	chr1	1189292	1209234	2568	-	NM_194315	protein_coding	TSS28650	P16148	NCUBE-2|NCUBE2|PRO2121	ubiquitin conjugating enzyme E2 J2	UBE2J2
38	SCNN1D	1	1.23988	0	0	0	0.310206	0	0	0	1	SCNN1D	6339	chr1	1215816	1227409	3054	+	NM_001130413	protein_coding	TSS19468	P6538	ENaCd|ENaCdelta|MGC149710|MGC149711|SCNED|dNaCh	sodium channel epithelial 1 delta subunit	SCNN1D
39	ACAP3	0.380434	0.318117	5.73234	3.31182	4.33806	1.65945	404	83	62	9	ACAP3	116983	chr1	1227764	1243269	3759	-	NM_030649	protein_coding	TSS15071	P2574	CENTB5|KIAA1716	ArfGAP with coiled-coil, ankyrin repeat and PH domains 3	ACAP3
40	PUSL1	0.700105	1.00063	6.06562	3.87423	5.55126	3.87513	511	127	148	57	PUSL1	126789	chr1	1243994	1247057	1240	+	NM_153339	protein_coding	TSS6784	P24252	FLJ90811	pseudouridylate synthase-like 1	PUSL1
41	CPSF3L	0.57596	0.441856	6.4125	5.35082	5.61654	4.17247	652	370	155	71	CPSF3L	54973	chr1	1246965	1260067	2843	-	NM_001256456	.	TSS23921	P29144	CPSF73L|FLJ13294|FLJ20542|INT11|INTS11|RC-68|RC68	cleavage and polyadenylation specific factor 3-like	CPSF3L
42	CPTP	0.411926	0.19381	7.03506	6.8339	5.75552	4.46662	1008	1051	171	88	CPTP	80772	chr1	1260143	1264276	2193	+	NM_001029885	protein_coding	TSS27848	P26267	.	ceramide-1-phosphate transfer protein	CPTP
43	TAS1R3	0.885649	1	0.175193	0	0	0	1	0	0	0	TAS1R3	83756	chr1	1266726	1269844	2559	+	NM_152228	protein_coding	TSS13384	P35959	T1R3	taste 1 receptor member 3	TAS1R3
44	DVL1	0.723882	1.90539	7.43232	5.69742	6.96615	6.6275	1330	473	400	408	DVL1	1855	chr1	1270658	1284492	2924	-	NM_004421	protein_coding	TSS12483	P18911	DVL|DVL1L1|MGC54245	dishevelled segment polarity protein 1	DVL1
45	MXRA8	4.72095	0.906588	0	6.71186	2.23908	6.57038	0	965	12	392	MXRA8	54587	chr1	1288069	1298921	2551	-	NM_001282585	protein_coding	TSS34075	P15753	DKFZp586E2023|MGC3047	matrix-remodelling associated 8	MXRA8
46	AURKAIP1	0.877988	0.704331	9.33466	8.69065	9.14694	8.18498	4993	3831	1825	1209	AURKAIP1	54998	chr1	1309110	1310818	1474	-	NM_001127229	protein_coding	TSS29533	P34127	AIP|AKIP|FLJ20608	aurora kinase A interacting protein 1	AURKAIP1
47	CCNL2	0.638811	0.829312	6.41031	5.54285	5.76377	5.27284	651	424	172	157	CCNL2	81669	chr1	1321091	1334718	3631	-	NM_030937	protein_coding	TSS14048	P5760	ANIA-6B|CCNM|DKFZp761A1210|DKFZp762O195|HCLA-ISO|HLA-ISO|PCEE|SB138	cyclin L2	CCNL2
48	LOC148413	0.572721	0.4806	7.90995	7.14811	7.10585	6.09102	1855	1309	441	280	LOC148413	148413	chr1	1334910	1337426	1748	+	NR_015434	lncRNA	TSS11239	.	.	uncharacterized LOC148413	LOC148413
49	MRPL20	0.532004	0.532751	8.64374	7.63407	7.73325	6.7256	3090	1837	683	437	MRPL20	55052	chr1	1337276	1342693	733	-	NM_017971	protein_coding	TSS16368	P26433	L20mt|MGC4779|MGC74465|MRP-L20	mitochondrial ribosomal protein L20	MRPL20
50	ANKRD65	1	1	0	0	0	0	0	0	0	0	ANKRD65	441869	chr1	1353800	1356824	2382	-	NM_001145210	protein_coding	TSS18478	P13645	.	ankyrin repeat domain 65	ANKRD65
51	TMEM88B	1	1	0	0	0	0	0	0	0	0	TMEM88B	643965	chr1	1361508	1363167	492	+	NM_001146685	protein_coding	TSS6713	P28609	.	transmembrane protein 88B	TMEM88B
52	LOC102724312	1	1	0	0	0	0	0	0	0	0	LOC102724312	102724312	chr1	1365537	1369953	1288	-	NR_125996	.	TSS2763	.	.	uncharacterized LOC102724312	LOC102724312
53	VWA1	4.98425	1	0.331397	0	2.64877	0	2	0	17	0	VWA1	64856	chr1	1370903	1378262	4822	+	NM_022834	protein_coding	TSS7480	P9192	DKFZp761O051|FLJ22215|WARP	von Willebrand factor A domain containing 1	VWA1
54	ATAD3C	0.7208	1.23988	0.472329	0	0	0.310206	3	0	0	1	ATAD3C	219293	chr1	1385069	1405538	3859	+	NM_001039211	protein_coding	TSS32081	P12353	FLJ34599|FLJ37183	ATPase family, AAA domain containing 3C	ATAD3C
55	ATAD3B	0.803108	0.475873	5.21538	6.09038	4.89905	5.01903	280	624	93	131	ATAD3B	83858	chr1	1407164	1431582	2433	+	NM_031921	protein_coding	TSS3092	P4857	AAA-TOB3|KIAA1273|TOB3	ATPase family, AAA domain containing 3B	ATAD3B
56	ATAD3A	0.905777	0.946401	6.43205	5.57577	6.28928	5.4963	661	434	249	184	ATAD3A	55210	chr1	1447523	1470067	2909	+	NM_001170535	protein_coding	TSS31109	P4598	FLJ10709|FLJ35514	ATPase family, AAA domain containing 3A	ATAD3A
57	TMEM240	1.62016	1	0	0	0.696135	0	0	0	2	0	TMEM240	339453	chr1	1470158	1475740	1117	-	NM_001114748	protein_coding	TSS30267	P16806	.	transmembrane protein 240	TMEM240
58	SSU72	0.596907	0.569033	7.25099	6.3989	6.50657	5.58549	1172	775	290	196	SSU72	29101	chr1	1477053	1510262	1303	-	NM_014188	protein_coding	TSS1793	P9384	FLJ13048|HSPC182|PNAS-120	SSU72 homolog, RNA polymerase II CTD phosphatase	SSU72
59	C1orf233	0.590599	0.158106	5.7601	3.79817	5.00036	1.13713	412	120	100	5	C1orf233	643988	chr1	1533388	1535476	2089	-	NM_001242659	.	TSS6639	P15415	.	chromosome 1 open reading frame 233	C1orf233
60	MIB2	1.00231	0.604371	4.94001	3.58189	4.94334	2.85539	230	102	96	26	MIB2	142678	chr1	1550795	1565990	3722	+	NM_080875	protein_coding	TSS4586	P14250	FLJ20648|FLJ39787|FLJ41406|ZZANK1|ZZZ5	mindbomb E3 ubiquitin protein ligase 2	MIB2
61	MMP23B	1	1	0	0	0	0	0	0	0	0	MMP23B	8510	chr1	1567560	1568499	465	+	NM_006983	protein_coding	TSS4741	P21641	MIFR|MIFR-1|MMP22|MMP23A	matrix metallopeptidase 23B	MMP23B
62	MMP23A	1	1	0	0	0	0	0	0	0	0	MMP23A	8511	chr1	1568159	1633247	1812	+	NR_002946	misc_RNA	TSS23827	.	MIFR|MIFR-1|MMP21	matrix metallopeptidase 23A (pseudogene)	MMP23A
63	CDK11B	2.09526	2.68652	5.55748	5.13368	6.62461	6.55942	357	317	315	389	CDK11B	984	chr1	1570603	1655859	3118	-	NM_001787	protein_coding	TSS26050	P29620	CDC2L1|CDK11|CDK11-p110|CDK11-p46|CDK11-p58|CLK-1|FLJ59152|PK58|p58|p58CDC2L1|p58CLK-1	cyclin-dependent kinase 11B	CDK11B
64	SLC35E2B	0.781197	4.59827	5.60035	0	5.2441	2.20109	368	0	119	15	SLC35E2B	728661	chr1	1592939	1624243	6421	-	NM_001110781	protein_coding	TSS16097	P1873	DKFZp564C093|DKFZp686M0869|FLJ43631|KIAA0447|MGC104754|MGC117254|SLC35E2	solute carrier family 35 member E2B	SLC35E2B
65	CDK11A	2.02811	1.92951	5.44653	4.92981	6.46666	5.87804	330	274	282	241	CDK11A	728642	chr1	1634170	1655791	2211	-	NM_033529	protein_coding	TSS29832	P15200	CDC2L2|CDC2L3|CDK11-p110|CDK11-p46|CDK11-p58|MGC131975|PITSLRE|p58GTA	cyclin-dependent kinase 11A	CDK11A
66	SLC35E2	1.1293	5.23192	4.61465	1.96532	4.79008	4.35266	182	27	86	81	SLC35E2	9906	chr1	1656277	1677438	7297	-	NM_001199787	protein_coding	TSS14550	P874	DKFZp686M0869|FLJ34996|FLJ44537|KIAA0447|MGC104754|MGC117254|MGC126715|MGC138494	solute carrier family 35 member E2	SLC35E2
67	NADK	2.4117	1.07335	3.87639	4.10823	5.14644	4.21036	106	151	111	73	NADK	65220	chr1	1682671	1711508	4307	-	NM_001198993	protein_coding	TSS17322	P27741	FLJ13052|FLJ37724|dJ283E3.1	NAD kinase	NADK
68	GNB1	0.536205	0.756192	9.82661	8.18148	8.92746	7.77831	7025	2689	1567	911	GNB1	2782	chr1	1716724	1822556	3194	-	NM_002074	protein_coding	TSS16815	P32021	.	G protein subunit beta 1	GNB1
69	CALML6	1	1	0	0	0	0	0	0	0	0	CALML6	163688	chr1	1846266	1848733	1101	+	NM_138705	protein_coding	TSS26094	P21931	CAGLP	calmodulin like 6	CALML6
70	TMEM52	0.155694	0.368242	2.68321	1.75148	0	0.310206	42	22	0	1	TMEM52	339456	chr1	1849029	1850740	958	-	NM_178545	protein_coding	TSS7644	P29641	.	transmembrane protein 52	TMEM52
71	CFAP74	1	1	0	0	0	0	0	0	0	0	CFAP74	85452	chr1	1853390	1935276	5412	-	NM_001304360	protein_coding	TSS2884	P3328	.	cilia and flagella associated protein 74	CFAP74
72	GABRD	1	1	0	0	0	0	0	0	0	0	GABRD	2563	chr1	1950768	1962192	1925	+	NM_000815	protein_coding	TSS21788	P19737	EIG10|EJM7|GEFSP5|MGC45284	gamma-aminobutyric acid type A receptor delta subunit	GABRD
73	PRKCZ	8.75198	0.931119	0	5.05649	3.12961	4.95353	0	300	25	125	PRKCZ	5590	chr1	1981909	2116834	3079	+	NM_002744	protein_coding	TSS30167	P18738	PKC-ZETA|PKC2	protein kinase C zeta	PRKCZ
74	FAAP20	0.392965	0.63857	6.67198	6.30975	5.32445	5.66266	782	728	126	207	FAAP20	199990	chr1	2115899	2144159	7764	-	NM_001256945	protein_coding	TSS7608	P12270	.	Fanconi anemia core complex associated protein 20	FAAP20
75	SKI	1.70021	2.19129	5.55748	4.69231	6.32319	5.82409	357	231	255	232	SKI	6497	chr1	2160134	2241652	5707	+	NM_003036	protein_coding	TSS8857	P33315	SKV	v-ski avian sarcoma viral oncogene homolog	SKI
76	MORN1	1	1.71965	0	0	0	0.782118	0	0	0	3	MORN1	79906	chr1	2252692	2323190	6378	-	NM_024848	protein_coding	TSS28621	P12853	FLJ13941	MORN repeat containing 1	MORN1
77	LOC100129534	0.635509	1.21773	1.35015	0.281176	0.696135	0.565372	12	2	2	2	LOC100129534	100129534	chr1	2281853	2284100	2248	-	NR_024489	misc_RNA	TSS3917	.	MGC71285	small nuclear ribonucleoprotein polypeptide N pseudogene	LOC100129534
78	RER1	1.01319	0.685264	7.6277	7.19017	7.6466	6.6449	1524	1348	643	413	RER1	11079	chr1	2323214	2336885	3104	+	NM_007033	protein_coding	TSS4742	P23716	.	retention in endoplasmic reticulum sorting receptor 1	RER1
79	PEX10	0.56724	0.341307	6.86491	5.86924	6.04694	4.31838	895	534	210	79	PEX10	5192	chr1	2336241	2344010	2014	-	NM_153818	protein_coding	TSS24596	P34285	MGC1998|NALD|RNF69	peroxisomal biogenesis factor 10	PEX10
80	PLCH2	2.86047	0.607698	0	0.718575	1.51625	0	0	6	6	0	PLCH2	9651	chr1	2398898	2436969	8546	+	NM_001303012	protein_coding	TSS17182	P878	PLC-eta2|PLCL4|PLCeta2	phospholipase C eta 2	PLCH2
81	PANK4	7.20158	4.35838	0	0	2.84831	2.12379	0	0	20	14	PANK4	55229	chr1	2439970	2458067	2679	-	NM_018216	protein_coding	TSS20920	P9218	DKFZp547M242|FLJ10782	pantothenate kinase 4	PANK4
82	HES5	1	1	0	0	0	0	0	0	0	0	HES5	388585	chr1	2460184	2461684	1306	-	NM_001010926	protein_coding	TSS2779	P28849	bHLHb38	hes family bHLH transcription factor 5	HES5
83	LOC115110	1	1.71965	0	0	0	0.782118	0	0	0	3	LOC115110	115110	chr1	2481359	2488450	4619	-	NR_037844	lncRNA	TSS24076	.	DKFZp762D186	uncharacterized LOC115110	LOC115110
84	TNFRSF14	2.86047	4.59827	0	0	1.51625	2.20109	0	0	6	15	TNFRSF14	8764	chr1	2487804	2497061	3501	+	NM_003820	protein_coding	TSS5244	P6115	ATAR|HVEA|HVEM|LIGHTR|TR2	tumor necrosis factor receptor superfamily member 14	TNFRSF14
85	LOC100996583	1	1	0	0	0	0	0	0	0	0	LOC100996583	100996583	chr1	2497974	2515973	698	+	NR_121638	lncRNA	TSS34140	.	.	uncharacterized LOC100996583	LOC100996583
86	FAM213B	0.297842	0.235238	6.34765	7.01882	4.60027	4.93101	623	1196	75	123	FAM213B	127281	chr1	2517899	2522908	3292	+	NM_001195741	protein_coding	TSS12837	.	.	family with sequence similarity 213 member B	FAM213B
87	MMEL1	1.93024	0.597268	0	1.05375	0.948778	0.310206	0	10	3	1	MMEL1	79258	chr1	2522081	2564481	2902	-	NM_033467	protein_coding	TSS17722	P30327	MGC119454|MGC119455|MGC119456|MMEL2|NEP2|NEPII|NL1|NL2|SEP	membrane metallo-endopeptidase-like 1	MMEL1
88	TTC34	1	1	0	0	0	0	0	0	0	0	TTC34	100287898	chr1	2572807	2706230	1775	-	NM_001242672	protein_coding	TSS13563	P19838	.	tetratricopeptide repeat domain 34	TTC34
89	ACTRT2	1	1	0	0	0	0	0	0	0	0	ACTRT2	140625	chr1	2938046	2939467	1422	+	NM_080431	protein_coding	TSS14651	P21755	ARPM2|ARPT2|Arp-T2|FLJ25424|HARPM2	actin related protein T2	ACTRT2
90	LINC00982	1	1.71965	0	0	0	0.782118	0	0	0	3	LINC00982	440556	chr1	2976181	2984289	3939	-	NR_015440	lncRNA	TSS26168	.	.	long intergenic non-protein coding RNA 982	LINC00982
91	PRDM16	1	1.95954	0	0	0	0.970514	0	0	0	4	PRDM16	63976	chr1	2985742	3355185	13611	+	NM_199454	protein_coding	TSS9784	P12320	KIAA1675|MEL1|MGC166915|PFM13	PR domain 16	PRDM16
92	ARHGEF16	0.44301	3.15896	4.14208	0	2.96749	1.65945	129	0	22	9	ARHGEF16	27237	chr1	3371147	3397677	2904	+	NM_014448	protein_coding	TSS18135	P24759	GEF16|NBR	Rho guanine nucleotide exchange factor 16	ARHGEF16
93	MEGF6	0.537016	0.229683	7.01647	3.0928	6.11951	0.970514	995	70	221	4	MEGF6	1953	chr1	3404506	3528059	7439	-	NM_001409	protein_coding	TSS32717	P35912	EGFL3|KIAA0815	multiple EGF like domains 6	MEGF6
94	TPRG1L	1.17026	1.88912	5.56143	4.40786	5.78826	5.32557	358	188	175	163	TPRG1L	127262	chr1	3541556	3546694	2427	+	NM_182752	protein_coding	TSS7521	P10984	FAM79A|FLJ21811|RP11-46F15.3|h-mover|mover	tumor protein p63 regulated 1-like	TPRG1L
95	WRAP73	1.66881	2.03994	4.32978	3.52908	5.0686	4.5576	148	98	105	94	WRAP73	49856	chr1	3547331	3566671	1699	-	NM_017818	protein_coding	TSS30124	P33744	.	WD repeat containing, antisense to TP73	WRAP73
96	TP73	1	0.262409	0	5.19852	0	3.26841	0	332	0	36	TP73	7161	chr1	3569129	3652765	5522	+	NM_001204188	protein_coding	TSS14594	P14394	P73	tumor protein p73	TP73
97	TP73-AS1	1	0.498977	0	4.47221	0	3.46925	0	197	0	42	TP73-AS1	57212	chr1	3652548	3663335	3912	-	NR_033708	lncRNA	TSS14588	.	.	TP73 antisense RNA 1	TP73-AS1
98	CCDC27	1	1	0	0	0	0	0	0	0	0	CCDC27	148870	chr1	3668965	3688209	2174	+	NM_152492	protein_coding	TSS33864	P3354	FLJ32825|MGC138313|MGC138317	coiled-coil domain containing 27	CCDC27
99	SMIM1	1	1.71965	0	0	0	0.782118	0	0	0	3	SMIM1	388588	chr1	3689325	3692546	575	+	NM_001288583	protein_coding	TSS33289	P18352	.	small integral membrane protein 1 (Vel blood group)	SMIM1
100	LRRC47	0.548902	0.339798	8.53193	7.70794	7.66655	6.15069	2859	1934	652	292	LRRC47	57470	chr1	3696784	3713068	2648	-	NM_020710	protein_coding	TSS5853	P27859	KIAA1185	leucine rich repeat containing 47	LRRC47
101	CEP104	1.12918	0.786948	5.88514	5.05649	6.06041	4.71083	450	300	212	105	CEP104	9731	chr1	3728645	3773797	6458	-	NM_014704	protein_coding	TSS17498	P9038	.	centrosomal protein 104	CEP104
102	DFFB	0.899235	6.51735	3.64285	0	3.48962	2.70428	89	0	33	23	DFFB	1677	chr1	3773831	3801993	3396	+	NM_001282669	protein_coding	TSS24914	P16981	CAD|CPAN|DFF-40|DFF2|DFF40	DNA fragmentation factor subunit beta	DFFB
103	C1orf174	1.31211	4.22039	4.70312	2.89832	5.09502	4.97569	194	60	107	127	C1orf174	339448	chr1	3805697	3816857	1666	-	NM_207356	protein_coding	TSS19840	P22423	RP13-531C17.2	chromosome 1 open reading frame 174	C1orf174
104	LINC01134	1	1	0	0	0	0	0	0	0	0	LINC01134	100133612	chr1	3816968	3832011	1952	+	NR_024455	lncRNA	TSS9099	.	.	long intergenic non-protein coding RNA 1134	LINC01134
105	LINC01346	1	1	0	0	0	0	0	0	0	0	LINC01346	728716	chr1	4000672	4012643	568	+	NR_040065	lncRNA	TSS31377	.	.	long intergenic non-protein coding RNA 1346	LINC01346
106	LOC284661	1	1	0	0	0	0	0	0	0	0	LOC284661	284661	chr1	4472111	4484744	2074	+	NR_027088	.	TSS18673	.	.	uncharacterized LOC284661	LOC284661
107	AJAP1	2.44664	0.117213	6.73454	3.0928	8.02534	0	817	70	837	0	AJAP1	55966	chr1	4715105	4843851	3317	+	NM_018836	protein_coding	TSS6782	P18202	MOT8|RP3-426F10.1|SHREW-1|SHREW1	adherens junctions associated protein 1	AJAP1
108	NPHP4	0.451044	9.15608	5.13814	0	3.98948	3.19473	265	0	48	34	NPHP4	261734	chr1	5922868	6052533	5553	-	NM_015102	protein_coding	TSS30463	P30603	FLJ46306|KIAA0673|POC10|SLSN4	nephronophthisis 4	NPHP4
109	KCNAB2	0.693233	0.424815	6.11751	4.93489	5.58893	3.6998	530	275	152	50	KCNAB2	8514	chr1	6052358	6161253	5828	+	NM_001199861	protein_coding	TSS31596	P2769	AKR6A5|HKvbeta2|HKvbeta2.1|HKvbeta2.2|KCNA2B|KV-BETA-2|MGC117289	potassium voltage-gated channel subfamily A regulatory beta subunit 2	KCNAB2
110	CHD5	1.31008	5.07804	0	0	0.389654	2.34427	0	0	1	17	CHD5	26038	chr1	6161847	6240194	9663	-	NM_015557	protein_coding	TSS28316	P14289	DKFZp434N231|KIAA0444	chromodomain helicase DNA binding protein 5	CHD5
111	RPL22	1.0965	1.08004	8.95278	8.56841	9.08568	8.67949	3830	3519	1749	1705	RPL22	6146	chr1	6245080	6259679	2085	-	NM_000983	protein_coding	TSS8776	P27156	EAP|HBP15|HBP15 /L22	ribosomal protein L22	RPL22
112	LOC102724450	1	1	0	0	0	0	0	0	0	0	LOC102724450	102724450	chr1	6264900	6265840	378	-	NR_125997	lncRNA	TSS16430	.	.	uncharacterized LOC102724450	LOC102724450
113	RNF207	1.07392	0.328913	5.21036	5.1643	5.31324	3.56008	279	324	125	45	RNF207	388591	chr1	6266189	6281359	3971	+	NM_207396	protein_coding	TSS27461	P25494	C1orf188|FLJ32096|FLJ46380|FLJ46593	ring finger protein 207	RNF207
114	ICMT	0.795613	0.563465	7.86511	6.18729	7.53525	5.35969	1798	668	595	167	ICMT	23463	chr1	6281253	6296044	4815	-	NM_012405	protein_coding	TSS28062	P18598	HSTE14|MGC39955|MST098|MSTP098|PCCMT|PCMT|PPMT	isoprenylcysteine carboxyl methyltransferase	ICMT
115	LINC00337	1.93024	1.02033	0	0.281176	0.948778	0.310206	0	2	3	1	LINC00337	148645	chr1	6296300	6299502	1640	+	NR_103534	lncRNA	TSS25474	.	.	long intergenic non-protein coding RNA 337	LINC00337
116	HES3	1	1	0	0	0	0	0	0	0	0	HES3	390992	chr1	6304252	6305638	697	+	NM_001024598	protein_coding	TSS27571	P2828	bHLHb43	hes family bHLH transcription factor 3	HES3
117	GPR153	0.76818	0.22175	3.7013	3.59479	3.32082	1.4218	93	103	29	7	GPR153	387509	chr1	6307406	6321035	4082	-	NM_207370	protein_coding	TSS8730	P8978	DKFZp762B2210|PGR1	G protein-coupled receptor 153	GPR153
118	ACOT7	0.96089	1.81944	7.21132	5.15997	7.15377	6.02346	1140	323	456	267	ACOT7	11332	chr1	6324332	6453826	2389	-	NM_007274	protein_coding	TSS8510	P24912	ACH1|ACT|BACH|CTE-II|LACH|LACH1|MGC1126|RP1-120G22.10|hBACH	acyl-CoA thioesterase 7	ACOT7
119	HES2	1	1	0	0	0	0	0	0	0	0	HES2	54626	chr1	6475294	6479979	4260	-	NM_019089	protein_coding	TSS32784	P12540	bHLHb40	hes family bHLH transcription factor 2	HES2
120	ESPN	1	1	0	0	0	0	0	0	0	0	ESPN	83715	chr1	6484848	6521004	3531	+	NM_031475	protein_coding	TSS8236	P14350	DFNB36|DKFZp434A196|DKFZp434G2126	espin	ESPN
121	TNFRSF25	0.165686	4.83815	2.59348	0	0	2.27446	39	0	0	16	TNFRSF25	8718	chr1	6521214	6526255	2045	-	NM_003790	protein_coding	TSS25987	P11335	APO-3|DDR3|DR3|LARD|TNFRSF12|TR3|TRAMP|WSL-1|WSL-LR	tumor necrosis factor receptor superfamily member 25	TNFRSF25
122	PLEKHG5	0.417798	0.551688	4.2827	4.09012	3.02358	3.23204	143	149	23	35	PLEKHG5	57449	chr1	6526152	6580121	5782	-	NM_001265592	protein_coding	TSS27397	P35887	DSMA4|GEF720|KIAA0720	pleckstrin homology and RhoGEF domain containing G5	PLEKHG5
123	NOL9	1.72211	3.04057	6.02329	5.25245	6.80746	6.8568	496	345	358	479	NOL9	79707	chr1	6581407	6614658	6712	-	NM_024654	protein_coding	TSS19102	P23760	FLJ23323|MGC131821|MGC138483|NET6	nucleolar protein 9	NOL9
124	TAS1R1	1	1	0	0	0	0	0	0	0	0	TAS1R1	80835	chr1	6615338	6639817	2795	+	NM_138697	protein_coding	TSS27951	P14107	GPR70|T1R1|TR1	taste 1 receptor member 1	TAS1R1
125	ZBTB48	0.156653	4.57363	4.71026	0.281176	2.0359	2.47452	195	2	10	19	ZBTB48	3104	chr1	6640051	6649340	2263	+	NM_001278647	protein_coding	TSS16982	P19416	HKR3|ZNF855|pp9964	zinc finger and BTB domain containing 48	ZBTB48
126	KLHL21	0.865518	1.58723	7.00782	4.79093	6.79945	5.45744	989	248	356	179	KLHL21	9903	chr1	6650784	6662958	4516	-	NM_014851	protein_coding	TSS12691	P29662	KIAA0469|MGC99635	kelch like family member 21	KLHL21
127	PHF13	0.843636	0.781798	6.98741	5.45712	6.7421	5.10198	975	399	342	139	PHF13	148479	chr1	6673756	6684093	3670	+	NM_153812	protein_coding	TSS16730	P35860	MGC43399|PHF5|SPOC1	PHD finger protein 13	PHF13
128	THAP3	0.440811	1.9752	7.71273	4.77967	6.53097	5.76167	1617	246	295	222	THAP3	90326	chr1	6684925	6695646	3140	+	NM_001195753	protein_coding	TSS31533	P25790	MGC33488	THAP domain containing, apoptosis associated protein 3	THAP3
129	DNAJC11	0.366987	1.95554	7.31322	4.40052	5.86702	5.36809	1224	187	185	168	DNAJC11	55735	chr1	6694228	6761966	3293	-	NM_018198	protein_coding	TSS33032	P9102	FLJ10737|dJ126A5.1	DnaJ heat shock protein family (Hsp40) member C11	DNAJC11
130	LOC100505887	1	1	0	0	0	0	0	0	0	0	LOC100505887	100505887	chr1	6784805	6790072	485	+	NR_104620	.	TSS2548	.	.	uncharacterized LOC100505887	LOC100505887
131	CAMTA1	0.596873	0.528887	7.60682	6.70593	6.86232	5.78696	1502	961	372	226	CAMTA1	23261	chr1	6845384	7829766	9076	+	NM_001195563	protein_coding	TSS10270	P13039	KIAA0833	calmodulin binding transcription activator 1	CAMTA1
132	VAMP3	0.768937	0.924335	6.2384	5.74161	5.85934	5.62809	577	488	184	202	VAMP3	9341	chr1	7831329	7841492	2205	+	NM_004781	protein_coding	TSS2828	P36159	CEB	vesicle associated membrane protein 3	VAMP3
133	PER3	0.702311	0.809365	4.47086	4.37831	3.96104	4.07317	164	184	47	66	PER3	8863	chr1	7844489	7905240	6834	+	NM_016831	protein_coding	TSS16018	P17225	GIG13	period circadian clock 3	PER3
134	UTS2	1	1	0	0	0	0	0	0	0	0	UTS2	10911	chr1	7907672	7913551	634	-	NM_021995	protein_coding	TSS8350	P10504	PRO1068|U-II|UCN2|UII	urotensin 2	UTS2
135	TNFRSF9	0.415196	0.582648	8.78641	4.98966	7.51827	4.21036	3412	286	588	73	TNFRSF9	3604	chr1	7975931	8003225	5993	-	NM_001561	protein_coding	TSS31496	P11835	4-1BB|CD137|CDw137|ILA|MGC2172	tumor necrosis factor receptor superfamily member 9	TNFRSF9
136	PARK7	0.465851	0.282025	9.72704	9.12664	8.62498	7.30053	6556	5186	1270	653	PARK7	11315	chr1	8021714	8045342	903	+	NM_001123377	protein_coding	TSS21327	P459	DJ-1|DJ1|FLJ27376|FLJ34360|FLJ92274	Parkinsonism associated deglycase	PARK7
137	ERRFI1	60.4785	8.0531	0.175193	2.67347	6.09354	5.68302	1	50	217	210	ERRFI1	54206	chr1	8071779	8086393	3129	-	NM_018948	protein_coding	TSS12683	P34637	GENE-33|MIG-6|MIG6|RALT	ERBB receptor feedback inhibitor 1	ERRFI1
138	LOC102724539	1	3.39885	0	0	0	1.76505	0	0	0	10	LOC102724539	102724539	chr1	8268732	8275268	495	+	NR_125998	.	TSS9348	.	.	uncharacterized LOC102724539	LOC102724539
139	SLC45A1	1.62016	1.23988	0	0	0.696135	0.310206	0	0	2	1	SLC45A1	50651	chr1	8378145	8404227	2527	+	NM_001080397	protein_coding	TSS1705	P21802	DNB5|FLJ26758|KIAA0458	solute carrier family 45 member 1	SLC45A1
140	RERE	0.867439	0.88835	7.80641	7.0717	7.60125	6.9009	1726	1241	623	494	RERE	473	chr1	8412464	8877699	8321	-	NM_001042681	protein_coding	TSS32348	P7617	ARG|ARP|ATN1L|DNB1|FLJ38775|KIAA0458	arginine-glutamic acid dipeptide repeats	RERE
141	LOC102724552	1	1	0	0	0	0	0	0	0	0	LOC102724552	102724552	chr1	8484705	8495076	694	+	NR_125999	lncRNA	TSS27894	.	.	uncharacterized LOC102724552	LOC102724552
142	ENO1	0.420208	0.194173	13.1181	13.5609	11.8672	11.1964	68850	112313	12045	9778	ENO1	2023	chr1	8921059	8939151	2187	-	NM_001201483	protein_coding	TSS3465	P11134	ENO1L1|MPB1|NNE|PPH	enolase 1	ENO1
143	ENO1-AS1	1.93024	1.21773	0	0.281176	0.948778	0.565372	0	2	3	2	ENO1-AS1	100505975	chr1	8938894	8939943	446	+	NR_038351	lncRNA	TSS7494	.	.	ENO1 antisense RNA 1	ENO1-AS1
144	CA6	1	0.902859	0	0.147427	0	0	0	1	0	0	CA6	765	chr1	9005893	9035148	1463	+	NM_001215	protein_coding	TSS21480	P13137	CA-VI|GUSTIN|MGC21256	carbonic anhydrase 6	CA6
145	SLC2A7	1	1	0	0	0	0	0	0	0	0	SLC2A7	155184	chr1	9063359	9086404	1539	-	NM_207420	protein_coding	TSS6726	P32289	GLUT7	solute carrier family 2 member 7	SLC2A7
146	SLC2A5	1	1	0	0	0	0	0	0	0	0	SLC2A5	6518	chr1	9097005	9129887	3008	-	NM_003039	protein_coding	TSS16416	P30594	GLUT5	solute carrier family 2 member 5	SLC2A5
147	GPR157	1	1	0	0	0	0	0	0	0	0	GPR157	80045	chr1	9164476	9189229	1153	-	NM_024980	protein_coding	TSS7062	P10023	FLJ12132	G protein-coupled receptor 157	GPR157
148	H6PD	0.876767	0.26087	4.82642	4.74536	4.63669	2.80676	212	240	77	25	H6PD	9563	chr1	9294863	9331394	9290	+	NM_004285	protein_coding	TSS8978	P641	DKFZp686A01246|G6PDH|GDH|MGC87643	hexose-6-phosphate dehydrogenase /glucose 1-dehydrogenase	H6PD
149	SPSB1	0.498409	3.09426	5.81076	2.89832	4.80616	4.52791	427	60	87	92	SPSB1	80176	chr1	9352941	9429590	3117	+	NM_025106	protein_coding	TSS13985	P5879	SSB-1|SSB1	splA /ryanodine receptor domain and SOCS box containing 1	SPSB1
150	LOC100506022	1	1.47977	0	0	0	0.565372	0	0	0	2	LOC100506022	100506022	chr1	9485153	9489055	2438	-	NR_104623	lncRNA	TSS7316	.	.	uncharacterized LOC100506022	LOC100506022
151	SLC25A33	2.3084	0.799351	3.55048	4.43681	4.75738	4.11371	83	192	84	68	SLC25A33	84275	chr1	9599528	9642831	1461	+	NM_032315	protein_coding	TSS10073	P36220	BMSC-MCP|MGC4399	solute carrier family 25 member 33	SLC25A33
152	TMEM201	1.01989	0.624702	4.74541	4.71021	4.77382	4.03145	200	234	85	64	TMEM201	199953	chr1	9648932	9674935	3852	+	NM_001010866	protein_coding	TSS18249	P9745	NET5	transmembrane protein 201	TMEM201
153	PIK3CD	0.678114	0.608493	9.22781	7.23516	8.66741	6.51848	4636	1391	1308	378	PIK3CD	5293	chr1	9711790	9789172	5411	+	NM_005026	protein_coding	TSS16783	P32190	P110DELTA|PI3K|p110D	phosphatidylinositol-4,5-bisphosphate 3-kinase catalytic subunit delta	PIK3CD
154	PIK3CD-AS1	1	1	0	0	0	0	0	0	0	0	PIK3CD-AS1	644997	chr1	9712668	9714644	1823	-	NR_027045	lncRNA	TSS31539	.	.	PIK3CD antisense RNA 1	PIK3CD-AS1
155	PIK3CD-AS2	0.158447	0.162838	6.06562	5.85053	3.40769	3.23204	511	527	31	35	PIK3CD-AS2	101929074	chr1	9732484	9747632	1249	-	NR_126366	lncRNA	TSS33357	.	.	PIK3CD antisense RNA 2	PIK3CD-AS2
156	CLSTN1	0.983927	0.946351	8.62782	7.17521	8.60444	7.09566	3056	1334	1252	566	CLSTN1	22883	chr1	9789079	9884584	5226	-	NM_014944	protein_coding	TSS5232	P1141	ALC-ALPHA|CDHR12|CSTN1|FLJ32258|KIAA0911|PIK3CD|XB31alpha|alcalpha1|alcalpha2	calsyntenin 1	CLSTN1
157	CTNNBIP1	1.32752	4.39973	5.48862	2.51956	5.89736	4.65697	340	44	189	101	CTNNBIP1	56998	chr1	9908334	9970316	2995	-	NM_001012329	protein_coding	TSS20400	P21793	ICAT|MGC15093	catenin beta interacting protein 1	CTNNBIP1
158	LZIC	4.1359	1.61331	2.62401	4.49992	4.67221	5.18994	40	201	79	148	LZIC	84328	chr1	9989776	10002826	1407	-	NM_032368	protein_coding	TSS15500	P7048	MGC15436	leucine zipper and CTNNBIP1 domain containing	LZIC
159	NMNAT1	0.82554	0.715361	3.59741	4.28584	3.32082	3.80258	86	172	29	54	NMNAT1	64802	chr1	10002981	10045556	4395	+	NM_001297778	protein_coding	TSS17188	P7801	NMNAT|PNAT1	nicotinamide nucleotide adenylyltransferase 1	NMNAT1
160	RBP7	0.600999	1	4.30172	0	3.56715	0	145	0	35	0	RBP7	116362	chr1	10057255	10076078	655	+	NM_052960	protein_coding	TSS29639	P6557	CRBP4|CRBPIV|MGC70641	retinol binding protein 7	RBP7
161	UBE4B	0.51817	0.525637	7.68222	6.71482	6.73372	5.78696	1583	967	340	226	UBE4B	10277	chr1	10093041	10241296	5879	+	NM_006048	protein_coding	TSS33796	P20263	E4|HDNB1|KIAA0684|UBOX3|UFD2	ubiquitination factor E4B	UBE4B
162	KIF1B	2.06891	0.962625	6.84722	6.38411	7.89609	6.32916	884	767	765	331	KIF1B	23095	chr1	10270764	10441661	16016	+	NM_183416	protein_coding	TSS2879	P1797	CMT2|CMT2A|CMT2A1|FLJ23699|HMSNII|KIAA0591|KIAA1448|KLP|MGC134844|NBLST1	kinesin family member 1B	KIF1B
163	RNU6-2	0.892785	1.25456	1.11239	0.809948	0.948778	1.13713	9	7	3	5	RNU6-2	103625684	chr1	10359024	10359128	105	+	NR_125730	snRNA	TSS31101	.	RNU6B|U6	RNA, U6 small nuclear 2	RNU6-2
164	PGD	0.367223	0.240695	9.15092	8.89651	7.70565	6.84179	4395	4420	670	474	PGD	5226	chr1	10459049	10480568	2553	+	NM_002631	protein_coding	TSS30813	P12835	6PGD	phosphogluconate dehydrogenase	PGD
165	APITD1-CORT	3.63994	1.52405	3.19129	4.98477	5.05521	5.59267	63	285	104	197	APITD1-CORT	100526739	chr1	10490159	10512060	2151	+	NM_001270517	protein_coding	TSS30315	P34624	.	APITD1-CORT readthrough	APITD1-CORT
166	APITD1	2.24032	1.53766	0	0.516389	1.1637	1.13713	0	4	4	5	APITD1	378708	chr1	10490159	10490625	467	+	NM_199294	.	TSS30315	P34624	CENP-S|CENPS|MGC32686|MHF1	apoptosis-inducing, TAF9-like domain 1	APITD1
167	CORT	0.466616	1	1.48935	0	0.389654	0	14	0	1	0	CORT	1325	chr1	10509776	10510379	604	+	NM_001302	protein_coding	TSS19123	P2489	CST-14|CST-17|CST-29	cortistatin	CORT
168	DFFA	0.950846	0.795826	5.54556	6.33688	5.47285	6.00741	354	742	140	264	DFFA	1676	chr1	10520603	10532613	2038	-	NM_004401	protein_coding	TSS14458	P26476	DFF-45|DFF1|ICAD	DNA fragmentation factor subunit alpha	DFFA
169	PEX14	1.4247	0.386107	4.54455	6.0299	5.05521	4.65697	173	598	104	101	PEX14	5195	chr1	10535003	10690815	1926	+	NM_004565	protein_coding	TSS511	P13648	MGC12767|NAPP2|Pex14p|dJ734G22.2	peroxisomal biogenesis factor 14	PEX14
170	CASZ1	9.45838	2.67626	2.53039	2.2527	5.77198	3.67292	37	35	173	49	CASZ1	54897	chr1	10696666	10856733	8893	-	NM_001079843	protein_coding	TSS24857	P6391	CST|FLJ12223|FLJ20321|SRG|ZNF693|dJ734G22.1	castor zinc finger 1	CASZ1
171	C1orf127	1	1	0	0	0	0	0	0	0	0	C1orf127	148345	chr1	11006530	11042094	2761	-	NM_001170754	protein_coding	TSS29457	P17967	FLJ37118|FLJ37833	chromosome 1 open reading frame 127	C1orf127
172	TARDBP	1.81644	1.81566	6.21853	6.43344	7.07964	7.29393	569	794	433	650	TARDBP	23435	chr1	11072679	11085549	4217	+	NM_007375	protein_coding	TSS11960	P24899	ALS10|TDP-43	TAR DNA binding protein	TARDBP
173	MASP2	1	1	0	0	0	0	0	0	0	0	MASP2	10747	chr1	11086580	11107296	2611	-	NM_006610	protein_coding	TSS13215	P30047	MAP19|MASP-2|MASP1P1|sMAP	mannan binding lectin serine peptidase 2	MASP2
174	SRM	0.855345	0.471209	9.49194	9.90798	9.26652	8.82242	5569	8920	1983	1883	SRM	6723	chr1	11114649	11120091	1273	-	NM_003132	protein_coding	TSS15558	P13922	PAPT|SPDSY|SPS1|SRML1	spermidine synthase	SRM
175	EXOSC10	1.63592	0.855245	4.91553	5.66719	5.62563	5.4416	226	463	156	177	EXOSC10	5394	chr1	11126670	11159967	2842	-	NM_002685	protein_coding	TSS16241	P24348	PM-Scl|PM /Scl-100|PMSCL|PMSCL2|RRP6|Rrp6p|p2|p3|p4	exosome component 10	EXOSC10
176	MTOR	1.58896	4.07773	5.02827	3.18101	5.69635	5.20878	245	75	164	150	MTOR	2475	chr1	11166588	11322608	8725	-	NM_004958	protein_coding	TSS11551	P1176	FLJ44809|FRAP|FRAP1|FRAP2|RAFT1|RAPT1	mechanistic target of rapamycin	MTOR
177	MTOR-AS1	1.62016	1.47977	0	0	0.696135	0.565372	0	0	2	2	MTOR-AS1	100873935	chr1	11203955	11209595	706	+	NR_046600	lncRNA	TSS119	.	.	MTOR antisense RNA 1	MTOR-AS1
178	ANGPTL7	1	1	0	0	0	0	0	0	0	0	ANGPTL7	10218	chr1	11249346	11256038	2290	+	NM_021146	protein_coding	TSS15624	P17879	AngX|CDT6|RP4-647M16.2|dJ647M16.1	angiopoietin like 7	ANGPTL7
179	UBIAD1	0.91558	0.807141	5.8661	5.65184	5.73886	5.34273	444	458	169	165	UBIAD1	29914	chr1	11333255	11348491	3654	+	NM_013319	protein_coding	TSS10419	P24901	RP4-796F18.1|SCCD|TERE1	UbiA prenyltransferase domain containing 1	UBIAD1
180	PTCHD2	1	1	0	0	0	0	0	0	0	0	PTCHD2	.	chr1	11539295	11597640	5214	+	NM_020780	.	TSS9550	P13242	DISP3|KIAA1337	.	.
181	LOC101929181	1	1	0	0	0	0	0	0	0	0	LOC101929181	101929181	chr1	11669588	11673411	1284	+	NR_104624	.	TSS10456	.	.	uncharacterized LOC101929181	LOC101929181
182	FBXO2	0.30059	0.385102	2.43027	4.08097	0.696135	2.70428	34	148	2	23	FBXO2	26232	chr1	11708418	11714888	1715	-	NM_012168	protein_coding	TSS10346	P9428	FBG1|FBX2|Fbs1|NFB42|OCP1	F-box protein 2	FBXO2
183	FBXO44	0.38116	1.26122	5.06769	3.41729	3.67616	3.75211	252	90	38	52	FBXO44	93611	chr1	11714432	11723384	3689	+	NM_183412	protein_coding	TSS28199	P22335	DKFZp781J0852|FBG3|FBX30|FBX6A|Fbx44|Fbxo6a|MGC14140	F-box protein 44	FBXO44
184	FBXO6	3.79071	1.23988	0	0	1.92247	0.310206	0	0	9	1	FBXO6	26270	chr1	11724150	11734409	1549	+	NM_018438	protein_coding	TSS13979	P2917	FBG2|FBS2|FBX6|Fbx6b	F-box protein 6	FBXO6
185	MAD2L2	0.715782	0.308196	7.97358	8.56677	7.49118	6.86869	1939	3515	577	483	MAD2L2	10459	chr1	11734537	11751678	1328	-	NM_001127325	protein_coding	TSS562	P14989	MAD2B|REV7	MAD2 mitotic arrest deficient-like 2 (yeast)	MAD2L2
186	DRAXIN	1	1	0	0	0	0	0	0	0	0	DRAXIN	374946	chr1	11751781	11780336	1773	+	NM_198545	protein_coding	TSS33284	P21139	.	dorsal inhibitory axon guidance protein	DRAXIN
187	AGTRAP	0.403475	0.424911	6.49329	6.07204	5.18384	4.83727	690	616	114	115	AGTRAP	57085	chr1	11796142	11810828	1259	+	NM_001040195	protein_coding	TSS26158	P26805	ATRAP|MGC29646	angiotensin II receptor associated protein	AGTRAP
188	C1orf167	0.563478	0.0798638	0.82757	3.95652	0	0.310206	6	135	0	1	C1orf167	284498	chr1	11822250	11849642	4672	+	NM_001010881	protein_coding	TSS13486	P25825	DKFZp434E1410|DKFZp434F1313	chromosome 1 open reading frame 167	C1orf167
189	LOC102724659	1	1.23988	0	0	0	0.310206	0	0	0	1	LOC102724659	102724659	chr1	11837134	11839676	1868	-	NR_126000	lncRNA	TSS5586	.	.	uncharacterized LOC102724659	LOC102724659
190	MTHFR	4.59974	0.735244	1.78793	4.16989	3.98948	3.72619	19	158	48	51	MTHFR	4524	chr1	11845787	11866160	7150	-	NM_005957	protein_coding	TSS6068	P23931	.	methylenetetrahydrofolate reductase (NAD(P)H)	MTHFR
191	CLCN6	0.29134	4.35838	4.11008	0	2.33085	2.12379	126	0	13	14	CLCN6	1185	chr1	11866153	11903201	5805	+	NM_001286	protein_coding	TSS30318	.	CLC-6|KIAA0046	chloride voltage-gated channel 6	CLCN6
192	NPPA-AS1	1	1	0	0	0	0	0	0	0	0	NPPA-AS1	100379251	chr1	11900376	11907673	1662	+	NR_037806	antisense_RNA	TSS13498	.	.	NPPA antisense RNA 1	NPPA-AS1
193	NPPA	1	1	0	0	0	0	0	0	0	0	NPPA	4878	chr1	11905767	11907840	854	-	NM_006172	protein_coding	TSS2098	P26397	ANF|ANP|ATFB6|CDD-ANF|PND	natriuretic peptide A	NPPA
194	NPPB	3.48063	0.101104	0	4.72789	1.79935	1.4218	0	237	8	7	NPPB	4879	chr1	11917521	11918992	698	-	NM_002521	protein_coding	TSS33729	P16135	BNP	natriuretic peptide B	NPPB
195	KIAA2013	1.35622	1.65698	7.46958	6.08582	7.90918	6.81438	1365	622	772	465	KIAA2013	90231	chr1	11979645	11986485	2823	-	NM_138346	protein_coding	TSS5580	P4183	MGC33867	KIAA2013	KIAA2013
196	PLOD1	0.596142	0.890113	8.50039	7.05429	7.75412	6.88635	2797	1226	693	489	PLOD1	5351	chr1	11994724	12035599	3031	+	NM_000302	protein_coding	TSS19535	P4998	FLJ42041|LH|LH1|LLH|PLOD	procollagen-lysine,2-oxoglutarate 5-dioxygenase 1	PLOD1
197	MFN2	0.99767	0.881697	6.92593	6.61859	6.92256	6.43694	934	904	388	357	MFN2	9927	chr1	12040238	12073572	4677	+	NM_014874	protein_coding	TSS20076	P24009	CMT2A|CMT2A2|CPRP1|HSG|KIAA0214|MARF	mitofusin 2	MFN2
198	MIIP	0.487956	0.448011	5.90392	5.14688	4.86875	3.98849	456	320	91	62	MIIP	60672	chr1	12079299	12092106	1801	+	NM_021933	protein_coding	TSS28141	P29488	FLJ12438|FLJ38609|IIP45	migration and invasion inhibitory protein	MIIP
199	TNFRSF8	1	0.104086	0	3.26415	0	0	0	80	0	0	TNFRSF8	943	chr1	12123434	12204264	3891	+	NM_001281430	protein_coding	TSS26581	P21746	CD30|D1S166E|Ki-1	tumor necrosis factor receptor superfamily member 8	TNFRSF8
200	TNFRSF1B	0.264546	1.47977	3.43467	0	1.51625	0.565372	76	0	6	2	TNFRSF1B	7133	chr1	12227060	12269277	3675	+	NM_001066	protein_coding	TSS33080	P33649	CD120b|TBPII|TNF-R-II|TNF-R75|TNFBR|TNFR1B|TNFR2|TNFR80|p75|p75TNFR	tumor necrosis factor receptor superfamily member 1B	TNFRSF1B
201	VPS13D	2.25095	1.49974	4.43686	4.12612	5.60739	4.71083	160	153	154	105	VPS13D	55187	chr1	12290096	12572098	16345	+	NM_018156	protein_coding	TSS27069	P5280	FLJ23066	vacuolar protein sorting 13 homolog D	VPS13D
202	SNORA59B	1	1	0	0	0	0	0	0	0	0	SNORA59B	677882	chr1	12567300	12567451	152	+	NR_003022	snoRNA	TSS3273	.	ACA59	small nucleolar RNA, H /ACA box 59B	SNORA59B
203	SNORA59A	1	1	0	0	0	0	0	0	0	0	SNORA59A	677885	chr1	12567300	12567451	152	+	NR_003025_1	snoRNA	TSS3273	.	ACA59	small nucleolar RNA, H /ACA box 59A	SNORA59A
204	DHRS3	0.458049	3.55016	6.50564	0.516389	5.37922	2.34427	696	4	131	17	DHRS3	9249	chr1	12627939	12677737	1723	-	NM_004753	protein_coding	TSS2546	P8921	RDH17|Rsdr1|SDR1|SDR16C1|retSDR1	dehydrogenase /reductase (SDR family) member 3	DHRS3
205	AADACL4	1	1	0	0	0	0	0	0	0	0	AADACL4	343066	chr1	12704566	12727097	1575	+	NM_001013630	protein_coding	TSS17045	P28455	.	arylacetamide deacetylase-like 4	AADACL4
206	AADACL3	1	1	0	0	0	0	0	0	0	0	AADACL3	126767	chr1	12776118	12788726	4049	+	NM_001103170	protein_coding	TSS1790	P35826	.	arylacetamide deacetylase-like 3	AADACL3
207	C1orf158	1	1	0	0	0	0	0	0	0	0	C1orf158	93190	chr1	12806134	12821102	1048	+	NM_152290	protein_coding	TSS21539	P13080	DKFZp686C0236|MGC35194	chromosome 1 open reading frame 158	C1orf158
208	PRAMEF12	1	1	0	0	0	0	0	0	0	0	PRAMEF12	390999	chr1	12834991	12838048	1778	+	NM_001080830	protein_coding	TSS13266	P3805	.	PRAME family member 12	PRAMEF12
209	PRAMEF1	1	1	0	0	0	0	0	0	0	0	PRAMEF1	65121	chr1	12851546	12856777	2436	+	NM_023013	protein_coding	TSS17275	P19076	RP5-845O24.1|dJ1198H6.1	PRAME family member 1	PRAMEF1
210	PRAMEF11	1	1	0	0	0	0	0	0	0	0	PRAMEF11	440560	chr1	12884618	12891264	1689	-	NM_001146344	protein_coding	TSS21496	P7918	RP5-845O24.2	PRAME family member 11	PRAMEF11
211	HNRNPCL4	4.41087	2.67919	0	0	2.14106	1.4218	0	0	11	7	HNRNPCL4	101060301	chr1	12907230	12908157	928	-	NM_001302551	protein_coding	TSS11286	P171	.	heterogeneous nuclear ribonucleoprotein C-like 4	HNRNPCL4
212	HNRNPCL3	4.41087	2.67919	0	0	2.14106	1.4218	0	0	11	7	HNRNPCL3	649330	chr1	12907230	12908235	1006	-	NM_001146181	protein_coding	TSS33779	P171	.	heterogeneous nuclear ribonucleoprotein C-like 3	HNRNPCL3
213	HNRNPCL1	4.41087	2.67919	0	0	2.14106	1.4218	0	0	11	7	HNRNPCL1	343069	chr1	12907230	12908609	1170	-	NM_001013631	protein_coding	TSS26926	P171	HNRPCL1	heterogeneous nuclear ribonucleoprotein C-like 1	HNRNPCL1
214	PRAMEF2	1	1	0	0	0	0	0	0	0	0	PRAMEF2	65122	chr1	12916941	12921764	1642	+	NM_023014	protein_coding	TSS22699	P9087	DJ845O24.3|FLJ43580|RP5-845O24.1	PRAME family member 2	PRAMEF2
215	PRAMEF4	1.31008	1	0	0	0.389654	0	0	0	1	0	PRAMEF4	400735	chr1	12939033	12946025	1840	-	NM_001009611	protein_coding	TSS24905	P716	RP5-845O24.6	PRAME family member 4	PRAMEF4
216	PRAMEF8	1	1	0	0	0	0	0	0	0	0	PRAMEF8	391002	chr1	12976467	13390748	3116	+	NM_001012276_1	protein_coding	TSS30297	P28333	.	PRAME family member 8	PRAMEF8
217	PRAMEF7	1	1	0	0	0	0	0	0	0	0	PRAMEF7	441871	chr1	12976467	13611533	1599	+	NM_001012277_2	protein_coding	TSS30297	P28333	MGC178110	PRAME family member 7	PRAMEF7
218	PRAMEF6	1	1	0	0	0	0	0	0	0	0	PRAMEF6	440561	chr1	12998302	13365177	1202	-	NM_001010889_1	protein_coding	TSS18353	P5944	.	PRAME family member 6	PRAMEF6
219	PRAMEF9	1	1	0	0	0	0	0	0	0	0	PRAMEF9	343070	chr1	12998505	13002353	1436	-	NM_001010890	protein_coding	TSS2946	P21786	PRAMEF15	PRAME family member 9	PRAMEF9
220	LOC101929983	1	1	0	0	0	0	0	0	0	0	LOC101929983	.	chr1	12998505	13648656	4290	-	NM_001300891	.	TSS2946	P21786	.	.	.
221	LOC391003	1	1	0	0	0	0	0	0	0	0	LOC391003	.	chr1	13035499	13330992	2706	+	NM_001099850	.	TSS20385	P17913	.	.	.
222	PRAMEF22	1	1	0	0	0	0	0	0	0	0	PRAMEF22	653606	chr1	13035543	13331671	1734	+	NM_001100631	protein_coding	TSS10559	P10735	PRAMEF3L	Derived by automated computational analysis using gene prediction method: Gnomon.	PRAMEF22
223	PRAMEF25	1	1	0	0	0	0	0	0	0	0	PRAMEF25	441873	chr1	13052240	13109399	1048	-	NM_001310134	protein_coding	TSS4593	P18731	.	PRAME family member 25	PRAMEF25
224	PRAMEF26	1	1	0	0	0	0	0	0	0	0	PRAMEF26	645359	chr1	13052394	13052787	394	-	NM_001306072	protein_coding	TSS4593	P18731	.	PRAME family member 26	PRAMEF26
225	PRAMEF5	1	1	0	0	0	0	0	0	0	0	PRAMEF5	343068	chr1	13108514	13359896	1933	-	NM_001013407	protein_coding	TSS24491	P34837	.	PRAME family member 5	PRAMEF5
226	LOC649324	1	1	0	0	0	0	0	0	0	0	LOC649324	.	chr1	13161986	13199727	4429	-	NR_111947_1	.	TSS2772	.	.	.	.
227	LOC645354	1	1	0	0	0	0	0	0	0	0	LOC645354	.	chr1	13161986	13163233	1248	-	NR_111945_1	.	TSS2772	.	.	.	.
228	HNRNPCL2	2.5504	2.67919	0	0	1.35072	1.4218	0	0	5	7	HNRNPCL2	440563	chr1	13182960	13184326	1156	-	NM_001136561	protein_coding	TSS1680	P24969	.	heterogeneous nuclear ribonucleoprotein C-like 2	HNRNPCL2
229	PRAMEF10	1	1	0	0	0	0	0	0	0	0	PRAMEF10	343071	chr1	13409128	13629979	1580	+	NM_001039361	protein_coding	TSS9977	P28994	MGC138413|MGC138415|RP5-845O24.7	PRAME family member 10	PRAMEF10
230	LOC645382	1	1	0	0	0	0	0	0	0	0	LOC645382	.	chr1	13409135	13635299	1566	+	NM_001291381	.	TSS26119	P28994	.	.	.
231	PRAMEF15	1	1	0	0	0	0	0	0	0	0	PRAMEF15	653619	chr1	13421176	13646345	1356	+	NM_001098376_1	protein_coding	TSS17074	P3272	PRAMEF9	PRAME family member 15	PRAMEF15
232	LOC400736	1	1	0	0	0	0	0	0	0	0	LOC400736	.	chr1	13447414	13452656	2164	-	NM_001291380	.	TSS32347	P6863	.	.	.
233	PRAMEF14	1	1	0	0	0	0	0	0	0	0	PRAMEF14	729528	chr1	13447414	13673511	3359	-	NM_001024661_1	protein_coding	TSS32347	P6863	.	PRAME family member 14	PRAMEF14
234	PRAMEF19	1	1	0	0	0	0	0	0	0	0	PRAMEF19	645414	chr1	13474053	13698405	4246	-	NM_001099790_1	protein_coding	TSS32316	P25194	.	PRAME family member 19	PRAMEF19
235	PRAMEF16	1	1	0	0	0	0	0	0	0	0	PRAMEF16	.	chr1	13495254	13496545	896	+	NM_001045480	.	TSS5961	P2768	.	.	.
236	PRAMEF17	1	1	0	0	0	0	0	0	0	0	PRAMEF17	391004	chr1	13495258	13719089	2579	+	NM_001099851	protein_coding	TSS1514	P2768	MGC178210|MGC181961	PRAME family member 17	PRAMEF17
237	PRAMEF20	1	1	0	0	0	0	0	0	0	0	PRAMEF20	645425	chr1	13516066	13747803	3194	+	NM_001099852_1	protein_coding	TSS33490	P11794	.	PRAME family member 20	PRAMEF20
238	LRRC38	1	0.0799207	0	3.64529	0	0	0	107	0	0	LRRC38	126755	chr1	13801445	13840242	1908	-	NM_001010847	protein_coding	TSS18612	P9047	RP4-597A16.1	leucine rich repeat containing 38	LRRC38
239	PDPN	1	0.285856	0	5.53283	0	3.72619	0	421	0	51	PDPN	10630	chr1	13910252	13944452	2974	+	NM_198389	protein_coding	TSS32226	P15647	AGGRUS|GP36|GP40|Gp38|HT1A-1|OTS8|PA2.26|T1A|T1A-2	podoplanin	PDPN
240	PRDM2	1.17374	4.87214	6.35677	3.77567	6.58788	6.06023	627	118	307	274	PRDM2	7799	chr1	14026735	14151574	9690	+	NM_001135610	protein_coding	TSS3639	P14141	HUMHOXY1|KMT8|MTB-ZF|RIZ|RIZ1|RIZ2	PR domain 2	PRDM2
241	KAZN	1	1.03642	0	2.59857	0	2.65018	0	47	0	22	KAZN	23254	chr1	14925213	15444544	6966	+	NM_201628	protein_coding	TSS18649	P2306	.	kazrin, periplakin interacting protein	KAZN
242	TMEM51-AS1	1.31008	2.41893	0	0.147427	0.389654	1.4218	0	1	1	7	TMEM51-AS1	200197	chr1	15438311	15478960	6979	-	NR_027136	lncRNA	TSS11342	.	.	TMEM51 antisense RNA 1	TMEM51-AS1
243	TMEM51	0.317491	2.41297	7.68856	4.54716	6.03334	5.81796	1590	208	208	231	TMEM51	55092	chr1	15479028	15546974	2238	+	NM_001136216	protein_coding	TSS26320	P15480	C1orf72|FLJ10199	transmembrane protein 51	TMEM51
244	C1orf195	2.24032	1	0	0	1.1637	0	0	0	4	0	C1orf195	727684	chr1	15490692	15498120	719	-	NM_001278502	protein_coding	TSS24272	P19999	.	chromosome 1 open reading frame 195	C1orf195
245	FHAD1	0.6177	3.87862	3.27064	0	2.57562	1.95554	67	0	16	12	FHAD1	114827	chr1	15573768	15724622	5090	+	NM_052929	protein_coding	TSS4902	P22283	DKFZp686G2134|DKFZp686P19183|FLJ31291|KIAA1937	forkhead-associated (FHA) phosphopeptide binding domain 1	FHAD1
246	EFHD2	5.96468	4.35732	5.60035	5.51597	8.17679	7.63941	368	416	930	827	EFHD2	79180	chr1	15736391	15756839	2419	+	NM_024329	protein_coding	TSS19360	P31727	MGC4342|SWS1	EF-hand domain family member D2	EFHD2
247	CTRC	1	1	0	0	0	0	0	0	0	0	CTRC	11330	chr1	15764938	15773153	899	+	NM_007272	protein_coding	TSS30034	P15372	CLCR|ELA4	chymotrypsin C	CTRC
248	CELA2A	1	1	0	0	0	0	0	0	0	0	CELA2A	63036	chr1	15783223	15798586	920	+	NM_033440	protein_coding	TSS12402	P15227	ELA2A|PE-1	chymotrypsin like elastase family member 2A	CELA2A
249	CELA2B	1	1	0	0	0	0	0	0	0	0	CELA2B	51032	chr1	15802596	15817895	923	+	NM_015849	protein_coding	TSS26667	P26310	ELA2B|MGC142100|MGC142102|MGC97052	chymotrypsin like elastase family member 2B	CELA2B
250	CASP9	1.15946	0.156906	3.62786	6.31755	3.84131	3.64552	88	732	43	48	CASP9	842	chr1	15817896	15851285	3392	-	NM_032996	protein_coding	TSS8410	.	APAF-3|APAF3|CASPASE-9c|ICE-LAP6|MCH6	caspase 9, apoptosis-related cysteine peptidase	CASP9
251	DNAJC16	1.4638	1.51037	5.01105	4.5271	5.56077	5.122	242	205	149	141	DNAJC16	23341	chr1	15853308	15898228	6069	+	NM_001287811	protein_coding	TSS34121	P16213	DKFZp686G1298|DKFZp686N0387|DKFZp781I1547|KIAA0962	DnaJ heat shock protein family (Hsp40) member C16	DNAJC16
252	AGMAT	4.1811	1.11814	0.175193	0.621021	2.23908	0.782118	1	5	12	3	AGMAT	79814	chr1	15898194	15911605	3154	-	NM_024758	protein_coding	TSS34163	P4018	FLJ23384	agmatinase	AGMAT
253	DDI2	0.341118	2.67919	1.94131	0	0.389654	1.4218	22	0	1	7	DDI2	84301	chr1	15943953	15987552	2680	+	NM_032341	protein_coding	TSS11377	P11591	MGC14844|RP4-680D5.5	DNA damage inducible 1 homolog 2	DDI2
254	RSC1A1	1.31008	3.87862	0	0	0.389654	1.95554	0	0	1	12	RSC1A1	6248	chr1	15986364	15988217	1854	+	NM_006511	protein_coding	TSS19150	P29637	RS1	regulatory solute carrier protein, family 1, member 1	RSC1A1
255	PLEKHM2	2.18567	2.01828	6.12287	5.74161	7.25095	6.75473	532	488	488	446	PLEKHM2	23207	chr1	16010827	16061264	4122	+	NM_015164	protein_coding	TSS16760	P8058	KIAA0842|RP11-169K16.1|SKIP	pleckstrin homology and RUN domain containing M2	PLEKHM2
256	SLC25A34	1.70951	2.67919	0.175193	0	0.948778	1.4218	1	0	3	7	SLC25A34	284723	chr1	16062809	16067887	3073	+	NM_207348	protein_coding	TSS33745	P23296	DKFZp781A10161|RP11-169K16.2	solute carrier family 25 member 34	SLC25A34
257	TMEM82	1	1	0	0	0	0	0	0	0	0	TMEM82	388595	chr1	16068987	16074292	1265	+	NM_001013641	protein_coding	TSS14135	P17258	.	transmembrane protein 82	TMEM82
258	FBLIM1	0.450903	0.35642	6.23098	4.89371	5.08187	3.40536	574	267	106	40	FBLIM1	54751	chr1	16085255	16113084	3536	+	NM_017556	protein_coding	TSS19399	P23300	CAL|DKFZp434G171|FBLP-1|FBLP1	filamin binding LIM protein 1	FBLIM1
259	UQCRHL	0.433988	0.442151	5.99436	7.19017	4.79008	6.01278	486	1348	86	265	UQCRHL	440567	chr1	16133657	16134194	538	-	NM_001089591	protein_coding	TSS18659	P2775	.	ubiquinol-cytochrome c reductase hinge protein like	UQCRHL
260	FLJ37453	0.234236	0.505138	6.51789	5.54285	4.42393	4.5576	702	424	66	94	FLJ37453	729614	chr1	16160710	16174642	2732	-	NR_024279	lncRNA	TSS7659	.	FLJ42024	uncharacterized LOC729614	FLJ37453
261	SPEN	3.61935	5.299	5.82397	4.45108	7.67971	6.8568	431	194	658	479	SPEN	23013	chr1	16174359	16266950	12227	+	NM_015001	protein_coding	TSS24480	P7342	KIAA0929|MINT|RBM15C|SHARP	spen family transcriptional repressor	SPEN
262	ZBTB17	2.04749	1.90034	4.30172	3.87423	5.33557	4.80049	145	127	127	112	ZBTB17	7709	chr1	16268364	16302627	2954	-	NM_001287603	protein_coding	TSS7395	P29244	MIZ-1|ZNF151|ZNF60|pHZ-67	zinc finger and BTB domain containing 17	ZBTB17
263	C1orf64	1	1	0	0	0	0	0	0	0	0	C1orf64	149563	chr1	16330731	16333190	927	+	NM_178840	protein_coding	TSS33852	P19329	MGC24047|RP11-5P18.4	chromosome 1 open reading frame 64	C1orf64
264	HSPB7	0.298608	1.23988	4.52849	0	2.78482	0.310206	171	0	19	1	HSPB7	27129	chr1	16340523	16345285	2892	-	NM_014424	protein_coding	TSS15301	P25895	DKFZp779D0968|FLJ32733|cvHSP	heat shock protein family B (small) member 7	HSPB7
265	CLCNKA	1	1	0	0	0	0	0	0	0	0	CLCNKA	1187	chr1	16348486	16360545	2617	+	NM_001257139	protein_coding	TSS863	P24767	CLCK1|ClC-K1|MGC61490|hClC-Ka	chloride voltage-gated channel Ka	CLCNKA
266	CLCNKB	1	1.23988	0	0	0	0.310206	0	0	0	1	CLCNKB	1188	chr1	16370231	16383821	3191	+	NM_000085	protein_coding	TSS20420	P19211	CLCKB|ClC-K2|ClC-Kb|MGC24087|hClC-Kb	chloride voltage-gated channel Kb	CLCNKB
267	FAM131C	0.738561	0.484038	1.78793	3.2479	1.35072	2.20109	19	79	5	15	FAM131C	348487	chr1	16384264	16400127	1701	-	NM_182623	protein_coding	TSS34222	P25844	C1orf117|FLJ36766|RP11-5P18.9	family with sequence similarity 131 member C	FAM131C
268	EPHA2	24.6922	1.9879	3.25121	6.05813	7.87719	7.04938	66	610	755	548	EPHA2	1969	chr1	16450832	16482582	3964	-	NM_004431	protein_coding	TSS3205	P21297	ARCC2|ECK	EPH receptor A2	EPHA2
269	ARHGEF19	0.299064	2.45722	5.01681	3.64529	3.27534	4.94231	243	107	28	124	ARHGEF19	128272	chr1	16524599	16539104	3029	-	NM_153213	protein_coding	TSS17933	P24003	FLJ33962|RP4-733M16.1|WGEF	Rho guanine nucleotide exchange factor 19	ARHGEF19
270	RSG1	1.93024	1.71965	0	0	0.948778	0.782118	0	0	3	3	RSG1	79363	chr1	16558182	16563659	1560	-	NM_030907	protein_coding	TSS25346	P25399	.	REM2 and RAB like small GTPase 1	RSG1
271	FBXO42	2.81576	0.616026	3.93846	4.90929	5.43198	4.21036	111	270	136	73	FBXO42	54455	chr1	16573335	16678986	6238	-	NM_018994	protein_coding	TSS7261	P15032	Fbx42|KIAA1332	F-box protein 42	FBXO42
272	SZRD1	1.02632	0.810103	7.79723	7.94497	7.83471	7.64114	1715	2281	733	828	SZRD1	26099	chr1	16693525	16724643	4018	+	NM_001271869	protein_coding	TSS15136	.	.	SUZ RNA binding domain containing 1	SZRD1
273	SPATA21	1	1	0	0	0	0	0	0	0	0	SPATA21	374955	chr1	16725138	16763919	2015	-	NM_198546	protein_coding	TSS11022	P23482	MGC27074|spergen-2|spergen2	spermatogenesis associated 21	SPATA21
274	NECAP2	1.25128	0.675395	4.89689	5.43934	5.2203	4.87314	223	394	117	118	NECAP2	55707	chr1	16767167	16786584	2003	+	NM_001145278	protein_coding	TSS19506	P28866	FLJ10420	NECAP endocytosis associated 2	NECAP2
275	CROCCP3	5.03103	1.95954	0	0	2.33085	0.970514	0	0	13	4	CROCCP3	114819	chr1	16793931	16819196	5368	-	NR_023386	misc_RNA	TSS22637	.	CROCCL2|KIAA0445|KIAA1922|dJ798A10.2	ciliary rootlet coiled-coil, rootletin pseudogene 3	CROCCP3
276	FAM231B	1	1	0	0	0	0	0	0	0	0	FAM231B	100133301	chr1	16865219	16866530	1312	+	NM_001310155	protein_coding	TSS15028	P21340	.	family with sequence similarity 231 member B	FAM231B
277	NBPF1	1.3033	1.19473	6.17278	5.1114	6.55495	5.36809	551	312	300	168	NBPF1	55672	chr1	16888922	16940100	5947	-	NM_017940	protein_coding	TSS19376	P8252	AB13|AB14|AB23|AD2|FLJ20719|KIAA1693|NBG|NBPF	neuroblastoma breakpoint family member 1	NBPF1
278	CROCCP2	0.390841	0.291245	5.13285	4.58645	3.7775	2.80676	264	214	41	25	CROCCP2	84809	chr1	16944751	16957401	1765	-	NR_026752	misc_RNA	TSS15285	.	CROCCL1|MGC12760	ciliary rootlet coiled-coil, rootletin pseudogene 2	CROCCP2
279	MST1P2	1	1.47977	0	0	0	0.565372	0	0	0	2	MST1P2	11209	chr1	16972069	16976915	2636	+	NR_027504	misc_RNA	TSS24149	.	FLJ18435|MSPL-1|MSPL-2|MSPL-3|MSPL1|MSPL2|MSPL3|MSTP1|MSTP2|MSTP3	macrophage stimulating 1 (hepatocyte growth factor-like) pseudogene 2	MST1P2
280	FAM231A	1	1	0	0	0	0	0	0	0	0	FAM231A	729574	chr1	16999498	17060956	1020	+	NM_001282321_1	protein_coding	TSS22700	P19177	.	family with sequence similarity 231 member A	FAM231A
281	FAM231C	1	1	0	0	0	0	0	0	0	0	FAM231C	729587	chr1	16999498	17060956	1310	+	NM_001310138	protein_coding	TSS22700	P19177	.	family with sequence similarity 231 member C	FAM231C
282	ESPNP	1	1	0	0	0	0	0	0	0	0	ESPNP	284729	chr1	17017713	17046652	2015	-	NR_026567	misc_RNA	TSS30535	.	FLJ60011|RP1-163M9.1|dJ1182A14.1	espin pseudogene	ESPNP
283	MST1L	1	1.47977	0	0	0	0.565372	0	0	0	2	MST1L	11223	chr1	17081129	17090975	4668	-	NM_001271733	protein_coding	TSS2812	P25458	.	macrophage stimulating 1-like	MST1L
284	CROCC	0.359748	1.11546	4.55251	2.91899	3.07757	3.07663	174	61	24	31	CROCC	9696	chr1	17248445	17299474	6656	+	NM_014675	protein_coding	TSS21522	P25657	KIAA0445|ROLT	ciliary rootlet coiled-coil, rootletin	CROCC
285	MFAP2	1	1.74777	0	4.04381	0	4.84933	0	144	0	116	MFAP2	4237	chr1	17300999	17308081	1171	-	NM_001135248	protein_coding	TSS8890	P9223	FLJ50901|MAGP|MAGP-1|MAGP1	microfibrillar associated protein 2	MFAP2
286	ATP13A2	1.16501	1.11498	4.5204	4.70427	4.74074	4.86129	170	233	83	117	ATP13A2	23400	chr1	17312453	17338467	4155	-	NM_022089	protein_coding	TSS12878	P28823	FLJ26510|HSA9947|KRPPD|PARK9	ATPase 13A2	ATP13A2
287	SDHB	1.32026	0.77216	5.45079	6.47416	5.85161	6.10113	331	817	183	282	SDHB	6390	chr1	17345225	17380665	1145	-	NM_003000	protein_coding	TSS30283	P8135	FLJ92337|IP|PGL4|SDH|SDH1|SDH2|SDHIP	succinate dehydrogenase complex iron sulfur subunit B	SDHB
288	PADI2	1	1	0	0	0	0	0	0	0	0	PADI2	11240	chr1	17393256	17445948	4363	-	NM_007365	protein_coding	TSS21873	P33534	KIAA0994|PAD-H19|PAD2|PDI2	peptidyl arginine deiminase 2	PADI2
289	PADI1	10.3024	1.95954	0	0	3.3649	0.970514	0	0	30	4	PADI1	29943	chr1	17531621	17572501	3847	+	NM_013358	protein_coding	TSS9955	P22072	HPAD10|PAD1|PDI|PDI1	peptidyl arginine deiminase 1	PADI1
290	PADI3	4.10079	0.648214	0	2.28491	2.0359	1.65945	0	36	10	9	PADI3	51702	chr1	17575593	17610727	3188	+	NM_016233	protein_coding	TSS16190	P10207	MGC126307|MGC126308|PAD3|PDI3	peptidyl arginine deiminase 3	PADI3
291	PADI4	1	1	0	0	0	0	0	0	0	0	PADI4	23569	chr1	17634690	17690495	2265	+	NM_012387	protein_coding	TSS12101	P19509	PAD|PAD4|PADI5|PDI4|PDI5	peptidyl arginine deiminase 4	PADI4
292	PADI6	1	1	0	0	0	0	0	0	0	0	PADI6	353238	chr1	17698691	17728195	2396	+	NM_207421	protein_coding	TSS29995	P34390	.	peptidyl arginine deiminase 6	PADI6
293	RCC2	3.72884	1.61584	6.983	8.02223	8.88173	8.71451	972	2407	1518	1747	RCC2	55920	chr1	17733251	17766250	4122	-	NM_018715	protein_coding	TSS16050	P21443	DKFZp762N0610|KIAA1470|TD-60	regulator of chromosome condensation 2	RCC2
294	ARHGEF10L	1.55757	7.73212	4.54455	0.281176	5.18384	3.23204	173	2	114	35	ARHGEF10L	55160	chr1	17866330	18024370	4494	+	NM_018125	protein_coding	TSS30999	P4055	FLJ10521|GrinchGEF|KIAA1626	Rho guanine nucleotide exchange factor 10 like	ARHGEF10L
295	ACTL8	2.53467	1.47977	2.53039	0	3.87219	0.565372	37	0	44	2	ACTL8	81569	chr1	18081808	18153558	1861	+	NM_030812	protein_coding	TSS1277	P9423	CT57	actin like 8	ACTL8
296	LOC101927876	1	1	0	0	0	0	0	0	0	0	LOC101927876	101927876	chr1	18392151	18400905	2470	+	NR_125946	.	TSS16617	.	.	uncharacterized LOC101927876	LOC101927876
297	IGSF21	1	1	0	0	0	0	0	0	0	0	IGSF21	84966	chr1	18434240	18704977	1944	+	NM_032880	protein_coding	TSS29412	P18593	FLJ41177|MGC15730	immunoglobin superfamily member 21	IGSF21
298	KLHDC7A	1.60988	0.155111	1.11239	2.99883	1.79935	0.310206	9	65	8	1	KLHDC7A	127707	chr1	18807424	18812480	5057	+	NM_152375	protein_coding	TSS32259	P5580	FLJ38753|RP11-422P22.2	kelch domain containing 7A	KLHDC7A
299	PAX7	0.58487	0.185454	4.26343	3.97638	3.48962	1.54551	141	137	33	8	PAX7	5081	chr1	18957500	19075360	6182	+	NM_002584	protein_coding	TSS21448	P30088	FLJ37460|HUP1|PAX7B|RMS2	paired box 7	PAX7
300	TAS1R2	1	1	0	0	0	0	0	0	0	0	TAS1R2	80834	chr1	19166093	19186155	2521	-	NM_152232	protein_coding	TSS7930	P16615	GPR71|T1R2|TR2	taste 1 receptor member 2	TAS1R2
301	ALDH4A1	0.320087	3.03532	4.29224	2.76765	2.64877	4.3695	144	54	17	82	ALDH4A1	8659	chr1	19197924	19229293	2568	-	NM_170726	protein_coding	TSS26350	P8572	ALDH4|DKFZp779M035|P5CD|P5CDh	aldehyde dehydrogenase 4 family member A1	ALDH4A1
302	IFFO2	27.6668	1.25732	0	3.84212	4.79008	4.17247	0	124	86	71	IFFO2	126917	chr1	19230774	19282826	5835	-	NM_001136265	protein_coding	TSS16075	P30662	.	intermediate filament family orphan 2	IFFO2
303	UBR4	1.85883	2.33341	7.48941	6.8768	8.38381	8.09924	1384	1083	1074	1139	UBR4	23352	chr1	19401000	19536746	15882	-	NM_020765	protein_coding	TSS24939	P17768	FLJ41863|KIAA0462|KIAA1307|RBAF600|ZUBR1|p600	ubiquitin protein ligase E3 component n-recognin 4	UBR4
304	EMC1	7.09701	1.44724	3.8508	5.49547	6.67801	6.02877	104	410	327	268	EMC1	23065	chr1	19542158	19578053	6665	-	NM_015047	protein_coding	TSS3052	P26543	.	ER membrane protein complex subunit 1	EMC1
305	MRTO4	2.20641	1.6589	6.8681	7.505	8.0098	8.23523	897	1679	828	1252	MRTO4	51154	chr1	19578075	19586622	2273	+	NM_016183	protein_coding	TSS32824	P10534	C1orf33|MRT4|dJ657E11.4	MRT4 homolog, ribosome maturation factor	MRTO4
306	AKR7L	1.43489	0.114329	0.175193	3.12873	0.696135	0	1	72	2	0	AKR7L	246181	chr1	19592476	19600568	2314	-	NR_040288	misc_RNA	TSS10320	.	AFAR3|AKR7A4	aldo-keto reductase family 7-like (gene /pseudogene)	AKR7L
307	AKR7A3	1	1	0	0	0	0	0	0	0	0	AKR7A3	22977	chr1	19609057	19615280	1241	-	NM_012067	protein_coding	TSS9229	P11343	AFAR2	aldo-keto reductase family 7, member A3 (aflatoxin aldehyde reductase)	AKR7A3
308	LOC100506730	3.48063	2.91908	0	0	1.79935	1.54551	0	0	8	8	LOC100506730	100506730	chr1	19619741	19622230	2490	-	NR_037847	lncRNA	TSS13274	.	.	uncharacterized LOC100506730	LOC100506730
309	AKR7A2	0.352124	0.163878	8.17069	8.65913	6.66485	6.04982	2224	3748	324	272	AKR7A2	8574	chr1	19629202	19638640	2619	-	NM_003689	protein_coding	TSS6434	P1660	AFAR|AFAR1|AFB1-AR1|AKR7	aldo-keto reductase family 7, member A2	AKR7A2
310	PQLC2	2.5504	5.79769	0	0	1.35072	2.53548	0	0	5	20	PQLC2	54896	chr1	19638740	19658922	2776	+	NM_017765	protein_coding	TSS32372	P18548	FLJ20320|FLJ23906|FLJ26661|FLJ26665	PQ loop repeat containing 2	PQLC2
311	CAPZB	1.1338	0.679999	9.62999	9.66559	9.81116	9.10919	6129	7539	2894	2298	CAPZB	832	chr1	19665267	19812135	2907	-	NM_001282162	protein_coding	TSS716	P14791	CAPB|CAPPB|CAPZ|MGC104401|MGC129749|MGC129750	capping actin protein of muscle Z-line beta subunit	CAPZB
312	MINOS1	0.90965	0.698542	6.82768	6.66827	6.69106	6.15069	872	936	330	292	MINOS1	440574	chr1	19923471	19956315	4231	+	NM_001204083	protein_coding	TSS11669	.	.	mitochondrial inner membrane organizing system 1	MINOS1
313	MINOS1-NBL1	2.38066	0.466482	2.94748	3.69408	4.19884	2.59397	52	111	56	21	MINOS1-NBL1	100532736	chr1	19923471	19923603	133	+	NM_001204089	protein_coding	TSS11669	P11381	.	MINOS1-NBL1 readthrough	MINOS1-NBL1
314	RPS14P3	0.970461	0.959184	8.60216	9.09406	8.5589	9.03394	3002	5070	1213	2181	RPS14P3	644068	chr1	19934301	19935138	838	+	NR_077246	misc_RNA	TSS493	.	RPS14_1_16	ribosomal protein S14 pseudogene 3	RPS14P3
315	NBL1	0.325853	0.600801	8.7902	7.73661	7.17249	7.00156	3421	1973	462	530	NBL1	4681	chr1	19969723	19984949	3262	+	NM_001278164	protein_coding	TSS9193	P11381	D1S1733E|DAN|DAND1|MGC8972|NB|NO3	neuroblastoma 1, DAN family BMP antagonist	NBL1
316	HTR6	1	1	0	0	0	0	0	0	0	0	HTR6	3362	chr1	19991780	20007459	3388	+	NM_000871	protein_coding	TSS9215	P30946	5-HT6|5-HT6R	5-hydroxytryptamine receptor 6	HTR6
317	TMCO4	0.679444	0.515842	2.59348	4.18704	2.0359	3.23204	39	160	10	35	TMCO4	255104	chr1	20008706	20126410	2974	-	NM_181719	protein_coding	TSS19586	P19835	DKFZp686C23231|RP5-1056L3.6	transmembrane and coiled-coil domains 4	TMCO4
318	RNF186	1	1	0	0	0	0	0	0	0	0	RNF186	54546	chr1	20140522	20141771	1250	-	NM_019062	protein_coding	TSS1828	P32899	FLJ20225|RP11-91K11.1	ring finger protein 186	RNF186
319	OTUD3	0.576476	2.20082	4.2439	3.23147	3.44924	4.3695	139	78	32	82	OTUD3	23252	chr1	20208888	20239437	6514	+	NM_015207	protein_coding	TSS22599	P15264	DUBA4|KIAA0459|RP11-460G22.1	OTU deubiquitinase 3	OTUD3
320	PLA2G2E	1	1	0	0	0	0	0	0	0	0	PLA2G2E	30814	chr1	20246800	20250110	487	-	NM_014589	protein_coding	TSS1301	P2426	.	phospholipase A2 group IIE	PLA2G2E
321	PLA2G2A	1	1	0	0	0	0	0	0	0	0	PLA2G2A	5320	chr1	20301924	20306932	969	-	NM_001161728	protein_coding	TSS11259	P9503	MOM1|PLA2|PLA2B|PLA2L|PLA2S|PLAS1|sPLA2	phospholipase A2 group IIA	PLA2G2A
322	PLA2G5	1	1	0	0	0	0	0	0	0	0	PLA2G5	5322	chr1	20396701	20418394	1894	+	NM_000929	protein_coding	TSS13425	P24710	DKFZp686C2294|GV-PLA2|MGC46205|PLA2-10|hVPLA(2)	phospholipase A2 group V	PLA2G5
323	PLA2G2D	1	1	0	0	0	0	0	0	0	0	PLA2G2D	26279	chr1	20439143	20446059	1970	-	NM_001271814	protein_coding	TSS21593	P2341	SPLASH|sPLA2S	phospholipase A2 group IID	PLA2G2D
324	PLA2G2F	1	1	0	0	0	0	0	0	0	0	PLA2G2F	64600	chr1	20465823	20476879	2719	+	NM_022819	protein_coding	TSS30760	P19626	FLJ25429|FLJ36326	phospholipase A2 group IIF	PLA2G2F
325	PLA2G2C	1	1	0	0	0	0	0	0	0	0	PLA2G2C	391013	chr1	20490484	20501687	453	-	NM_001105572	protein_coding	TSS23318	P8678	.	phospholipase A2 group IIC	PLA2G2C
326	UBXN10-AS1	1	1	0	0	0	0	0	0	0	0	UBXN10-AS1	101928017	chr1	20510736	20512979	509	-	NR_110078	lncRNA	TSS20107	.	.	UBXN10 antisense RNA 1	UBXN10-AS1
327	UBXN10	1	1	0	0	0	0	0	0	0	0	UBXN10	127733	chr1	20512571	20522541	5578	+	NM_152376	protein_coding	TSS14625	P16781	FLJ25429|UBXD3	UBX domain protein 10	UBXN10
328	VWA5B1	1	1	0	0	0	0	0	0	0	0	VWA5B1	127731	chr1	20617412	20681387	4475	+	NM_001039500	protein_coding	TSS25656	P7680	FLJ32784|FLJ43845	von Willebrand factor A domain containing 5B1	VWA5B1
329	LINC01141	1	1	0	0	0	0	0	0	0	0	LINC01141	339505	chr1	20686294	20755287	3783	-	NR_033887	lncRNA	TSS23539	.	.	long intergenic non-protein coding RNA 1141	LINC01141
330	CAMK2N1	1.62016	1.20386	0	6.80504	0.696135	7.0727	0	1030	2	557	CAMK2N1	55450	chr1	20808884	20812728	2351	-	NM_018584	protein_coding	TSS12514	P35469	MGC22256|PRO1489|RP11-401M16.1	calcium /calmodulin dependent protein kinase II inhibitor 1	CAMK2N1
331	MUL1	0.39988	0.397499	5.74629	6.50183	4.42393	5.17085	408	833	66	146	MUL1	79594	chr1	20825941	20834674	2458	-	NM_024544	protein_coding	TSS4015	P2001	C1orf166|FLJ12875|GIDE|MAPL|MULAN|RNF218|RP11-401M16.2	mitochondrial E3 ubiquitin protein ligase 1	MUL1
332	FAM43B	1	5.79769	0	0	0	2.53548	0	0	0	20	FAM43B	163933	chr1	20878932	20881513	2582	+	NM_207334	protein_coding	TSS19304	P24938	FLJ44952	family with sequence similarity 43 member B	FAM43B
333	CDA	1.34368	0.82146	3.06343	5.46417	3.48962	5.18043	57	401	33	147	CDA	978	chr1	20915444	20945400	959	+	NM_001785	protein_coding	TSS27710	P11942	CDD	cytidine deaminase	CDA
334	PINK1	0.852792	0.539294	6.95924	6.02276	6.72951	5.1319	956	595	339	142	PINK1	65018	chr1	20959948	20978004	2660	+	NM_032409	protein_coding	TSS7817	P26390	BRPK|FLJ27236|PARK6	PTEN induced putative kinase 1	PINK1
335	PINK1-AS	0.934273	0.941109	7.19743	6.66521	7.09934	6.57765	1129	934	439	394	PINK1-AS	100861548	chr1	20969150	20978686	4443	-	NR_046507	antisense_RNA	TSS20815	.	.	PINK1 antisense RNA	PINK1-AS
336	DDOST	0.78332	0.677877	6.18051	7.40871	5.82818	6.84781	554	1570	180	476	DDOST	1650	chr1	20978260	20988037	2126	-	NM_005216	protein_coding	TSS33473	P34630	AGER1|KIAA0115|MGC2191|OKSWcl45|OST|OST48|WBP1	dolichyl-diphosphooligosaccharide--protein glycosyltransferase non-catalytic subunit	DDOST
337	KIF17	2.86047	0.600763	0	2.59857	1.51625	1.86344	0	47	6	11	KIF17	57576	chr1	20990507	21044510	4637	-	NM_020816	protein_coding	TSS10847	P28260	KIAA1405|KIF17B|KIF3X	kinesin family member 17	KIF17
338	SH2D5	0.0800558	0.696396	3.64285	5.07962	0	4.5576	89	305	0	94	SH2D5	400745	chr1	21046225	21059133	3834	-	NM_001103160	protein_coding	TSS18432	P34697	FLJ41242|FLJ41847|FLJ42879	SH2 domain containing 5	SH2D5
339	HP1BP3	3.14812	1.97868	5.4803	6.04644	7.13479	7.03097	338	605	450	541	HP1BP3	50809	chr1	21069171	21113181	3921	-	NM_016287	protein_coding	TSS27065	P20537	HP1-BP74|MGC43701	heterochromatin protein 1 binding protein 3	HP1BP3
340	EIF4G3	3.45319	6.53002	4.90313	3.11088	6.69106	5.81796	224	71	330	231	EIF4G3	8672	chr1	21132785	21503381	6967	-	NM_003760	protein_coding	TSS781	P32454	eIF-4G 3|eIF4G 3|eIF4GII	eukaryotic translation initiation factor 4 gamma 3	EIF4G3
341	ECE1	1.36457	1.35556	7.48838	6.91974	7.93683	7.35862	1383	1116	787	680	ECE1	1889	chr1	21543740	21672034	5262	-	NM_001397	protein_coding	TSS14329	P31753	ECE	endothelin converting enzyme 1	ECE1
342	LOC100506801	1.31008	1.71965	0	0	0.389654	0.782118	0	0	1	3	LOC100506801	100506801	chr1	21619783	21626362	2574	+	NR_038404	lncRNA	TSS3861	.	.	uncharacterized LOC100506801	LOC100506801
343	NBPF3	0.968965	0.467066	4.29224	4.43681	4.24676	3.33851	144	192	58	38	NBPF3	84224	chr1	21766583	21811393	4471	+	NM_001256416	protein_coding	TSS7567	P15342	AE2|DKFZp434D177	neuroblastoma breakpoint family member 3	NBPF3
344	ALPL	0.125177	0.215131	9.39733	2.99883	6.39936	0.782118	5215	65	269	3	ALPL	249	chr1	21835858	21904905	2596	+	NM_000478	protein_coding	TSS5509	P23651	AP-TNAP|APTNAP|FLJ40094|FLJ93059|HOPS|MGC161443|MGC167935|TNAP|TNSALP	alkaline phosphatase, liver /bone /kidney	ALPL
345	RAP1GAP	1.62016	0.400582	0	2.97928	0.696135	1.65945	0	64	2	9	RAP1GAP	5909	chr1	21922708	21995856	3572	-	NM_002885	protein_coding	TSS13325	P30726	KIAA0474|RAP1GA1|RAP1GAP1|RAP1GAPII|RAPGAP	RAP1 GTPase activating protein	RAP1GAP
346	USP48	1.54921	1.53343	6.71871	5.9316	7.35024	6.54837	808	558	523	386	USP48	84196	chr1	22004792	22109688	5338	-	NM_032236	protein_coding	TSS26939	P5783	DKFZp762M1713|MGC132556|MGC14879|RAP1GA1|USP31	ubiquitin specific peptidase 48	USP48
347	LDLRAD2	0.788125	0.453824	6.24086	7.15792	5.89736	6.01813	578	1318	189	266	LDLRAD2	401944	chr1	22138758	22151714	4012	+	NM_001013693	protein_coding	TSS11895	P30978	.	low density lipoprotein receptor class A domain containing 2	LDLRAD2
348	HSPG2	0.788125	0.446416	6.24086	7.20813	5.89736	6.04459	578	1365	189	271	HSPG2	3339	chr1	22148725	22263790	14340	-	NM_005529	protein_coding	TSS26199	P10360	PLC|PRCAN|SJA|SJS|SJS1	heparan sulfate proteoglycan 2	HSPG2
349	CELA3B	1	1	0	0	0	0	0	0	0	0	CELA3B	23436	chr1	22303418	22315847	1003	+	NM_007352	protein_coding	TSS2107	P27118	CBPP|E1|EL-1|ELA3B	chymotrypsin like elastase family member 3B	CELA3B
350	CELA3A	1	1	0	0	0	0	0	0	0	0	CELA3A	10136	chr1	22328149	22339035	907	+	NM_005747	protein_coding	TSS18862	P30330	ELA3|ELA3A	chymotrypsin like elastase family member 3A	CELA3A
351	LOC101928043	1	1	0	0	0	0	0	0	0	0	LOC101928043	101928043	chr1	22350487	22352541	698	-	NR_110692	.	TSS3394	.	.	uncharacterized LOC101928043	LOC101928043
352	LINC00339	0.472351	12.5145	3.65769	0	2.57562	3.64552	90	0	16	48	LINC00339	29092	chr1	22351684	22357717	2326	+	NR_023918	lncRNA	TSS32027	.	.	long intergenic non-protein coding RNA 339	LINC00339
353	CDC42	0.476863	0.37428	9.40174	9.47218	8.33339	8.05437	5231	6592	1037	1104	CDC42	998	chr1	22379120	22419436	3155	+	NM_044472	protein_coding	TSS190	P20255	CDC42Hs|G25K	cell division cycle 42	CDC42
354	WNT4	1	0.0735926	0	3.7643	0	0	0	117	0	0	WNT4	54361	chr1	22443798	22469519	3905	-	NM_030761	protein_coding	TSS20509	P14897	SERKAL|WNT-4	Wnt family member 4	WNT4
355	ZBTB40	2.56774	1.19122	3.06343	4.97493	4.42393	5.22737	57	283	66	152	ZBTB40	9923	chr1	22778344	22857650	8992	+	NM_001083621	protein_coding	TSS17951	P18761	KIAA0478|MGC133098|ZNF923	zinc finger and BTB domain containing 40	ZBTB40
356	EPHA8	1	1	0	0	0	0	0	0	0	0	EPHA8	2046	chr1	22890004	22930087	4996	+	NM_001006943	protein_coding	TSS32759	P9717	EEK|EK3|HEK3|KIAA1459	EPH receptor A8	EPHA8
357	C1QA	1	1	0	0	0	0	0	0	0	0	C1QA	712	chr1	22963118	22966175	1098	+	NM_015991	protein_coding	TSS27942	P15780	.	complement component 1, q subcomponent, A chain	C1QA
358	C1QC	1	1	0	0	0	0	0	0	0	0	C1QC	714	chr1	22970118	22974603	1168	+	NM_172369	protein_coding	TSS13877	P10456	C1Q-C|C1QG|FLJ27103	complement component 1, q subcomponent, C chain	C1QC
359	C1QB	1	1	0	0	0	0	0	0	0	0	C1QB	713	chr1	22979682	22988029	1044	+	NM_000491	protein_coding	TSS33477	P30942	.	complement component 1, q subcomponent, B chain	C1QB
360	EPHB2	1.34062	0.954301	7.02794	6.23753	7.45083	6.17004	1003	692	561	296	EPHB2	2048	chr1	23037331	23247993	11011	+	NM_001309192	protein_coding	TSS16425	P22063	CAPB|DRT|EK5|EPHT3|ERK|Hek5|MGC87492|PCBC|Tyro5	EPH receptor B2	EPHB2
361	LACTBL1	1	1	0	0	0	0	0	0	0	0	LACTBL1	646262	chr1	23279536	23291923	1733	-	NM_001289974	protein_coding	TSS33579	P13423	.	lactamase beta like 1	LACTBL1
362	C1orf234	1	1.23988	0	0	0	0.310206	0	0	0	1	C1orf234	729059	chr1	23337327	23342343	510	-	NM_001242521	protein_coding	TSS29992	P4117	.	chromosome 1 open reading frame 234	C1orf234
363	KDM1A	1.44507	1.11847	4.82642	5.08421	5.35756	5.24573	212	306	129	154	KDM1A	23028	chr1	23345941	23410184	3107	+	NM_001009999	protein_coding	TSS24771	P34503	AOF2|BHC110|KDM1|KIAA0601|LSD1	lysine (K)-specific demethylase 1A	KDM1A
364	LUZP1	2.04887	1.93771	6.58927	6.1286	7.6241	7.08295	738	641	633	561	LUZP1	7798	chr1	23410516	23495351	8487	-	NM_001142546	protein_coding	TSS33254	P16589	FLJ35697|KIAA0601|LUZP	leucine zipper protein 1	LUZP1
365	HTR1D	0.601827	0.575992	3.06343	3.44606	2.33085	2.65018	57	92	13	22	HTR1D	3352	chr1	23518388	23521222	2835	-	NM_000864	protein_coding	TSS15406	P633	5-HT1D|HT1DA|HTR1DA|HTRL|RDC4	5-hydroxytryptamine receptor 1D	HTR1D
366	LINC01355	0.413715	4.1185	2.62401	0	1.35072	2.04212	40	0	5	13	LINC01355	100996511	chr1	23607802	23612011	3511	-	NR_110616	lncRNA	TSS24776	.	.	long intergenic non-protein coding RNA 1355	LINC01355
367	HNRNPR	2.49626	3.36044	6.86011	6.64829	8.17988	8.39694	892	923	932	1401	HNRNPR	10236	chr1	23631181	23670857	7831	-	NM_005826	protein_coding	TSS17725	P19765	FLJ25714|HNRPR|hnRNP R|hnRNP-R	heterogeneous nuclear ribonucleoprotein R	HNRNPR
368	ZNF436	2.68866	4.28608	1.42143	0.976974	2.84831	3.07663	13	9	20	31	ZNF436	80818	chr1	23685941	23696357	4493	-	NM_030634	protein_coding	TSS3611	P17391	KIAA1710|ZNF|Zfp46	zinc finger protein 436	ZNF436
369	ZNF436-AS1	0.0945769	2.91908	6.25068	0	2.84831	1.54551	582	0	20	8	ZNF436-AS1	148898	chr1	23695464	23698330	3559	+	NR_033690	lncRNA	TSS26077	.	.	ZNF436 antisense RNA 1	ZNF436-AS1
370	TCEA3	3.48063	2.67919	0	0	1.79935	1.4218	0	0	8	7	TCEA3	6920	chr1	23707402	23751272	1750	-	NM_003196	protein_coding	TSS12595	P1580	TFIIS|TFIIS.H	transcription elongation factor A3	TCEA3
371	ASAP3	2.33235	0.219621	2.7677	4.22903	3.98948	2.04212	45	165	48	13	ASAP3	55616	chr1	23755056	23810750	4129	-	NM_001143778	protein_coding	TSS21494	P15823	ACAP4|CENTB6|DDEFL1|FLJ20199|UPLC1	ArfGAP with SH3 domain, ankyrin repeat and PH domain 3	ASAP3
372	E2F2	0.361973	0.297795	5.80411	5.90076	4.33806	4.15315	425	546	62	70	E2F2	1870	chr1	23832920	23857712	5193	-	NM_004091	protein_coding	TSS16725	P8942	E2F-2	E2F transcription factor 2	E2F2
373	LOC101928163	1	1	0	0	0	0	0	0	0	0	LOC101928163	101928163	chr1	23848422	23854911	1212	+	NR_110799	lncRNA	TSS15615	.	.	uncharacterized LOC101928163	LOC101928163
374	ID3	0.609378	0.464267	9.87878	9.21627	9.16419	8.1093	7284	5519	1847	1147	ID3	3399	chr1	23884421	23886285	1239	-	NM_002167	protein_coding	TSS3735	P67	HEIR-1|bHLHb25	inhibitor of DNA binding 3, HLH protein	ID3
375	MDS2	1	1	0	0	0	0	0	0	0	0	MDS2	259283	chr1	23953824	23967056	1027	+	NR_027042	lncRNA	TSS20979	.	.	myelodysplastic syndrome 2 translocation associated	MDS2
376	RPL11	1.27043	0.874358	9.15844	9.39866	9.50376	9.20495	4418	6264	2338	2456	RPL11	6135	chr1	24018269	24022915	782	+	NM_000975	protein_coding	TSS8920	P20451	DBA7|GIG34	ribosomal protein L11	RPL11
377	TCEB3	1.77261	0.728042	6.31527	7.03193	7.14114	6.57402	609	1207	452	393	TCEB3	6924	chr1	24069856	24088549	4943	+	NM_003198	.	TSS12304	P25455	EloA|FLJ38760|FLJ42849|SIII|SIII p110|TCEB3A	transcription elongation factor B subunit 3	TCEB3
378	TCEB3-AS1	0.241639	0.0678346	3.39979	5.92395	1.35072	2.04212	74	555	5	13	TCEB3-AS1	100506963	chr1	24086872	24104787	1084	-	NR_038280	.	TSS33547	.	.	TCEB3 antisense RNA 1	TCEB3-AS1
379	PITHD1	0.726053	0.476525	6.38156	6.49496	5.9197	5.42559	638	829	192	175	PITHD1	57095	chr1	24104876	24114722	1622	+	NM_020362	protein_coding	TSS7772	P21129	.	PITH domain containing 1	PITHD1
380	LYPLA2	0.282555	0.447674	8.37358	8.29752	6.55019	7.13804	2561	2915	299	583	LYPLA2	11313	chr1	24117646	24122029	1624	+	NM_007260	protein_coding	TSS32505	P7868	APT-2|DJ886K2.4	lysophospholipase II	LYPLA2
381	GALE	0.406787	0.614749	5.47193	6.56221	4.17427	5.86028	336	869	55	238	GALE	2582	chr1	24122089	24127294	1724	-	NM_000403	protein_coding	TSS19813	P25862	FLJ95174|FLJ97302|SDR1E1	UDP-galactose-4-epimerase	GALE
382	HMGCL	0.699991	1.11519	4.50408	3.66989	3.98948	3.82717	168	109	48	55	HMGCL	3155	chr1	24128367	24151949	1608	-	NM_001166059	protein_coding	TSS26618	P31320	HL	3-hydroxymethyl-3-methylglutaryl-CoA lyase	HMGCL
383	FUCA1	0.417842	0.514069	6.49122	4.8351	5.23225	3.87513	689	256	118	57	FUCA1	2517	chr1	24171572	24194859	2117	-	NM_000147	protein_coding	TSS3672	P17490	FUCA	fucosidase, alpha-L- 1, tissue	FUCA1
384	CNR2	1	1	0	0	0	0	0	0	0	0	CNR2	1269	chr1	24200460	24239817	1775	-	NM_001841	protein_coding	TSS18706	P21662	CB2|CX5	cannabinoid receptor 2 (macrophage)	CNR2
385	PNRC2	1.56428	0.853839	4.78648	5.68541	5.43198	5.45744	206	469	136	179	PNRC2	55629	chr1	24286301	24289949	2414	+	NM_017761	protein_coding	TSS24592	P2755	FLJ20312|MGC99541	proline rich nuclear receptor coactivator 2	PNRC2
386	SRSF10	1.32482	0.960126	6.38156	6.262	6.78735	6.2033	638	704	353	303	SRSF10	10772	chr1	24290837	24306953	4679	-	NM_001300937	protein_coding	TSS34158	.	DKFZp686H0644|FLJ30749|FLJ43846|FUSIP1|FUSIP2|NSSR|SFRS13|SFRS13A|SRp38|SRrp40|TASR|TASR1|TASR2	serine /arginine-rich splicing factor 10	SRSF10
387	MYOM3	1	1	0	0	0	0	0	0	0	0	MYOM3	127294	chr1	24382531	24438665	5800	-	NM_152372	protein_coding	TSS26506	P4061	FLJ35961|MGC71483|RP11-293P20.1	myomesin 3	MYOM3
388	IL22RA1	1.62016	5.55781	0	0	0.696135	2.47452	0	0	2	19	IL22RA1	58985	chr1	24446261	24469775	2962	-	NM_021258	protein_coding	TSS12630	P20376	CRF2-9|IL22R|IL22R1	interleukin 22 receptor subunit alpha 1	IL22RA1
389	IFNLR1	1	0.559906	0	3.18101	0	2.34427	0	75	0	17	IFNLR1	163702	chr1	24480647	24513765	4476	-	NM_173064	protein_coding	TSS26135	P24621	.	interferon lambda receptor 1	IFNLR1
390	LOC284632	1	1.47977	0	0	0	0.565372	0	0	0	2	LOC284632	284632	chr1	24526730	24538180	1846	+	NR_027087	lncRNA	TSS16441	.	.	uncharacterized LOC284632	LOC284632
391	GRHL3	1.31008	1	0	0	0.389654	0	0	0	1	0	GRHL3	57822	chr1	24645812	24690970	3425	+	NM_198173	protein_coding	TSS8165	P20784	MGC46624|SOM|TFCP2L4	grainyhead like transcription factor 3	GRHL3
392	STPG1	0.451567	6.75723	4.37537	0	3.22838	2.75643	153	0	27	24	STPG1	90529	chr1	24683489	24741587	3047	-	NM_001199013	protein_coding	TSS3455	P34831	.	sperm tail PG-rich repeat containing 1	STPG1
393	NIPAL3	0.625484	0.542269	6.95475	5.52611	6.27779	4.64319	953	419	247	100	NIPAL3	57185	chr1	24742245	24799473	5426	+	NM_020448	protein_coding	TSS23688	P3106	DJ462O23.2|DKFZp686E22155|NPAL3	NIPA like domain containing 3	NIPAL3
394	RCAN3AS	1.93024	1	0	0	0.948778	0	0	0	3	0	RCAN3AS	100750325	chr1	24822823	24828850	336	-	NR_045407	lncRNA	TSS15205	.	.	RCAN3 antisense	RCAN3AS
395	RCAN3	0.897104	0.745781	3.99796	5.22367	3.84131	4.80049	116	338	43	112	RCAN3	11123	chr1	24828841	24863510	3139	+	NM_001251979	protein_coding	TSS14765	P26983	DSCR1L2|MCIP3|RCN3|hRCN3	RCAN family member 3	RCAN3
396	LOC100506985	1	1	0	0	0	0	0	0	0	0	LOC100506985	100506985	chr1	24865764	24882515	973	-	NR_109781	lncRNA	TSS32573	.	.	uncharacterized LOC100506985	LOC100506985
397	NCMAP	1	1	0	0	0	0	0	0	0	0	NCMAP	400746	chr1	24882567	24935818	3990	+	NM_001010980	protein_coding	TSS19505	P22982	.	non-compact myelin associated protein	NCMAP
398	SRRM1	4.56971	2.87153	6.11751	6.55067	8.30962	8.07249	530	862	1020	1118	SRRM1	10250	chr1	24969594	24999772	4144	+	NM_005839	protein_coding	TSS32674	P9267	160-KD|MGC39488|POP101|SRM160	serine and arginine repetitive matrix 1	SRRM1
399	CLIC4	0.548503	0.502124	6.72577	7.99815	5.85934	7.00426	812	2367	184	531	CLIC4	25932	chr1	25071760	25170815	4434	+	NM_013943	protein_coding	TSS6984	P23838	CLIC4L|DKFZp566G223|FLJ38640|H1|MTCLIC|huH1|p64H1	chloride intracellular channel 4	CLIC4
400	RUNX3	2.06475	5.31792	4.85888	0	5.90485	2.41086	217	0	190	18	RUNX3	864	chr1	25226002	25291501	4340	-	NM_004350	protein_coding	TSS7153	P6530	AML2|CBFA3|FLJ34510|MGC16070|PEBP2aC	runt related transcription factor 3	RUNX3
401	SYF2	2.46541	10.8241	4.97596	2.43597	6.27779	5.87215	236	41	247	240	SYF2	25949	chr1	25548767	25559013	1777	-	NM_015484	protein_coding	TSS4786	P35938	CBPIN|DKFZp564O2082|NTC31|P29|fSAP29	SYF2 pre-mRNA splicing factor	SYF2
402	RSRP1	0.419226	0.55626	5.73933	5.03771	4.48513	4.19154	406	296	69	72	RSRP1	57035	chr1	25568740	25573985	1465	-	NM_020317	protein_coding	TSS25299	P3475	.	arginine /serine-rich protein 1	RSRP1
403	RHD	2.24032	1.95954	0	0	1.1637	0.970514	0	0	4	4	RHD	6007	chr1	25598977	25656936	3151	+	NM_001282869	protein_coding	TSS32200	P26375	CD240D|DIIIc|MGC165007|RH|RH30|RHCED|RHDVA(TT)|RHDel|RHPII|RHXIII|Rh4|RhDCw|RhII|RhK562-II|RhPI	Rh blood group D antigen	RHD
404	TMEM50A	1.28672	1.33864	6.23346	5.67024	6.59715	6.09102	575	464	309	280	TMEM50A	23585	chr1	25664789	25688852	2302	+	NM_014313	protein_coding	TSS22243	P36049	IFNRC|SMP1	transmembrane protein 50A	TMEM50A
405	RHCE	1.3442	10.1156	3.88902	0	4.31577	3.33851	107	0	61	38	RHCE	6006	chr1	25688740	25747363	1618	-	NM_138618	protein_coding	TSS29085	P31885	CD240CE|MGC103977|RH|RH30A|RHC|RHE|RHIXB|RHPI|Rh4|RhIVb(J)|RhVI|RhVIII	Rh blood group CcEe antigens	RHCE
406	TMEM57	1.93374	0.726883	5.14868	5.85322	6.10008	5.39301	267	528	218	171	TMEM57	55219	chr1	25757349	25826698	3977	+	NM_001282564	protein_coding	TSS5626	P9149	FLJ10747|FLJ23007|MACOILIN	transmembrane protein 57	TMEM57
407	LDLRAP1	0.433268	0.289263	7.76162	6.99833	6.55495	5.20878	1673	1179	300	150	LDLRAP1	26119	chr1	25870076	25895377	2935	+	NM_015627	protein_coding	TSS31342	P15830	ARH|ARH1|ARH2|DKFZp586D0624|FHCB1|FHCB2|MGC34705	low density lipoprotein receptor adaptor protein 1	LDLRAP1
408	MAN1C1	0.366843	5.31792	6.10133	0	4.65456	2.41086	524	0	78	18	MAN1C1	57134	chr1	25943959	26112698	7005	+	NM_001289010	protein_coding	TSS27818	P7276	HMIC|MAN1A3|MAN1C|pp6318	mannosidase alpha class 1C member 1	MAN1C1
409	SEPN1	1.72415	2.44086	3.8508	3.75283	4.63669	5.04022	104	116	77	133	SEPN1	57190	chr1	26126667	26144713	4332	+	NM_020451	.	TSS16850	P11105	FLJ24021|MDRS1|RSMD1|RSS|SELN	selenoprotein N, 1	SEPN1
410	MTFR1L	0.464214	0.281876	6.50769	6.0558	5.40056	4.22893	697	609	133	74	MTFR1L	56181	chr1	26146397	26159433	2616	+	NM_001099625	protein_coding	TSS25958	P15935	.	mitochondrial fission regulator 1 like	MTFR1L
411	LOC646471	1.31008	1	0	0	0.389654	0	0	0	1	0	LOC646471	646471	chr1	26146445	26150097	3653	-	NR_024498	lncRNA	TSS5632	.	.	uncharacterized LOC646471	LOC646471
412	AUNIP	0.582312	1.47672	5.24516	3.1638	4.46502	3.72619	286	74	68	51	AUNIP	79000	chr1	26158404	26185949	3233	-	NM_001287490	protein_coding	TSS25700	P3562	.	aurora kinase A and ninein interacting protein	AUNIP
413	PAQR7	1.69491	1.38287	2.7677	3.54246	3.52891	4.01013	45	99	34	63	PAQR7	164091	chr1	26187975	26197744	3023	-	NM_178422	protein_coding	TSS32955	P2665	MPRA|PGLP|mSR	progestin and adipoQ receptor family member 7	PAQR7
414	STMN1	0.533148	0.388874	10.0567	10.5338	9.1493	9.17113	8241	13769	1828	2399	STMN1	3925	chr1	26210677	26233368	3602	-	NM_001145454	protein_coding	TSS57	P23157	C1orf215|FLJ32206|LAP18|Lag|MGC138869|MGC138870|OP18|PP17|PP19|PR22|SMN	stathmin 1	STMN1
415	PAFAH2	0.993576	1.6753	4.68151	3.92621	4.67221	4.67063	191	132	79	102	PAFAH2	5051	chr1	26286258	26324648	3581	-	NM_000437	protein_coding	TSS21715	P17037	FLJ26025|HSD-PLA2	platelet activating factor acetylhydrolase 2	PAFAH2
416	EXTL1	1	1	0	0	0	0	0	0	0	0	EXTL1	2134	chr1	26348271	26362954	4014	+	NM_004455	protein_coding	TSS2012	P30425	EXTL|MGC70794	exostosin-like glycosyltransferase 1	EXTL1
417	SLC30A2	1	1	0	0	0	0	0	0	0	0	SLC30A2	7780	chr1	26364513	26372629	2499	-	NM_032513	protein_coding	TSS26248	P18262	FLJ36708|MGC11303|PP12488|ZNT2|ZnT-2	solute carrier family 30 member 2	SLC30A2
418	TRIM63	1	1	0	0	0	0	0	0	0	0	TRIM63	84676	chr1	26377796	26394125	1770	-	NM_032588	protein_coding	TSS33636	P20016	FLJ32380|IRF|MURF1|MURF2|RNF28|SMRZ	tripartite motif containing 63	TRIM63
419	PDIK1L	0.776601	5.07804	3.72966	0	3.3649	2.34427	95	0	30	17	PDIK1L	149420	chr1	26437656	26452039	4600	+	NM_001243532	protein_coding	TSS10888	P24314	CLIK1L|RP11-96L14.4|STK35L2	PDLIM1 interacting kinase 1 like	PDIK1L
420	FAM110D	1	0.138955	0	4.50676	0	1.65945	0	202	0	9	FAM110D	79927	chr1	26485511	26489119	1524	+	NM_024869	protein_coding	TSS12556	P8535	.	family with sequence similarity 110 member D	FAM110D
421	ZNF593	0.447603	0.584128	7.14443	6.38967	5.98472	5.61403	1088	770	201	200	ZNF593	51042	chr1	26496388	26497364	649	+	NM_015871	protein_coding	TSS11385	P11527	ZT86	zinc finger protein 593	ZNF593
422	CNKSR1	1	0.692643	0	1.50033	0	0.970514	0	17	0	4	CNKSR1	10256	chr1	26503981	26516375	2636	+	NM_001297648	protein_coding	TSS24019	P16312	CNK|CNK1|KSR	connector enhancer of kinase suppressor of Ras 1	CNKSR1
423	CATSPER4	1	1	0	0	0	0	0	0	0	0	CATSPER4	378807	chr1	26517119	26529033	1419	+	NM_198137	protein_coding	TSS32225	P27271	MGC149223	cation channel sperm associated 4	CATSPER4
424	LOC101928303	0.885649	1	0.175193	0	0	0	1	0	0	0	LOC101928303	101928303	chr1	26551811	26556331	1078	+	NR_110698	lncRNA	TSS6838	.	.	uncharacterized LOC101928303	LOC101928303
425	CEP85	1.24013	1.30054	5.6457	4.17849	5.95619	4.5576	380	159	197	94	CEP85	64793	chr1	26560644	26605529	4296	+	NM_022778	protein_coding	TSS12829	P3117	.	centrosomal protein 85	CEP85
426	SH3BGRL3	0.358413	0.233775	10.2165	10.4626	8.73616	8.36581	9207	13106	1372	1371	SH3BGRL3	83442	chr1	26606213	26608013	1115	+	NM_031286	protein_coding	TSS8970	P24170	SH3BP-1|TIP-B1	SH3 domain binding glutamate rich protein like 3	SH3BGRL3
427	UBXN11	2.27341	1.71965	0.331397	0	1.51625	0.782118	2	0	6	3	UBXN11	91544	chr1	26608773	26644756	2072	-	NM_183008	protein_coding	TSS32663	P34664	COA-1|DKFZp686F04228|SOC|SOCI|UBXD5	UBX domain protein 11	UBXN11
428	CD52	1	1	0	0	0	0	0	0	0	0	CD52	1043	chr1	26644411	26647014	505	+	NM_001803	protein_coding	TSS8683	P13914	CDW52	CD52 molecule	CD52
429	AIM1L	1	7.06838	0	1.05375	0	3.87513	0	10	0	57	AIM1L	55057	chr1	26648350	26680621	5245	-	NM_001039775	protein_coding	TSS14519	P15564	CRYBG2|DKFZp434L1713|FLJ10040|FLJ38020	absent in melanoma 1-like	AIM1L
430	ZNF683	1	1	0	0	0	0	0	0	0	0	ZNF683	257101	chr1	26688125	26699285	1729	-	NM_173574	protein_coding	TSS33424	P32405	MGC33414	zinc finger protein 683	ZNF683
431	LIN28A	1.31008	0.6777	0	1.12665	0.389654	0.565372	0	11	1	2	LIN28A	79727	chr1	26737269	26756219	4014	+	NM_024674	protein_coding	TSS10494	P32600	CSDD1|FLJ12457|LIN-28|LIN28|ZCCHC1	lin-28 homolog A	LIN28A
432	DHDDS	1.785	0.647965	5.63074	7.05895	6.46666	6.43294	376	1230	282	356	DHDDS	79947	chr1	26758773	26797795	5738	+	NM_001243565	protein_coding	TSS16503	P29619	CIT|CPT|DS|FLJ13102|HDS	dehydrodolichyl diphosphate synthase subunit	DHDDS
433	LOC101928324	2.5504	2.19942	0	0	1.35072	1.13713	0	0	5	5	LOC101928324	101928324	chr1	26789248	26794028	783	-	NR_125953	lncRNA	TSS32408	.	.	uncharacterized LOC101928324	LOC101928324
434	HMGN2	0.671817	0.389312	8.45864	8.63941	7.88478	7.27841	2717	3697	759	643	HMGN2	3151	chr1	26798902	26803133	1969	+	NM_005517	protein_coding	TSS15337	P36110	HMG17|MGC5629|MGC88718	high mobility group nucleosomal binding domain 2	HMGN2
435	RPS6KA1	0.48485	0.974025	5.52952	5.15997	4.48513	5.122	350	323	69	141	RPS6KA1	6195	chr1	26856249	26901520	3383	+	NM_002953	protein_coding	TSS6278	P22646	HU-1|MAPKAPK1A|RSK|RSK1	ribosomal protein S6 kinase A1	RPS6KA1
436	ARID1A	1.03702	1.20699	7.05341	6.10849	7.10585	6.37991	1021	632	441	343	ARID1A	8289	chr1	27022522	27108601	8826	+	NM_006015	protein_coding	TSS26390	P23428	B120|BAF250|BAF250a|BM029|C1orf4|P270|SMARCF1	AT-rich interaction domain 1A	ARID1A
437	PIGV	2.51985	0.347393	0.331397	4.56037	1.66473	3.03501	2	210	7	30	PIGV	55650	chr1	27114454	27124894	3036	+	NM_017837	protein_coding	TSS14595	P15053	FLJ20477	phosphatidylinositol glycan anchor biosynthesis class V	PIGV
438	ZDHHC18	1.47225	1.25211	4.67423	4.45108	5.23225	4.77544	190	194	118	110	ZDHHC18	84243	chr1	27153201	27182211	3139	+	NM_032283	protein_coding	TSS30782	P7256	DHHC-18|DHHC18|DKFZp667O2416	zinc finger DHHC-type containing 18	ZDHHC18
439	SFN	1.62016	0.216147	0	10.9424	0.696135	8.73253	0	18281	2	1769	SFN	2810	chr1	27189633	27190947	1315	+	NM_006142	protein_coding	TSS3713	P19332	YWHAS	stratifin	SFN
440	GPN2	2.11688	0.91738	3.51833	4.63724	4.60027	4.51283	81	222	75	91	GPN2	54707	chr1	27205873	27216869	1510	-	NM_018066	protein_coding	TSS6521	P7332	ATPBD1B|FLJ10349	GPN-loop GTPase 2	GPN2
441	GPATCH3	0.647629	1.0513	4.89689	4.08097	4.27013	4.15315	223	148	59	70	GPATCH3	63906	chr1	27216979	27226962	2129	-	NM_022078	protein_coding	TSS22629	P3063	DKFZp686E0221|FLJ12455|GPATC3	G-patch domain containing 3	GPATCH3
442	NR0B2	0.119623	1	3.06343	0	0	0	57	0	0	0	NR0B2	8431	chr1	27237975	27240567	1271	-	NM_021969	protein_coding	TSS22847	P1430	FLJ17090|SHP|SHP1	nuclear receptor subfamily 0 group B member 2	NR0B2
443	NUDC	0.964363	0.616347	7.59242	8.21635	7.54007	7.51816	1487	2755	597	760	NUDC	10726	chr1	27248213	27273362	1813	+	NM_006600	protein_coding	TSS4124	P1135	HNUDC|MNUDC|NPD011	nudC nuclear distribution protein	NUDC
444	KDF1	1	1	0	0	0	0	0	0	0	0	KDF1	126695	chr1	27276047	27286901	1803	-	NM_152365	protein_coding	TSS26370	P27076	.	keratinocyte differentiation factor 1	KDF1
445	TRNP1	1.17639	3.44623	3.04098	5.11589	3.27534	6.9009	56	313	28	494	TRNP1	388610	chr1	27320195	27327377	1949	+	NM_001013642	protein_coding	TSS16001	P23261	C1orf225|TNRP	TMF1-regulated nuclear protein 1	TRNP1
446	FAM46B	1.08361	0.484046	4.67423	4.69231	4.79008	3.64552	190	231	86	48	FAM46B	115572	chr1	27331511	27339333	2374	-	NM_052943	protein_coding	TSS488	P3126	MGC16491|MGC20845|RP11-344H11.8	family with sequence similarity 46 member B	FAM46B
447	SLC9A1	0.926509	2.79263	5.92247	3.66989	5.81235	5.15151	462	109	178	144	SLC9A1	6548	chr1	27425300	27481621	4742	-	NM_003047	protein_coding	TSS15778	.	APNH|FLJ42224|NHE1	solute carrier family 9 member A1	SLC9A1
448	WDTC1	0.854306	1.04857	5.18498	3.43175	4.95781	3.50017	274	91	97	43	WDTC1	23038	chr1	27561007	27635124	4925	+	NM_001276252	protein_coding	TSS20495	P22400	ADP|DCAF9|KIAA1037	WD and tetratricopeptide repeats 1	WDTC1
449	TMEM222	0.482682	0.350961	5.1747	5.43217	4.12385	3.92155	272	392	53	59	TMEM222	84065	chr1	27648636	27662891	1855	+	NM_032125	protein_coding	TSS28218	.	C1orf160|DKFZp564D0478|MGC111002	transmembrane protein 222	TMEM222
450	ACTG1P20	0.930323	3.13331	3.91395	1.6562	3.80976	3.30389	109	20	42	37	ACTG1P20	644961	chr1	27650365	27653016	2652	+	NR_033926	misc_RNA	TSS11315	.	.	actin gamma 1 pseudogene 20	ACTG1P20
451	SYTL1	1.31008	0.681935	0	4.16989	0.389654	3.6176	0	158	1	47	SYTL1	84958	chr1	27668483	27680423	2003	+	NM_001193308	protein_coding	TSS4599	P33917	FLJ14996|JFC1|SLP1	synaptotagmin like 1	SYTL1
452	MAP3K6	1.34388	2.39475	4.48756	2.49223	4.91396	3.75211	166	43	94	52	MAP3K6	9064	chr1	27681670	27693357	4348	-	NM_001297609	protein_coding	TSS28293	P8091	ASK2|MAPKKK6|MEKK6|MGC125653|MGC20114	mitogen-activated protein kinase kinase kinase 6	MAP3K6
453	FCN3	1	1	0	0	0	0	0	0	0	0	FCN3	8547	chr1	27695601	27701315	1032	-	NM_173452	protein_coding	TSS26894	P27660	FCNH|HAKA1|MGC22543	ficolin 3	FCN3
454	CD164L2	1	1	0	0	0	0	0	0	0	0	CD164L2	388611	chr1	27705590	27709823	1563	-	NM_207397	protein_coding	TSS21861	P23685	UNQ6122	CD164 molecule like 2	CD164L2
455	GPR3	6.58142	1.55951	0	2.91899	2.7184	3.56008	0	61	18	45	GPR3	2827	chr1	27719148	27722317	2114	+	NM_005281	protein_coding	TSS9712	P4016	ACCA	G protein-coupled receptor 3	GPR3
456	WASF2	0.43861	0.388667	9.72638	9.30826	8.53739	7.94487	6553	5883	1195	1023	WASF2	10163	chr1	27730730	27816698	5695	-	NM_006990	protein_coding	TSS21764	P9511	SCAR2|WAVE2|dJ393P12.2	WAS protein family member 2	WASF2
457	AHDC1	1.3274	0.933445	6.11751	5.26058	6.52612	5.16121	530	347	294	145	AHDC1	27245	chr1	27860756	27930005	6358	-	NM_001029882	protein_coding	TSS10679	P20551	CL23945|DJ159A19.3|RP1-159A19.1	AT-hook DNA binding motif containing 1	AHDC1
458	FGR	1	1	0	0	0	0	0	0	0	0	FGR	2268	chr1	27938801	27961727	2773	-	NM_005248	protein_coding	TSS23849	P21111	FLJ43153|MGC75096|SRC2|c-fgr|c-src2|p55-Fgr|p55c-fgr|p58c-fgr	FGR proto-oncogene, Src family tyrosine kinase	FGR
459	IFI6	0.363835	0.291335	8.34006	6.64053	6.88142	4.86129	2502	918	377	117	IFI6	2537	chr1	27992572	27998724	1076	-	NM_022872	protein_coding	TSS23407	P26974	6-16|FAM14C|G1P3|IFI-6-16|IFI616	interferon alpha inducible protein 6	IFI6
460	FAM76A	14.5954	1.89212	0.331397	2.6976	4.19884	3.6176	2	51	56	47	FAM76A	199870	chr1	28052490	28089423	3459	+	NM_001143914	protein_coding	TSS11952	P16714	FLJ41946|MGC34648	family with sequence similarity 76 member A	FAM76A
461	STX12	0.957147	1.07876	5.90703	4.53382	5.84384	4.64319	457	206	182	100	STX12	23673	chr1	28099694	28150963	3079	+	NM_177424	protein_coding	TSS8426	P9269	MGC51957|STX13|STX14	syntaxin 12	STX12
462	PPP1R8	0.809945	1.82437	5.75666	4.60571	5.45256	5.47311	411	217	138	181	PPP1R8	5511	chr1	28157252	28178183	2810	+	NM_014110	protein_coding	TSS20287	P35542	ARD-1|ARD1|NIPP-1|NIPP1|PRO2047	protein phosphatase 1 regulatory subunit 8	PPP1R8
463	SCARNA1	6.27134	1.23988	0	0	2.64877	0.310206	0	0	17	1	SCARNA1	677774	chr1	28160912	28161077	166	+	NR_002997	guide_RNA	TSS16729	.	ACA35	small Cajal body-specific RNA 1	SCARNA1
464	THEMIS2	2.5504	1	0	0	1.35072	0	0	0	5	0	THEMIS2	9473	chr1	28199054	28213196	2822	+	NM_001039477	protein_coding	TSS3759	P14657	.	thymocyte selection associated family member 2	THEMIS2
465	RPA2	1.65183	0.534286	5.94078	6.82297	6.66485	5.91866	468	1043	324	248	RPA2	6118	chr1	28218036	28241308	2234	-	NM_001286076	protein_coding	TSS12783	P27364	REPA2|RPA32	replication protein A2	RPA2
466	SMPDL3B	0.577058	0.876388	1.48935	3.0928	0.696135	2.90244	14	70	2	27	SMPDL3B	27293	chr1	28261466	28285668	2085	+	NM_001304579	protein_coding	TSS1547	P1133	ASML3B	sphingomyelin phosphodiesterase acid like 3B	SMPDL3B
467	XKR8	0.885649	0.902859	0.175193	0.147427	0	0	1	1	0	0	XKR8	55113	chr1	28285973	28294607	2692	+	NM_018053	protein_coding	TSS430	P22546	FLJ10307|RP11-460I13.3|XRG8	XK related 8	XKR8
468	EYA3	3.11955	4.25763	4.16303	3.63283	5.80436	5.72288	131	106	177	216	EYA3	2140	chr1	28296855	28415148	6395	-	NM_001282561	protein_coding	TSS6043	P19613	DKFZp686C132	EYA transcriptional coactivator and phosphatase 3	EYA3
469	PTAFR	0.563478	3.15896	0.82757	0	0	1.65945	6	0	0	9	PTAFR	5724	chr1	28473677	28520447	4262	-	NM_000952	protein_coding	TSS4536	P35110	PAFR	platelet activating factor receptor	PTAFR
470	DNAJC8	1.3954	0.939985	8.02383	8.17075	8.50451	8.08146	2008	2669	1168	1125	DNAJC8	22826	chr1	28526790	28559542	1764	-	NM_014280	protein_coding	TSS5953	P19508	HSPC331|SPF31	DnaJ heat shock protein family (Hsp40) member C8	DNAJC8
471	ATPIF1	0.702069	0.626444	9.75856	8.85017	9.24825	8.17543	6701	4280	1958	1201	ATPIF1	93974	chr1	28562602	28564616	886	+	NM_178190	protein_coding	TSS29257	P5971	ATPI|ATPIP|IP|MGC1167|MGC8898	ATPase inhibitory factor 1	ATPIF1
472	SESN2	3.55728	3.09986	5.07323	6.77701	6.90401	8.40921	253	1010	383	1413	SESN2	83667	chr1	28585963	28609002	3528	+	NM_031459	protein_coding	TSS22921	P23551	DKFZp761M0212|DKFZp761M02121|HI95|SES2|SEST2	sestrin 2	SESN2
473	MED18	0.588507	0.77879	4.2141	4.37082	3.44924	4.01013	136	183	32	63	MED18	54797	chr1	28655513	28662478	1813	+	NM_001127350	protein_coding	TSS17924	P11029	FLJ20045|p28b	mediator complex subunit 18	MED18
474	PHACTR4	0.979818	0.826994	7.933	7.64108	7.90359	7.36703	1885	1846	769	684	PHACTR4	65979	chr1	28696093	28826881	6492	+	NM_001048183	protein_coding	TSS359	P14295	DKFZp686L07205|FLJ13171|MGC20618|MGC34186	phosphatase and actin regulator 4	PHACTR4
475	SNHG3	1.62016	3.15896	0	0	0.696135	1.65945	0	0	2	9	SNHG3	8420	chr1	28832455	28834672	283	+	NR_036473	lncRNA	TSS20238	.	FLJ18619|NCRNA00014|RNU17C|RNU17D|U17HG|U17HG-A|U17HG-AB	small nucleolar RNA host gene 3	SNHG3
476	RCC1	3.08132	1.71994	4.43686	5.7474	6.06041	6.52976	160	490	212	381	RCC1	1104	chr1	28832455	28865708	2948	+	NM_001048199	protein_coding	TSS20238	P17131	CHC1|RCC1-I|SNHG3-RCC1	regulator of chromosome condensation 1	RCC1
477	SNORA73B	3.48063	1	0	0	1.79935	0	0	0	8	0	SNORA73B	26768	chr1	28835070	28835227	158	+	NR_004404	snoRNA	TSS15516	.	RNU17B|U17B	small nucleolar RNA, H /ACA box 73B	SNORA73B
478	TRNAU1AP	0.731321	0.906717	4.97596	4.33281	4.52454	4.19154	236	178	71	72	TRNAU1AP	54952	chr1	28879529	28905057	2015	+	NM_017846	protein_coding	TSS31166	.	FLJ20503|PRO1902|RP4-669K10.4|SECP43|TRSPAP1	tRNA selenocysteine 1 associated protein 1	TRNAU1AP
479	SNHG12	1.22471	0.902881	4.13149	5.32782	4.42393	5.18043	128	364	66	147	SNHG12	85028	chr1	28905050	28908366	739	-	NR_024127	lncRNA	TSS27619	.	C1orf79|NCRNA00100|RP4-669K10.5	small nucleolar RNA host gene 12	SNHG12
480	SNORD99	4.72095	2.43931	0	0	2.23908	1.28647	0	0	12	6	SNORD99	692212	chr1	28905255	28905334	80	-	NR_003077	snoRNA	TSS5870	.	HBII-420	small nucleolar RNA, C /D box 99	SNORD99
481	SNORA61	4.19144	6.03758	1.11239	0	3.17984	2.59397	9	0	26	21	SNORA61	677838	chr1	28906276	28906405	130	-	NR_002987	snoRNA	TSS16833	.	ACA61	small nucleolar RNA, H /ACA box 61	SNORA61
482	SNORA44	7.20158	5.55781	0	0	2.84831	2.47452	0	0	20	19	SNORA44	677825	chr1	28906893	28907024	132	-	NR_002976	snoRNA	TSS26775	.	ACA44	small nucleolar RNA, H /ACA box 44	SNORA44
483	SNORA16A	1.31008	1.71965	0	0	0.389654	0.782118	0	0	1	3	SNORA16A	692073	chr1	28907432	28907565	134	-	NR_003035	snoRNA	TSS14271	.	ACA16	small nucleolar RNA, H /ACA box 16A	SNORA16A
484	RAB42	1	1.23988	0	0	0	0.310206	0	0	0	1	RAB42	115273	chr1	28918712	28921088	1333	+	NM_152304	protein_coding	TSS26277	P5954	MGC45806|RP4-669K10.6	RAB42, member RAS oncogene family	RAB42
485	TAF12	0.698187	0.913174	5.47612	5.35841	4.95781	5.22737	337	372	97	152	TAF12	6883	chr1	28929609	28969604	1551	-	NM_005644	protein_coding	TSS13918	P18644	TAF2J|TAFII20	TATA-box binding protein associated factor 12	TAF12
486	RNU11	2.86047	2.43931	0	0	1.51625	1.28647	0	0	6	6	RNU11	26824	chr1	28975112	28975246	135	+	NR_004407	snRNA	TSS10970	.	U11	RNA, U11 small nuclear	RNU11
487	GMEB1	2.73929	1.88877	3.51833	4.02486	4.97213	4.94231	81	142	98	124	GMEB1	10691	chr1	28995240	29042115	2932	+	NM_024482	protein_coding	TSS15411	P2040	P96PIF|PIF96	glucocorticoid modulatory element binding protein 1	GMEB1
488	YTHDF2	0.638193	0.814181	6.87288	6.44239	6.22494	6.14581	900	799	238	291	YTHDF2	51441	chr1	29063133	29096287	3558	+	NM_001173128	protein_coding	TSS24696	P10220	HGRG8|NY-REN-2	YTH N6-methyladenosine RNA binding protein 2	YTHDF2
489	OPRD1	1	1	0	0	0	0	0	0	0	0	OPRD1	4985	chr1	29138654	29190208	1774	+	NM_000911	protein_coding	TSS5526	P3886	OPRD	opioid receptor delta 1	OPRD1
490	EPB41	0.766806	4.136	6.37484	3.60758	5.99177	5.65582	635	104	202	206	EPB41	2035	chr1	29213603	29446558	6687	+	NM_203343	protein_coding	TSS9035	P29586	4.1R|EL1|HE	erythrocyte membrane protein band 4.1	EPB41
491	TMEM200B	0.424171	2.32549	6.30588	3.60758	5.0686	4.82512	605	104	105	114	TMEM200B	399474	chr1	29445937	29450421	2616	-	NM_001003682	protein_coding	TSS33198	P4141	MGC102864|MGC90489|TTMB	transmembrane protein 200B	TMEM200B
492	SRSF4	2.0258	2.34366	6.19074	5.23195	7.20923	6.46071	558	340	474	363	SRSF4	6429	chr1	29474250	29508637	2530	-	NM_005626	protein_coding	TSS3284	P3052	SFRS4|SRP75	serine /arginine-rich splicing factor 4	SRSF4
493	MECR	0.259767	0.247005	6.34765	6.67436	4.40294	4.65697	623	940	65	101	MECR	51102	chr1	29519169	29557470	2539	-	NM_016011	protein_coding	TSS20530	P14272	CGI-63|FASN2B|NRBF1	mitochondrial trans-2-enoyl-CoA reductase	MECR
494	PTPRU	0.502232	1.54651	5.70046	3.98621	4.70688	4.61522	395	138	81	98	PTPRU	10076	chr1	29563028	29653325	5783	+	NM_133177	protein_coding	TSS18229	P8675	FLJ37530|FMI|GLEPP1|PCP-2|PTP|PTP-J|PTP-PI|PTPPSI|PTPRO|PTPU2|R-PTP-PSI|hPTP-J	protein tyrosine phosphatase, receptor type U	PTPRU
495	LOC101928460	1	1	0	0	0	0	0	0	0	0	LOC101928460	101928460	chr1	29656132	29676626	2148	-	NR_110758	.	TSS19273	.	.	uncharacterized LOC101928460	LOC101928460
496	LOC101929406	1	1	0	0	0	0	0	0	0	0	LOC101929406	101929406	chr1	30486799	30510459	1519	-	NR_110790	.	TSS10663	.	.	uncharacterized LOC101929406	LOC101929406
497	MATN1	1.31008	1.95954	0	0	0.389654	0.970514	0	0	1	4	MATN1	4146	chr1	31184124	31196432	3830	-	NM_002379	protein_coding	TSS942	P10208	CMP|CRTM	matrilin 1, cartilage matrix protein	MATN1
498	MATN1-AS1	1.31008	1.23988	0	0	0.389654	0.310206	0	0	1	1	MATN1-AS1	100129196	chr1	31191619	31199593	2050	+	NR_034182	lncRNA	TSS33390	.	.	MATN1 antisense RNA 1	MATN1-AS1
499	LAPTM5	1	3.63873	0	0	0	1.86344	0	0	0	11	LAPTM5	7805	chr1	31205315	31230683	2240	-	NM_006762	protein_coding	TSS2433	P20316	CLAST6|FLJ61683|FLJ97251|MGC125860|MGC125861	lysosomal protein transmembrane 5	LAPTM5
500	SDC3	3.65944	0.691999	4.29224	4.95004	6.16386	4.41888	144	278	228	85	SDC3	9672	chr1	31342313	31381480	5121	-	NM_014654	protein_coding	TSS33103	P24809	SDCN|SYND3	syndecan 3	SDC3
501	PUM1	2.42079	2.08323	5.81076	5.47468	7.08624	6.5335	427	404	435	382	PUM1	9698	chr1	31404353	31538564	5514	-	NM_001020658	protein_coding	TSS1646	P28491	HSPUM|KIAA0099|PUMH|PUMH1|PUML1	pumilio RNA binding family member 1	PUM1
502	SNORD103A	1	1	0	0	0	0	0	0	0	0	SNORD103A	692234	chr1	31408536	31422052	176	-	NR_004054_1	snoRNA	TSS1847	.	U103	small nucleolar RNA, C /D box 103A	SNORD103A
503	SNORD103B	1	1	0	0	0	0	0	0	0	0	SNORD103B	692235	chr1	31408536	31408623	88	-	NR_033295	snoRNA	TSS1847	.	.	small nucleolar RNA, C /D box 103B	SNORD103B
504	SNORD85	1	1	0	0	0	0	0	0	0	0	SNORD85	.	chr1	31441010	31441084	75	-	NR_003066	.	TSS2312	.	HBII-251	.	.
505	NKAIN1	1	1.23988	0	0	0	0.310206	0	0	0	1	NKAIN1	79570	chr1	31652592	31712734	2922	-	NM_024522	protein_coding	TSS8748	P9395	FAM77C|FLJ12650	Na+ /K+ transporting ATPase interacting 1	NKAIN1
506	SNRNP40	1.63231	1.2078	4.09925	4.17849	4.80616	4.45088	125	159	87	87	SNRNP40	9410	chr1	31732415	31769644	1624	-	NM_004814	protein_coding	TSS32148	P14643	40K|FLJ41108|HPRP8BP|MGC1910|PRP8BP|PRPF8BP|RP11-490K7.3|SPF38|WDR57	small nuclear ribonucleoprotein U5 subunit 40	SNRNP40
507	ZCCHC17	1.71815	1.54758	5.95286	5.59195	6.73372	6.22197	472	439	340	307	ZCCHC17	51538	chr1	31769829	31837800	1705	+	NM_001282571	protein_coding	TSS19954	P7533	HSPC251|PS1D|RP11-266K22.1|pNO40	zinc finger CCHC-type containing 17	ZCCHC17
508	FABP3	1.55832	0.856872	2.7677	2.97928	3.40769	2.75643	45	64	31	24	FABP3	2170	chr1	31838100	31845923	1097	-	NM_004102	protein_coding	TSS4263	P6352	FABP11|H-FABP|MDGI|O-FABP	fatty acid binding protein 3	FABP3
509	SERINC2	2.09191	3.91903	5.26951	3.18101	6.33432	5.15151	291	75	257	144	SERINC2	347735	chr1	31882412	31907527	2887	+	NM_001199038	protein_coding	TSS19254	P29828	MGC90340|PRO0899|TDE2|TDE2L	serine incorporator 2	SERINC2
510	LINC01225	1	1	0	0	0	0	0	0	0	0	LINC01225	149086	chr1	31971839	31974167	1168	+	NR_034112	misc_RNA	TSS12038	.	.	long intergenic non-protein coding RNA 1225	LINC01225
511	LINC01226	1	1	0	0	0	0	0	0	0	0	LINC01226	284551	chr1	31984036	31989846	2741	+	NR_027085	lncRNA	TSS12885	.	.	long intergenic non-protein coding RNA 1226	LINC01226
512	TINAGL1	0.620957	0.310269	6.38379	9.90863	5.69635	8.22022	639	8924	164	1239	TINAGL1	64129	chr1	32042086	32053287	2281	+	NM_001204414	protein_coding	TSS20643	P14136	ARG1|LCN7|LIECG3|TINAGRP	tubulointerstitial nephritis antigen like 1	TINAGL1
513	HCRTR1	1	1	0	0	0	0	0	0	0	0	HCRTR1	3061	chr1	32083301	32092919	2001	+	NM_001525	protein_coding	TSS24778	P3903	OX1R	hypocretin receptor 1	HCRTR1
514	PEF1	0.318057	0.245152	7.59435	7.81521	5.9417	5.78696	1489	2084	195	226	PEF1	553115	chr1	32095463	32110838	2217	-	NM_012392	protein_coding	TSS25050	.	ABP32|PEF1A	penta-EF-hand domain containing 1	PEF1
515	COL16A1	1.31008	0.314416	0	4.70427	0.389654	3.03501	0	233	1	30	COL16A1	1307	chr1	32117848	32169768	5584	-	NM_001856	protein_coding	TSS5215	P24162	447AA	collagen type XVI alpha 1	COL16A1
516	ADGRB2	1.4211	0.19182	3.99796	4.85669	4.50497	2.47452	116	260	70	19	ADGRB2	576	chr1	32192706	32229664	5440	-	NM_001294335	protein_coding	TSS29249	P20234	.	adhesion G protein-coupled receptor B2	ADGRB2
517	SPOCD1	2.18185	1.76919	5.33096	0.147427	6.45651	0.970514	304	1	280	4	SPOCD1	90853	chr1	32256023	32281652	3923	-	NM_001281988	protein_coding	TSS33977	P19867	FLJ25348|FLJ39908	SPOC domain containing 1	SPOCD1
518	PTP4A2	1.41437	1.32272	8.25786	8.44467	8.75802	8.84818	2363	3229	1393	1917	PTP4A2	8073	chr1	32372022	32403988	3929	-	NM_080391	protein_coding	TSS13282	P10381	HH13|HH7-2|HU-PP-1|OV-1|PRL-2|PRL2|PTP4A|PTPCAAX2|ptp-IV1a|ptp-IV1b	protein tyrosine phosphatase type IVA, member 2	PTP4A2
519	KHDRBS1	6.43176	18.9207	2.68321	1.3862	5.36843	5.62809	42	15	130	202	KHDRBS1	10657	chr1	32479295	32526460	2486	+	NM_001271878	protein_coding	TSS33277	P3920	FLJ34027|Sam68|p62	KH domain containing, RNA binding, signal transduction associated 1	KHDRBS1
520	TMEM39B	0.882496	0.766447	5.13814	5.13368	4.95781	4.74994	265	317	97	108	TMEM39B	55116	chr1	32538503	32568467	1818	+	NM_018056	protein_coding	TSS26981	P9641	FLJ10315	transmembrane protein 39B	TMEM39B
521	KPNA6	0.771423	1.37447	7.95943	6.99954	7.58503	7.45841	1920	1180	616	729	KPNA6	23633	chr1	32573644	32642168	7372	+	NM_012316	protein_coding	TSS32415	P16673	FLJ11249|IPOA7|KPNA7|MGC17918	karyopherin subunit alpha 6	KPNA6
522	TXLNA	0.57456	0.609821	7.46432	7.53711	6.66485	6.82357	1360	1717	324	468	TXLNA	200081	chr1	32645345	32663886	4796	+	NM_175852	protein_coding	TSS33905	P8533	DKFZp451J0118|IL14|MGC118870|MGC118871|RP4-622L5.4|TXLN	taxilin alpha	TXLNA
523	CCDC28B	0.553018	0.601543	6.4342	4.07177	5.5796	3.33851	662	147	151	38	CCDC28B	79140	chr1	32665987	32670991	1092	+	NM_001301011	protein_coding	TSS30807	P573	MGC1203|MGC16441|RP4-622L5.5	coiled-coil domain containing 28B	CCDC28B
524	IQCC	1.22924	4.35838	1.94131	0	2.23908	2.12379	22	0	12	14	IQCC	55721	chr1	32671236	32674288	2053	+	NM_018134	protein_coding	TSS18983	P7253	FLJ10547|MGC120341|RP4-622L5.6	IQ motif containing C	IQCC
525	DCDC2B	1.31008	0.165102	0	2.59857	0.389654	0	0	47	1	0	DCDC2B	149069	chr1	32674695	32681797	1349	+	NM_001099434	protein_coding	TSS7164	P34336	.	doublecortin domain containing 2B	DCDC2B
526	TMEM234	0.634683	0.172895	3.23151	4.65583	2.57562	2.12379	65	225	16	14	TMEM234	56063	chr1	32681798	32687926	1082	-	NM_019118	protein_coding	TSS10481	P14552	.	transmembrane protein 234	TMEM234
527	EIF3I	1.1238	0.836298	7.45798	7.7005	7.62637	7.44259	1354	1924	634	721	EIF3I	8668	chr1	32687971	32697205	1458	+	NM_003757	protein_coding	TSS19351	P5812	EIF3S2|PRO2242|TRIP-1|TRIP1|eIF3-beta|eIF3-p36	eukaryotic translation initiation factor 3 subunit I	EIF3I
528	MTMR9LP	1	1.23988	0	0	0	0.310206	0	0	0	1	MTMR9LP	339483	chr1	32697261	32707311	2324	-	NR_026850	misc_RNA	TSS27684	.	.	myotubularin related protein 9-like, pseudogene	MTMR9LP
529	FAM167B	1	1.23988	0	0	0	0.310206	0	0	0	1	FAM167B	84734	chr1	32712818	32714461	956	+	NM_032648	protein_coding	TSS1520	P6833	C1orf90|MGC10820	family with sequence similarity 167 member B	FAM167B
530	LCK	1	0.666339	0	0.895877	0	0.310206	0	8	0	1	LCK	3932	chr1	32716840	32751768	2235	+	NM_005356	protein_coding	TSS23247	P32252	LSK|YT16|p56lck|pp58lck	LCK proto-oncogene, Src family tyrosine kinase	LCK
531	HDAC1	0.738072	0.413872	7.95644	8.17075	7.51827	6.898	1916	2669	588	493	HDAC1	3065	chr1	32757708	32799224	2091	+	NM_004964	protein_coding	TSS5693	P25465	DKFZp686H12203|GON-10|HD1|RPD3|RPD3L1	histone deacetylase 1	HDAC1
532	MARCKSL1	0.518307	0.250183	7.28244	7.27179	6.33432	5.27284	1198	1427	257	157	MARCKSL1	65108	chr1	32799430	32801840	1630	-	NM_023009	protein_coding	TSS31487	P17088	F52|MACMARCKS|MLP|MLP1|MRP	MARCKS-like 1	MARCKSL1
533	FAM229A	0.254072	1.93871	3.32741	0.809948	1.35072	1.76505	70	7	5	10	FAM229A	100128071	chr1	32826871	32827844	699	-	NM_001167676	protein_coding	TSS8381	P5747	.	family with sequence similarity 229 member A	FAM229A
534	TSSK3	2.24032	2.19942	0	0	1.1637	1.13713	0	0	4	5	TSSK3	81629	chr1	32827862	32829924	1315	+	NM_052841	protein_coding	TSS1779	P17168	SPOGA3|STK22C|STK22D|TSK3	testis specific serine kinase 3	TSSK3
535	BSDC1	1.82317	4.04154	5.08974	2.43597	5.95619	4.45088	256	41	197	87	BSDC1	55108	chr1	32830234	32860062	3438	-	NM_001143890	protein_coding	TSS18815	P27310	DKFZp686B09139|FLJ10276	BSD domain containing 1	BSDC1
536	ZBTB8B	0.885649	1.95954	0.175193	0	0	0.970514	1	0	0	4	ZBTB8B	728116	chr1	32930658	32953459	4018	+	NM_001145720	protein_coding	TSS12909	P18562	DKFZp547H154|RP1-27O5.1|ZNF916B	zinc finger and BTB domain containing 8B	ZBTB8B
537	ZBTB8A	0.56725	1.85873	6.50564	4.8351	5.6877	5.72942	696	256	163	217	ZBTB8A	653121	chr1	33004746	33071551	13051	+	NM_001291496	protein_coding	TSS615	P18121	BOZF1|FLJ90065|MGC17919|ZBTB8|ZNF916A	zinc finger and BTB domain containing 8A	ZBTB8A
538	ZBTB8OS	0.431122	0.238663	5.93774	6.40258	4.72391	4.33562	467	777	82	80	ZBTB8OS	339487	chr1	33086817	33116191	1562	-	NM_178547	protein_coding	TSS25899	P16040	ARCH|ARCH2|MGC62007	zinc finger and BTB domain containing 8 opposite strand	ZBTB8OS
539	RBBP4	1.03953	0.961362	7.07567	6.66674	7.13161	6.6099	1037	935	449	403	RBBP4	5928	chr1	33116749	33151812	8163	+	NM_005610	protein_coding	TSS14853	P19337	NURF55|RBAP48	retinoblastoma binding protein 4	RBBP4
540	SYNC	0.949384	0.75736	6.66282	6.32532	6.58788	5.92437	777	736	307	249	SYNC	81493	chr1	33145507	33168361	3493	-	NM_001161708	protein_coding	TSS28038	P25519	MGC149625|MGC149626|SYNC1|SYNCOILIN	syncoilin, intermediate filament protein	SYNC
541	KIAA1522	1.59309	0.796185	4.56042	4.42241	5.23225	4.09358	175	190	118	67	KIAA1522	57648	chr1	33207512	33240571	5606	+	NM_020888	protein_coding	TSS2999	P6014	.	KIAA1522	KIAA1522
542	YARS	0.68957	0.696379	8.02741	7.9099	7.49118	7.38784	2013	2226	577	694	YARS	8565	chr1	33240840	33283633	3117	-	NM_003680	protein_coding	TSS18098	P32437	CMTDIC|TYRRS|YRS|YTS	tyrosyl-tRNA synthetase	YARS
543	S100PBP	0.480717	0.28125	5.8629	7.02002	4.80616	5.18994	443	1197	87	148	S100PBP	64766	chr1	33283043	33324480	4517	+	NM_001256121	protein_coding	TSS2780	P15676	DKFZp313K2325|FLJ12903|S100PBPR	S100P binding protein	S100PBP
544	FNDC5	7.20158	1	0	0	2.84831	0	0	0	20	0	FNDC5	252995	chr1	33327869	33338093	2312	-	NM_001171940	protein_coding	TSS32938	P11783	FRCP2	fibronectin type III domain containing 5	FNDC5
545	HPCA	1.39365	3.06354	2.43027	3.65764	2.90913	5.27284	34	108	21	157	HPCA	3208	chr1	33352098	33360247	1406	+	NM_002143	protein_coding	TSS24186	P16637	BDR2	hippocalcin	HPCA
546	TMEM54	1.0271	0.410295	3.77118	6.86353	3.80976	5.57826	98	1073	42	195	TMEM54	113452	chr1	33360196	33366953	993	-	NM_033504	protein_coding	TSS14446	P13988	BCLP|CAC-1|CAC1|MGC10137	transmembrane protein 54	TMEM54
547	RNF19B	1.77329	5.55781	1.89197	0	2.7184	2.47452	21	0	18	19	RNF19B	127544	chr1	33402047	33430414	2684	-	NM_153341	protein_coding	TSS2694	P975	FLJ90005|IBRDC3|NKLAM	ring finger protein 19B	RNF19B
548	AK2	1.05064	0.947352	8.26211	7.67338	8.33339	7.59535	2370	1888	1037	802	AK2	204	chr1	33473541	33502512	6038	-	NM_013411	protein_coding	TSS17086	P15815	ADK2	adenylate kinase 2	AK2
549	AZIN2	0.312159	3.15896	3.71555	0	2.0359	1.65945	94	0	10	9	AZIN2	113451	chr1	33546714	33586132	3222	+	NM_001293562	protein_coding	TSS23621	P35903	.	antizyme inhibitor 2	AZIN2
550	TRIM62	0.93466	6.27746	4.32048	0	4.223	2.65018	147	0	57	22	TRIM62	55223	chr1	33611003	33647671	3841	-	NM_018207	protein_coding	TSS31773	P7462	DEAR1|FLJ10759|FLJ16558	tripartite motif containing 62	TRIM62
551	ZNF362	3.39036	6.99712	3.7013	0	5.46274	2.80676	93	0	139	25	ZNF362	149076	chr1	33722174	33766320	3106	+	NM_152493	protein_coding	TSS27786	P20035	FLJ25476|MGC138318|RN|lin-29	zinc finger protein 362	ZNF362
552	A3GALT2	1	1	0	0	0	0	0	0	0	0	A3GALT2	127550	chr1	33772367	33786699	1023	-	NM_001080438	protein_coding	TSS700	P20083	IGBS3S	alpha 1,3-galactosyltransferase 2	A3GALT2
553	PHC2	6.13695	2.17816	3.34585	4.57998	5.96337	5.70308	71	213	198	213	PHC2	1912	chr1	33789224	33841194	4175	-	NM_004427	protein_coding	TSS30291	P5026	EDR2|HPH2|MGC163502|PH2	polyhomeotic homolog 2	PHC2
554	LOC101929464	2.24032	1	0	0	1.1637	0	0	0	4	0	LOC101929464	101929464	chr1	33815953	33828846	490	+	NR_125978	lncRNA	TSS3575	.	.	uncharacterized LOC101929464	LOC101929464
555	ZSCAN20	0.148625	4.83815	3.91395	0	1.1637	2.27446	109	0	4	16	ZSCAN20	7579	chr1	33938232	33961995	4218	+	NM_145238	protein_coding	TSS6951	P23627	KOX29|ZFP-31|ZNF31|ZNF360	zinc finger and SCAN domain containing 20	ZSCAN20
556	CSMD2	1.62016	1	0	0	0.696135	0	0	0	2	0	CSMD2	114784	chr1	33979599	34631443	13845	-	NM_001281956	protein_coding	TSS14368	P24352	KIAA1884|dJ1007G16.1|dJ1007G16.2|dJ947L8.1	CUB and Sushi multiple domains 2	CSMD2
557	HMGB4	1	1	0	0	0	0	0	0	0	0	HMGB4	127540	chr1	34326076	34330392	2971	+	NM_145205	protein_coding	TSS1397	P33303	FLJ40388|MGC88128|dJ1007G16.5	high mobility group box 4	HMGB4
558	CSMD2-AS1	1	1	0	0	0	0	0	0	0	0	CSMD2-AS1	402779	chr1	34334557	34351059	1364	+	NR_038372	lncRNA	TSS31629	.	.	CSMD2 antisense RNA 1	CSMD2-AS1
559	C1orf94	1	1.71965	0	0	0	0.782118	0	0	0	3	C1orf94	84970	chr1	34632484	34684731	3293	+	NM_032884	protein_coding	TSS25966	P5998	MGC15882	chromosome 1 open reading frame 94	C1orf94
560	GJB5	1	1	0	0	0	0	0	0	0	0	GJB5	2709	chr1	35220648	35224113	1355	+	NM_005268	protein_coding	TSS34159	P8160	CX31.1	gap junction protein beta 5	GJB5
561	GJB4	1	1.23988	0	0	0	0.310206	0	0	0	1	GJB4	127534	chr1	35225342	35229325	2840	+	NM_153212	protein_coding	TSS27612	P17096	CX30.3|EKV|MGC21116	gap junction protein beta 4	GJB4
562	GJB3	1	4.01451	0	2.85606	0	4.86129	0	58	0	117	GJB3	2707	chr1	35246790	35251965	2350	+	NM_024009	protein_coding	TSS19350	P11181	CX31|DFNA2|DFNA2B|EKV|FLJ22486|MGC102938	gap junction protein beta 3	GJB3
563	GJA4	1	1.95954	0	0	0	0.970514	0	0	0	4	GJA4	2701	chr1	35258599	35261348	1622	+	NM_002060	protein_coding	TSS16829	P15114	CX37	gap junction protein alpha 4	GJA4
564	SMIM12	1.18966	0.80634	5.52144	5.80683	5.77198	5.4963	348	511	173	184	SMIM12	113444	chr1	35315963	35325417	6434	-	NM_001164824	protein_coding	TSS8316	P9769	.	small integral membrane protein 12	SMIM12
565	DLGAP3	1	1.71965	0	0	0	0.782118	0	0	0	3	DLGAP3	58512	chr1	35331037	35395186	3856	-	NM_001080418	protein_coding	TSS7111	P21209	DAP3|SAPAP3	discs large homolog associated protein 3	DLGAP3
566	LOC653160	1.62016	2.7597	0	0.809948	0.696135	2.27446	0	7	2	16	LOC653160	653160	chr1	35441300	35444307	1887	-	NR_037869	lncRNA	TSS1236	.	.	uncharacterized LOC653160	LOC653160
567	ZMYM6NB	2.59116	0.845242	2.87316	4.61207	4.24676	4.3695	49	218	58	82	ZMYM6NB	.	chr1	35447127	35450948	925	-	NM_001195156	.	TSS4669	P18513	.	.	.
568	ZMYM6	4.10079	12.5145	0	0	2.0359	3.64552	0	0	10	48	ZMYM6	9204	chr1	35451767	35497569	5144	-	NM_007167	protein_coding	TSS10299	P26349	Buster2|MYM|ZNF198L4|ZNF258	zinc finger MYM-type containing 6	ZMYM6
569	ZMYM1	1.05295	1.16495	3.56629	3.8529	3.64073	4.07317	84	125	37	66	ZMYM1	79830	chr1	35525387	35581459	4939	+	NM_001289088	protein_coding	TSS8438	P29977	FLJ23151|FLJ43753|MYM|RP11-181E22.4	zinc finger MYM-type containing 1	ZMYM1
570	SFPQ	3.22993	5.6447	7.27404	6.40074	8.96555	8.89764	1191	776	1609	1984	SFPQ	6421	chr1	35649201	35658743	3073	-	NM_005066	protein_coding	TSS14852	P22436	POMP100|PSF	splicing factor proline /glutamine-rich	SFPQ
571	ZMYM4	1.00991	1.33013	5.56537	4.98966	5.5796	5.40123	359	286	151	172	ZMYM4	9202	chr1	35734568	35887545	6994	+	NM_005095	protein_coding	TSS12252	P22123	CDIR|DKFZp686B09210|DKFZp686L0547|KIAA0425|MYM|ZNF198L3|ZNF262	zinc finger MYM-type containing 4	ZMYM4
572	KIAA0319L	0.63751	5.7571	6.7945	3.07449	6.14502	5.59983	852	69	225	198	KIAA0319L	79932	chr1	35899091	36023037	4812	-	NM_024874	protein_coding	TSS9889	P8198	KIAA1837	KIAA0319 like	KIAA0319L
573	NCDN	0.489125	0.297742	6.19074	6.65601	5.15902	4.90814	558	928	112	121	NCDN	23154	chr1	36023393	36032380	3433	+	NM_001014839	protein_coding	TSS27382	P7318	KIAA0607	neurochondrin	NCDN
574	TFAP2E	1	1.23988	0	0	0	0.310206	0	0	0	1	TFAP2E	339488	chr1	36038971	36060927	2187	+	NM_178548	protein_coding	TSS14623	P34579	AP2E|MGC49007	transcription factor AP-2 epsilon	TFAP2E
575	PSMB2	0.555565	0.474418	9.44434	8.88835	8.59637	7.81258	5388	4395	1245	933	PSMB2	5690	chr1	36065143	36107445	4980	-	NM_001199780	protein_coding	TSS18570	P6911	HC7-I|MGC104215|MGC126885	proteasome subunit beta 2	PSMB2
576	C1orf216	1.22624	14.2835	4.49584	0.516389	4.79008	4.35266	167	4	86	81	C1orf216	127703	chr1	36179477	36184790	2934	-	NM_152374	protein_coding	TSS26257	P15149	FLJ38984	chromosome 1 open reading frame 216	C1orf216
577	CLSPN	2.05527	1.44212	6.07946	6.47067	7.11879	6.99886	516	815	445	529	CLSPN	63967	chr1	36197713	36235551	8484	-	NM_001190481	protein_coding	TSS1678	P29835	MGC131612|MGC131613|MGC131615	claspin	CLSPN
578	AGO4	2.45403	7.237	3.12878	0	4.42393	2.85539	60	0	66	26	AGO4	192670	chr1	36273828	36323490	7060	+	NM_017629	protein_coding	TSS14619	P27582	.	argonaute 4, RISC catalytic component	AGO4
579	AGO1	0.941157	0.672653	5.41194	6.55232	5.32445	5.98026	322	863	126	259	AGO1	26523	chr1	36348810	36389899	7478	+	NM_012199	protein_coding	TSS20402	P25310	.	argonaute 1, RISC catalytic component	AGO1
580	AGO3	0.962558	3.04144	4.34819	3.0928	4.29313	4.69755	150	70	60	104	AGO3	192669	chr1	36396683	36522063	3645	+	NM_177422	protein_coding	TSS7615	P33884	.	argonaute 3, RISC catalytic component	AGO3
581	TEKT2	1	1	0	0	0	0	0	0	0	0	TEKT2	27285	chr1	36549676	36553876	1509	+	NM_014466	protein_coding	TSS572	P23606	TEKTB1|TEKTIN-T|h-tektin-t	tektin 2	TEKT2
582	ADPRHL2	1.63415	0.668094	5.82726	6.62646	6.5358	6.04459	432	909	296	271	ADPRHL2	54936	chr1	36554453	36559533	1691	+	NM_017825	protein_coding	TSS28760	P35665	ARH3|FLJ20446	ADP-ribosylhydrolase like 2	ADPRHL2
583	COL8A2	1.62016	1	0	0	0.696135	0	0	0	2	0	COL8A2	1296	chr1	36560837	36590685	4598	-	NM_001294347	protein_coding	TSS21769	P19348	FECD|FECD1|FLJ00201|MGC116970|MGC116972|PPCD|PPCD2	collagen type VIII alpha 2	COL8A2
584	TRAPPC3	0.833955	0.94109	7.60395	7.24031	7.342	7.15271	1499	1396	520	589	TRAPPC3	27095	chr1	36602170	36621654	1907	-	NM_014408	protein_coding	TSS29641	.	BET3	trafficking protein particle complex 3	TRAPPC3
585	MAP7D1	1.02139	0.817823	8.39422	8.45355	8.42474	8.16341	2598	3249	1105	1191	MAP7D1	55700	chr1	36621566	36646451	3518	+	NM_001286366	protein_coding	TSS19972	P26733	FLJ10350|FLJ39022|MGC117315|PARCC1|RPRC1	MAP7 domain containing 1	MAP7D1
586	THRAP3	1.66073	1.00598	6.94571	7.64806	7.67752	7.65666	947	1855	657	837	THRAP3	9967	chr1	36690017	36770957	4431	+	NM_005119	protein_coding	TSS28467	P2350	FLJ22082|MGC133082|MGC133083|TRAP150	thyroid hormone receptor associated protein 3	THRAP3
587	SH3D21	2.24032	1	0	0	1.1637	0	0	0	4	0	SH3D21	79729	chr1	36771994	36786948	2698	+	NM_001162530	protein_coding	TSS5038	P33736	.	SH3 domain containing 21	SH3D21
588	EVA1B	0.316955	1	5.02255	0	3.3649	0	244	0	30	0	EVA1B	55194	chr1	36787631	36789755	1245	-	NM_018166	protein_coding	TSS27102	P21775	.	eva-1 homolog B (C. elegans)	EVA1B
589	STK40	1.23965	1.0292	6.29643	5.57251	6.60636	5.61403	601	433	311	200	STK40	83931	chr1	36805220	36851528	3894	-	NM_032017	protein_coding	TSS11568	P31425	MGC4796|RP11-268J15.4|SHIK|SgK495	serine /threonine kinase 40	STK40
590	LSM10	0.50092	0.442198	7.38072	6.76991	6.38338	5.59267	1283	1005	266	197	LSM10	84967	chr1	36859021	36863560	927	-	NM_032881	protein_coding	TSS30987	P19628	MGC15749|MST074|MSTP074	LSM10, U7 small nuclear RNA associated	LSM10
591	OSCP1	1.7646	5.07804	2.82139	0	3.64073	2.34427	47	0	37	17	OSCP1	127700	chr1	36883507	36916086	1665	-	NM_145047	protein_coding	TSS26923	P14592	C1orf102|MGC26685|NOR1	organic solute carrier partner 1	OSCP1
592	MRPS15	1.86591	0.940849	5.80411	6.67284	6.70399	6.58488	425	939	333	396	MRPS15	64960	chr1	36921362	36930040	965	-	NM_031280	protein_coding	TSS31045	P20265	FLJ11564|MPR-S15|RPMS15|S15mt	mitochondrial ribosomal protein S15	MRPS15
593	CSF3R	1	1	0	0	0	0	0	0	0	0	CSF3R	1441	chr1	36931644	36948915	2989	-	NM_172313	protein_coding	TSS24425	P29229	CD114|GCSFR	colony stimulating factor 3 receptor	CSF3R
594	GRIK3	1	1	0	0	0	0	0	0	0	0	GRIK3	2899	chr1	37261128	37499844	9219	-	NM_000831	protein_coding	TSS9791	P2493	EAA5|GLR7|GLUR7|GluR7a	glutamate ionotropic receptor kainate type subunit 3	GRIK3
595	LINC01137	0.661615	1.23988	2.39529	0	1.79935	0.310206	33	0	8	1	LINC01137	728431	chr1	37920480	37940044	1427	-	NR_038842	lncRNA	TSS23110	.	.	long intergenic non-protein coding RNA 1137	LINC01137
596	ZC3H12A	0.561492	1.34596	6.4492	3.51557	5.61654	3.94421	669	97	155	60	ZC3H12A	80149	chr1	37940119	37949978	2716	+	NM_025079	protein_coding	TSS24899	P14311	FLJ23231|MCPIP|MCPIP1|RP3-423B22.1|dJ423B22.1	zinc finger CCCH-type containing 12A	ZC3H12A
597	MEAF6	2.18797	1.33409	4.58391	5.72996	5.71351	6.14581	178	484	166	291	MEAF6	64769	chr1	37955561	37980420	4672	-	NM_001270876	protein_coding	TSS418	P23347	C1orf149|CDABP0189|Eaf6|FLJ11730|NY-SAR-91	MYST /Esa1 associated factor 6	MEAF6
598	SNIP1	14.0675	3.38899	0.175193	2.72133	3.98948	4.48219	1	52	48	89	SNIP1	79753	chr1	38000050	38019945	4605	-	NM_024700	protein_coding	TSS13468	P23285	FLJ12553|RP3-423B22.3|dJ423B22.2	Smad nuclear interacting protein 1	SNIP1
599	DNALI1	3.8264	28.8382	2.82139	1.44439	4.75738	6.2943	47	16	84	323	DNALI1	7802	chr1	38022520	38032458	2649	+	NM_003462	protein_coding	TSS12148	P34289	P28|dJ423B22.5|hp28	dynein axonemal light intermediate chain 1	DNALI1
600	GNL2	1.30381	1.67766	5.90081	6.74118	6.28354	7.48763	455	985	248	744	GNL2	29889	chr1	38032413	38061586	2402	-	NM_013285	protein_coding	TSS34095	P1788	FLJ40906|HUMAUANTIG|NGP1|Ngp-1	G protein nucleolar 2	GNL2
601	RSPO1	0.516426	0.245632	6.40592	6.1979	5.45256	4.17247	649	673	138	71	RSPO1	284654	chr1	38076951	38100595	3150	-	NM_001242908	protein_coding	TSS4154	P4247	CRISTIN3|FLJ40906|RSPO	R-spondin 1	RSPO1
602	C1orf109	0.562247	1.05555	3.79821	3.32737	2.96749	3.40536	100	84	22	40	C1orf109	54955	chr1	38147242	38156267	2810	-	NM_017850	protein_coding	TSS18384	P23725	FLJ20508	chromosome 1 open reading frame 109	C1orf109
603	CDCA8	2.01008	0.961379	6.6123	7.47128	7.61956	7.41446	750	1640	631	707	CDCA8	55143	chr1	38158073	38175391	2389	+	NM_018101	protein_coding	TSS31328	P9408	BOR|BOREALIN|DasraB|FLJ10468|FLJ12042|MESRGP	cell division cycle associated 8	CDCA8
604	EPHA10	1	1.33602	0	0.147427	0	0.565372	0	1	0	2	EPHA10	284656	chr1	38181646	38230824	7322	-	NM_001099439	protein_coding	TSS29287	P11109	FLJ16103|FLJ33655|MGC43817	EPH receptor A10	EPHA10
605	MANEAL	1.64877	0.30034	3.74363	6.37852	4.46502	4.64319	96	764	68	100	MANEAL	149175	chr1	38259774	38267278	4980	+	NM_001031740	protein_coding	TSS6247	P6717	FLJ31434|MGC78681|RP11-109P14.3	mannosidase endo-alpha like	MANEAL
606	YRDC	1.82231	1.30365	4.81323	6.01798	5.679	6.40054	210	593	162	348	YRDC	79693	chr1	38268614	38273865	1836	-	NM_024640	protein_coding	TSS16970	P34972	DRIP3|FLJ23476|FLJ26165|IRIP|RP11-109P14.4|SUA5	yrdC N6-threonylcarbamoyltransferase domain containing	YRDC
607	C1orf122	1.51305	1.25946	6.27253	6.40258	6.86999	6.73538	591	777	374	440	C1orf122	127687	chr1	38273473	38275126	1185	+	NM_001142726	protein_coding	TSS13255	P11649	ALAESM|FLJ23476|FLJ45459	chromosome 1 open reading frame 122	C1orf122
608	MTF1	0.93191	1.87605	5.14342	4.90412	5.04169	5.81182	266	269	103	230	MTF1	4520	chr1	38275239	38325292	7972	-	NM_005955	protein_coding	TSS26111	P29698	MGC23036|MTF-1|ZRF	metal-regulatory transcription factor 1	MTF1
609	INPP5B	1.20731	0.624812	4.06627	4.37831	4.33806	3.6998	122	184	62	50	INPP5B	3633	chr1	38326369	38412729	4573	-	NM_001297434	protein_coding	TSS23939	P19403	5PTase|MGC65156|MGC71303	inositol polyphosphate-5-phosphatase B	INPP5B
610	SF3A3	2.10555	2.60383	5.40756	6.21472	6.48176	7.59535	321	681	285	802	SF3A3	10946	chr1	38422652	38455761	2836	-	NM_006802	protein_coding	TSS26990	P16423	PRP9|PRPF9|SAP61|SF3a60	splicing factor 3a subunit 3	SF3A3
611	FHL3	0.988195	0.187043	3.38204	6.24573	3.3649	3.82717	73	696	30	55	FHL3	2275	chr1	38462442	38471187	1657	-	NM_004468	protein_coding	TSS34115	P31550	MGC19547|MGC23614|MGC8696|SLIM2	four and a half LIM domains 3	FHL3
612	UTP11L	1.50744	1.41999	5.5965	6.47939	6.18861	6.98527	367	820	232	524	UTP11L	.	chr1	38478384	38490497	2050	+	NM_016037	.	TSS18173	P10901	CGI94	.	.
613	POU3F1	1.31008	1	0	0	0.389654	0	0	0	1	0	POU3F1	5453	chr1	38509523	38512450	2928	-	NM_002699	protein_coding	TSS33361	P15689	OCT6|OTF6|SCIP	POU class 3 homeobox 1	POU3F1
614	LINC01343	1.62016	1	0	0	0.696135	0	0	0	2	0	LINC01343	339442	chr1	38674706	38680439	2283	-	NR_038928	lncRNA	TSS5141	.	.	long intergenic non-protein coding RNA 1343	LINC01343
615	RRAGC	0.248758	0.326299	8.55737	8.32489	6.55019	6.70915	2910	2971	299	432	RRAGC	64121	chr1	39303869	39325495	2631	-	NM_022157	protein_coding	TSS30071	P4932	FLJ13311|GTR2|RAGC	Ras related GTP binding C	RRAGC
616	GJA9-MYCBP	2.68706	1.58805	3.36406	4.64966	4.79008	5.31692	72	224	86	162	GJA9-MYCBP	100527950	chr1	39328162	39347298	4273	-	NR_037634	lncRNA	TSS1507	.	.	GJA9-MYCBP readthrough	GJA9-MYCBP
617	MYCBP	2.80752	1.74096	3.36406	4.64966	4.85335	5.44954	72	224	90	178	MYCBP	26292	chr1	39328162	39339050	2433	-	NM_012333	protein_coding	TSS5997	P2951	AMY-1|FLJ41056	MYC binding protein	MYCBP
618	GJA9	1	2.19942	0	0	0	1.13713	0	0	0	5	GJA9	81025	chr1	39339739	39341865	2127	-	NM_030772	protein_coding	TSS1507	P32564	CX58|CX59|GJA10|MGC50985	gap junction protein alpha 9	GJA9
619	RHBDL2	2.70418	1.47977	0.60071	0	2.0359	0.565372	4	0	10	2	RHBDL2	54933	chr1	39351478	39407502	2003	-	NM_017821	protein_coding	TSS5736	P33339	MGC16997|RRP2	rhomboid, veinlet-like 2 (Drosophila)	RHBDL2
620	AKIRIN1	4.35658	2.52501	3.95056	5.57902	6.07375	6.91531	112	435	214	499	AKIRIN1	79647	chr1	39456916	39471737	2726	+	NM_001136275	protein_coding	TSS20865	P19187	C1orf108|FLJ12666|RP11-781D11.2|STRF2	akirin 1	AKIRIN1
621	NDUFS5	0.975181	1.09674	7.66489	7.94055	7.62863	8.07377	1564	2274	635	1119	NDUFS5	4725	chr1	39491967	39500308	567	+	NM_001184979	protein_coding	TSS20417	P20882	CI-15k|CI15K	NADH:ubiquinone oxidoreductase subunit S5	NDUFS5
622	MACF1	1.97614	2.23725	6.90587	6.48806	7.88856	7.64979	921	825	761	833	MACF1	23499	chr1	39549839	39952810	17689	+	NM_012090	protein_coding	TSS25064	P30212	ABP620|ACF7|FLJ45612|FLJ46776|KIAA0465|KIAA1251|MACF|OFC4	microtubule-actin crosslinking factor 1	MACF1
623	KIAA0754	22.0854	24.7486	0	0	4.46502	4.62927	0	0	68	99	KIAA0754	643314	chr1	39875176	39882154	6979	+	NM_015038	protein_coding	TSS921	P3425	FLJ42354	KIAA0754	KIAA0754
624	BMP8A	1	0.620394	0	2.81254	0	2.12379	0	56	0	14	BMP8A	353500	chr1	39957318	39995541	5626	+	NM_181809	protein_coding	TSS33647	P34454	FLJ14351|FLJ45264	bone morphogenetic protein 8a	BMP8A
625	PPIEL	1	3.15896	0	0	0	1.65945	0	0	0	9	PPIEL	728448	chr1	39987952	40025370	2637	-	NR_003929	misc_RNA	TSS20671	.	FLJ35287|FLJ36340	peptidylprolyl isomerase E like pseudogene	PPIEL
626	PABPC4	1.20789	1.03006	7.72511	9.42915	7.9976	9.47188	1631	6398	821	2956	PABPC4	8761	chr1	40026485	40042521	3276	-	NM_003819	protein_coding	TSS24822	P26878	APP-1|APP1|FLJ43938|PABP4|iPABP	poly(A) binding protein cytoplasmic 4	PABPC4
627	LOC101929516	1.62016	2.19942	0	0	0.696135	1.13713	0	0	2	5	LOC101929516	101929516	chr1	40030742	40038875	641	+	NR_125979	lncRNA	TSS7270	.	.	uncharacterized LOC101929516	LOC101929516
628	SNORA55	1	1	0	0	0	0	0	0	0	0	SNORA55	677834	chr1	40033046	40033182	137	-	NR_002983	snoRNA	TSS26280	.	ACA55	small nucleolar RNA, H /ACA box 55	SNORA55
629	HEYL	1	1	0	0	0	0	0	0	0	0	HEYL	26508	chr1	40089103	40105348	4114	-	NM_014571	protein_coding	TSS1727	P8885	HEY3|HRT3|MGC12623|bHLHb33	hes related family bHLH transcription factor with YRPW motif-like	HEYL
630	NT5C1A	1	1	0	0	0	0	0	0	0	0	NT5C1A	84618	chr1	40124793	40137710	1107	-	NM_032526	protein_coding	TSS10755	P30588	CN-I|CN-IA|CN1|CN1A|MGC119199|MGC119201	5'-nucleotidase, cytosolic IA	NT5C1A
631	HPCAL4	1	1.28364	0	1.84085	0	2.20109	0	24	0	15	HPCAL4	51440	chr1	40144320	40157157	4758	-	NM_016257	protein_coding	TSS15441	P13237	DKFZp761G122|HLP4	hippocalcin like 4	HPCAL4
632	PPIE	0.774948	0.994899	5.9286	6.58503	5.56077	6.57765	464	883	149	394	PPIE	10450	chr1	40204517	40229586	4814	+	NM_006112	protein_coding	TSS32646	.	CYP-33|CYP33|MGC111222|MGC3736	peptidylprolyl isomerase E	PPIE
633	BMP8B	1	1.71965	0	0	0	0.782118	0	0	0	3	BMP8B	656	chr1	40223903	40254533	3773	-	NM_001720	protein_coding	TSS12785	P18861	BMP8|MGC131757|OP2	bone morphogenetic protein 8b	BMP8B
634	OXCT2	1	1	0	0	0	0	0	0	0	0	OXCT2	64064	chr1	40235197	40237020	1824	-	NM_022120	protein_coding	TSS15931	P28705	FLJ00030|SCOTT	3-oxoacid CoA-transferase 2	OXCT2
635	TRIT1	1.48332	17.405	3.7013	0.281176	4.27013	4.40261	93	2	59	84	TRIT1	54802	chr1	40306706	40349177	2128	-	NM_017646	protein_coding	TSS29547	P10095	FLJ20061|IPT|MGC149242|MGC149243|MOD5	tRNA isopentenyltransferase 1	TRIT1
636	MYCL	0.581533	0.308354	2.92313	2.83446	2.14106	1.13713	51	57	11	5	MYCL	4610	chr1	40361096	40367687	5092	-	NM_001033081	protein_coding	TSS3945	P25045	.	v-myc avian myelocytomatosis viral oncogene lung carcinoma derived homolog	MYCL
637	MFSD2A	11.7011	1.36115	0.60071	0.976974	4.14928	1.4218	4	9	54	7	MFSD2A	84879	chr1	40420784	40435640	2447	+	NM_001287809	protein_coding	TSS20651	P24605	FLJ14490|FLJ35904|MFSD2	major facilitator superfamily domain containing 2A	MFSD2A
638	CAP1	0.593293	0.751228	8.93614	9.20184	8.18296	8.78917	3786	5464	934	1840	CAP1	10487	chr1	40506255	40538321	2755	+	NM_001105530	protein_coding	TSS11497	P6893	CAP|CAP1-PEN	CAP, adenylate cyclase-associated protein 1 (yeast)	CAP1
639	PPT1	0.826397	1.05959	6.07946	6.47591	5.80436	6.55942	516	818	177	389	PPT1	5538	chr1	40538382	40563142	2504	-	NM_000310	protein_coding	TSS7641	P23473	CLN1|INCL|PPT	palmitoyl-protein thioesterase 1	PPT1
640	RLF	2.04016	3.38929	4.84598	4.8021	5.87467	6.56308	215	250	186	390	RLF	6018	chr1	40627041	40706593	6250	+	NM_012421	protein_coding	TSS19538	P13877	MGC142226|ZN-15L|ZNF292L	rearranged L-myc fusion	RLF
641	TMCO2	1	1.23988	0	0	0	0.310206	0	0	0	1	TMCO2	127391	chr1	40713573	40717365	741	+	NM_001008740	protein_coding	TSS2578	P6514	MGC131705|dJ39G22.2	transmembrane and coiled-coil domains 2	TMCO2
642	ZMPSTE24	0.367683	0.970489	5.9286	5.79849	4.48513	5.75527	464	508	69	221	ZMPSTE24	10269	chr1	40723722	40759856	3165	+	NM_005857	protein_coding	TSS31976	P13698	FACE-1|FACE1|FLJ14968|HGPS|PRO1|STE24|Ste24p	zinc metallopeptidase STE24	ZMPSTE24
643	COL9A2	0.360397	1.95954	4.65218	0	3.17984	0.970514	187	0	26	4	COL9A2	1298	chr1	40766163	40782939	2831	-	NM_001852	protein_coding	TSS24781	P362	DJ39G22.4|EDM2|MED	collagen type IX alpha 2	COL9A2
644	SMAP2	1.51988	2.10342	5.89769	4.1172	6.50164	5.18994	454	152	289	148	SMAP2	64744	chr1	40839378	40888998	3257	+	NM_022733	protein_coding	TSS9031	P25488	RP1-228H13.3|SMAP1L	small ArfGAP2	SMAP2
645	ZFP69B	5.03103	1.39576	0	3.52908	2.33085	4.01013	0	98	13	63	ZFP69B	65243	chr1	40916337	40929390	2031	+	NM_023070	protein_coding	TSS16063	P31699	.	ZFP69 zinc finger protein B	ZFP69B
646	ZFP69	1.27286	4.83815	0.60071	0	0.948778	2.27446	4	0	3	16	ZFP69	339559	chr1	40943302	40962015	2159	+	NM_198494	protein_coding	TSS33795	P16499	.	ZFP69 zinc finger protein	ZFP69
647	EXO5	1.46706	0.520232	2.16547	4.74536	2.7184	3.80258	27	240	18	54	EXO5	64789	chr1	40974433	40982214	2203	+	NM_022774	protein_coding	TSS1446	P16741	.	exonuclease 5	EXO5
648	ZNF684	0.602922	2.67919	2.24621	0	1.51625	1.4218	29	0	6	7	ZNF684	127396	chr1	40997233	41013841	2097	+	NM_152373	protein_coding	TSS26733	P7464	MGC27466	zinc finger protein 684	ZNF684
649	RIMS3	0.54942	0.36354	4.04386	3.50193	3.17984	2.04212	120	96	26	13	RIMS3	9783	chr1	41086352	41131324	7229	-	NM_014747	protein_coding	TSS17539	P2477	KIAA0237|NIM3|RIM3	regulating synaptic membrane exocytosis 3	RIMS3
650	NFYC-AS1	4.10079	0.206074	0	4.04381	2.0359	1.76505	0	144	10	10	NFYC-AS1	100130557	chr1	41154752	41157933	3182	-	NR_024567	lncRNA	TSS6036	.	.	NFYC antisense RNA 1	NFYC-AS1
651	NFYC	0.629445	0.23185	7.03506	9.39382	6.36721	7.28508	1008	6243	263	646	NFYC	4802	chr1	41157242	41237276	5272	+	NM_001142589	protein_coding	TSS12112	P4809	CBF-C|CBFC|DKFZp667G242|FLJ45775|H1TF2A|HAP5|HSM|NF-YC	nuclear transcription factor Y subunit gamma	NFYC
652	KCNQ4	1	1.71965	0	0	0	0.782118	0	0	0	3	KCNQ4	9132	chr1	41249684	41306124	4099	+	NM_004700	protein_coding	TSS19358	P35997	DFNA2|DFNA2A|KV7.4	potassium voltage-gated channel subfamily Q member 4	KCNQ4
653	CITED4	2.86047	0.902859	0	0.147427	1.51625	0	0	1	6	0	CITED4	163732	chr1	41326728	41328018	1291	-	NM_133467	protein_coding	TSS15798	P20304	.	Cbp /p300 interacting transactivator with Glu /Asp rich carboxy-terminal domain 4	CITED4
654	CTPS1	0.728281	1.42783	6.4492	7.05078	5.99177	7.5646	669	1223	202	785	CTPS1	1503	chr1	41444971	41478237	3500	+	NM_001905	protein_coding	TSS2463	P29103	.	CTP synthase 1	CTPS1
655	SLFNL1-AS1	3.17055	0.559906	0	3.18101	1.66473	2.34427	0	75	7	17	SLFNL1-AS1	100507178	chr1	41480262	41509562	4800	+	NR_037868	lncRNA	TSS23689	.	.	SLFNL1 antisense RNA 1	SLFNL1-AS1
656	SLFNL1	1	1	0	0	0	0	0	0	0	0	SLFNL1	200172	chr1	41481269	41487427	2237	-	NM_001168247	protein_coding	TSS31052	P28326	FLJ23878|MGC43873	schlafen like 1	SLFNL1
657	SCMH1	1.03294	2.15719	4.80659	3.37303	4.85335	4.48219	209	87	90	89	SCMH1	22955	chr1	41492871	41707815	3801	-	NM_001031694	protein_coding	TSS6969	P35405	Scml3	sex comb on midleg homolog 1 (Drosophila)	SCMH1
658	FOXO6	0.715513	0.517811	2.62401	4.89371	2.14106	3.94421	40	267	11	60	FOXO6	100132074	chr1	41827603	41849263	2390	+	NM_001291281	protein_coding	TSS30800	P34275	.	forkhead box O6	FOXO6
659	EDN2	1.1066	0.211304	5.06212	3.52908	5.20825	1.28647	251	98	116	6	EDN2	1907	chr1	41944446	41950354	1162	-	NM_001302269	protein_coding	TSS4775	P20804	ET2|PPET2	endothelin 2	EDN2
660	HIVEP3	7.51166	1.07985	0	3.7643	2.90913	3.87513	0	117	21	57	HIVEP3	59269	chr1	41972036	42501596	13811	-	NM_001127714	protein_coding	TSS25371	P11499	FLJ16752|KBP-1|KBP1|KIAA1555|KRC|SHN3|Schnurri-3|ZAS3|ZNF40C	human immunodeficiency virus type I enhancer binding protein 3	HIVEP3
661	GUCA2B	1	1	0	0	0	0	0	0	0	0	GUCA2B	2981	chr1	42619092	42621495	597	+	NM_007102	protein_coding	TSS202	P2035	GCAP-II|UGN	guanylate cyclase activator 2B	GUCA2B
662	GUCA2A	1	1	0	0	0	0	0	0	0	0	GUCA2A	2980	chr1	42628362	42630395	575	-	NM_033553	protein_coding	TSS16921	P17241	GUANYLIN|GUCA2|STARA	guanylate cyclase activator 2A	GUCA2A
663	FOXJ3	1.78048	1.84541	3.12878	4.75113	3.96104	5.63507	60	241	47	203	FOXJ3	22887	chr1	42642210	42801548	5761	-	NM_014947	protein_coding	TSS22997	P15296	MGC165036|MGC176686	forkhead box J3	FOXJ3
664	RIMKLA	2.21027	0.348271	2.87316	2.49223	4.01738	0.970514	49	43	49	4	RIMKLA	284716	chr1	42846468	42889900	10569	+	NM_173642	protein_coding	TSS28068	P30521	FAM80A|MGC47816	ribosomal modification protein rimK-like family member A	RIMKLA
665	ZMYND12	1	1	0	0	0	0	0	0	0	0	ZMYND12	84217	chr1	42896001	42921938	1774	-	NM_032257	protein_coding	TSS15580	P9664	DKFZp434N2435	zinc finger MYND-type containing 12	ZMYND12
666	PPCS	5.55382	1.22836	1.6758	5.53952	4.14928	5.83625	17	423	54	234	PPCS	79717	chr1	42922012	42939049	2238	+	NM_001287507	protein_coding	TSS24167	P28605	FLJ11838|MGC117357|MGC138220	phosphopantothenoylcysteine synthetase	PPCS
667	CCDC30	1.62016	1.47977	0	0	0.696135	0.565372	0	0	2	2	CCDC30	728621	chr1	43000560	43120335	3098	+	NM_001080850	protein_coding	TSS16188	P29295	FLJ20972|PFD6L|PFDN6L	coiled-coil domain containing 30	CCDC30
668	PPIH	0.349641	0.275643	5.89769	8.38137	4.38163	6.52225	454	3090	64	379	PPIH	10465	chr1	43124048	43142429	800	+	NM_006347	protein_coding	TSS30602	P18231	CYP-20|CYPH|MGC5016|SnuCyp-20|USA-CYP	peptidylprolyl isomerase H	PPIH
669	YBX1	2.80302	1.69273	7.48214	9.40783	8.96912	10.1672	1377	6304	1613	4789	YBX1	4904	chr1	43148066	43168020	1546	+	NM_004559	protein_coding	TSS5557	P34494	BP-8|CSDA2|CSDB|DBPB|MDR-NF1|MGC104858|MGC110976|MGC117250|NSEP-1|NSEP1|YB-1|YB1	Y-box binding protein 1	YBX1
670	CLDN19	1.93024	1.95954	0	0	0.948778	0.970514	0	0	3	4	CLDN19	149461	chr1	43198764	43205925	2859	-	NM_148960	protein_coding	TSS30988	P8414	.	claudin 19	CLDN19
671	P3H1	0.766973	1.97209	5.43796	3.99597	5.05521	4.97569	328	139	104	127	P3H1	64175	chr1	43212006	43232755	2846	-	NM_022356	protein_coding	TSS4882	P1528	.	prolyl 3-hydroxylase 1	P3H1
672	C1orf50	0.855392	0.358718	2.46442	4.28584	2.23908	2.80676	35	172	12	25	C1orf50	79078	chr1	43232916	43241413	1015	+	NM_024097	protein_coding	TSS22742	P29178	MGC955	chromosome 1 open reading frame 50	C1orf50
673	LOC100129924	1	1	0	0	0	0	0	0	0	0	LOC100129924	100129924	chr1	43253661	43263901	983	+	NM_001242750	.	TSS19033	P7	.	uncharacterized LOC100129924	LOC100129924
674	SVBP	0.357712	1.75842	6.17278	3.98621	4.68965	4.80049	551	138	80	112	SVBP	374969	chr1	43272723	43283059	798	-	NM_199342	protein_coding	TSS11376	P32836	.	small vasohibin binding protein	SVBP
675	ERMAP	1.31008	0.593142	0	2.87734	0.389654	2.12379	0	59	1	14	ERMAP	114625	chr1	43282776	43310660	3616	+	NM_001017922	protein_coding	TSS2774	P36153	MGC118810|MGC118811|MGC118812|MGC118813|PRO2801|RD|SC	erythroblast membrane associated protein (Scianna blood group)	ERMAP
676	ZNF691	2.76629	1.18474	0.331397	3.37303	1.79935	3.6176	2	87	8	47	ZNF691	51058	chr1	43312244	43318146	1912	+	NM_015911	protein_coding	TSS13319	P30294	Zfp691	zinc finger protein 691	ZNF691
677	LOC339539	0.7208	1.33602	0.472329	0.147427	0	0.565372	3	1	0	2	LOC339539	339539	chr1	43323293	43354463	2365	+	NR_104171	lncRNA	TSS6602	.	.	uncharacterized LOC339539	LOC339539
678	SLC2A1	1.39376	0.566991	6.526	6.91974	7.00498	6.10113	706	1116	411	282	SLC2A1	6513	chr1	43391046	43424847	3670	-	NM_006516	protein_coding	TSS2042	P8448	DYT17|DYT18|GLUT|GLUT1|GLUT1DS|MGC141895|MGC141896|PED	solute carrier family 2 member 1	SLC2A1
679	SLC2A1-AS1	1	1	0	0	0	0	0	0	0	0	SLC2A1-AS1	440584	chr1	43424720	43449029	1124	+	NR_033967	lncRNA	TSS29322	.	.	SLC2A1 antisense RNA 1	SLC2A1-AS1
680	FAM183A	1	1.23988	0	0	0	0.310206	0	0	0	1	FAM183A	440585	chr1	43613594	43622067	517	+	NM_001101376	protein_coding	TSS13048	P11533	.	family with sequence similarity 183 member A	FAM183A
681	EBNA1BP2	4.60672	2.01626	4.15259	7.74024	6.35633	8.75192	130	1978	261	1793	EBNA1BP2	10969	chr1	43629845	43638241	1504	-	NM_001159936	protein_coding	TSS25664	P5613	EBP2|NOBP|P40	EBNA1 binding protein 2	EBNA1BP2
682	CFAP57	1	2.19942	0	0	0	1.13713	0	0	0	5	CFAP57	149465	chr1	43638001	43720029	4341	+	NM_001195831	protein_coding	TSS10056	P7703	.	cilia and flagella associated protein 57	CFAP57
683	TMEM125	1	1	0	0	0	0	0	0	0	0	TMEM125	128218	chr1	43735665	43739673	1786	+	NM_144626	protein_coding	TSS34076	P5591	MGC17299	transmembrane protein 125	TMEM125
684	C1orf210	1.31008	1	0	0	0.389654	0	0	0	1	0	C1orf210	149466	chr1	43747557	43751288	1540	-	NM_001164829	protein_coding	TSS29512	P29809	MGC52423	chromosome 1 open reading frame 210	C1orf210
685	TIE1	1	1.71965	0	0	0	0.782118	0	0	0	3	TIE1	7075	chr1	43766566	43788781	4214	+	NM_001253357	protein_coding	TSS17805	P6306	JTK14|TIE	tyrosine kinase with immunoglobulin like and EGF like domains 1	TIE1
686	MPL	1	0.198742	0	3.75283	0	1.4218	0	116	0	7	MPL	4352	chr1	43803475	43820135	3645	+	NM_005373	protein_coding	TSS27543	P2264	C-MPL|CD110|MPLV|TPOR	MPL proto-oncogene, thrombopoietin receptor	MPL
687	CDC20	0.704612	0.604664	6.55204	9.18993	6.04694	8.46414	719	5419	210	1468	CDC20	991	chr1	43824626	43828873	1674	+	NM_001255	protein_coding	TSS4662	P7836	CDC20A|MGC102824|bA276H19.3|p55CDC	cell division cycle 20	CDC20
688	ELOVL1	0.748407	1.76929	5.57712	6.22097	5.15902	7.04414	362	684	112	546	ELOVL1	64834	chr1	43829068	43833745	1819	-	NM_022821	protein_coding	TSS5558	.	Ssc1	ELOVL fatty acid elongase 1	ELOVL1
689	MED8	3.67623	0.258242	1.35015	6.87283	3.22838	4.91962	12	1080	27	122	MED8	112950	chr1	43849579	43855483	1478	-	NM_052877	protein_coding	TSS20100	P28808	ARC32|MGC17544|MGC19641	mediator complex subunit 8	MED8
690	SZT2	1.55809	0.43633	3.5345	5.70934	4.17427	4.51283	82	477	55	91	SZT2	23334	chr1	43855556	43919918	13979	+	NM_015284	protein_coding	TSS15477	P10591	.	seizure threshold 2 homolog (mouse)	SZT2
691	HYI	2.03405	0.406751	3.14992	2.0799	4.17427	0.782118	61	30	55	3	HYI	81888	chr1	43916674	43919660	1569	-	NM_001190880	protein_coding	TSS31323	P258	HT036|MGC20767	hydroxypyruvate isomerase (putative)	HYI
692	PTPRF	59.1053	1.86989	0.175193	7.25562	6.06041	8.15857	1	1411	212	1187	PTPRF	5792	chr1	43996547	44089343	7733	+	NM_002840	protein_coding	TSS24081	P28095	FLJ43335|FLJ45062|FLJ45567|LAR	protein tyrosine phosphatase, receptor type F	PTPRF
693	KDM4A	2.92491	5.85689	3.79821	3.92621	5.34661	6.47634	100	132	128	367	KDM4A	9682	chr1	44115797	44171189	4509	+	NM_014663	protein_coding	TSS30238	P3081	JHDM3A|JMJD2|JMJD2A|KIAA0677	lysine demethylase 4A	KDM4A
694	KDM4A-AS1	0.836788	3.90691	3.48544	2.83446	3.22838	4.80049	79	57	27	112	KDM4A-AS1	100132774	chr1	44165409	44173012	1560	-	NR_033827	lncRNA	TSS16708	.	.	KDM4A antisense RNA 1	KDM4A-AS1
695	ST3GAL3	1.00985	2.67919	3.06343	0	3.07757	1.4218	57	0	24	7	ST3GAL3	6487	chr1	44173204	44396837	3048	+	NM_174964	protein_coding	TSS13928	P2927	SIAT6|ST3GALII|ST3GalIII|ST3N	ST3 beta-galactoside alpha-2,3-sialyltransferase 3	ST3GAL3
696	LOC101929592	1	1	0	0	0	0	0	0	0	0	LOC101929592	101929592	chr1	44175076	44193014	456	-	NR_125986	lncRNA	TSS4128	.	.	uncharacterized LOC101929592	LOC101929592
697	ARTN	2.86047	1.47977	0	0	1.51625	0.565372	0	0	6	2	ARTN	9048	chr1	44398992	44402912	2083	+	NM_057090	protein_coding	TSS8210	P7840	ENOVIN|EVN|NBN	artemin	ARTN
698	IPO13	1.12993	1.10599	3.5345	3.70602	3.71073	3.85135	82	112	39	56	IPO13	9670	chr1	44412478	44433694	4027	+	NM_014652	protein_coding	TSS23420	P16321	IMP13|KAP13|KIAA0724|LGL2|RANBP13	importin 13	IPO13
699	DPH2	1.05491	1.09404	3.45179	5.69443	3.52891	5.82409	77	472	34	232	DPH2	1802	chr1	44435653	44439043	2497	+	NM_001384	protein_coding	TSS22282	P25574	DPH2L2	DPH2 homolog	DPH2
700	ATP6V0B	0.743941	0.724485	7.92536	8.20008	7.49862	7.7351	1875	2724	580	884	ATP6V0B	533	chr1	44440320	44443972	1304	+	NM_001294333	protein_coding	TSS5465	P6016	ATP6F|HATPL|VMA16	ATPase H+ transporting V0 subunit b	ATP6V0B
701	B4GALT2	0.660762	0.710284	6.47247	8.57371	5.87467	8.08018	680	3532	186	1124	B4GALT2	8704	chr1	44444874	44456843	2425	+	NM_003780	protein_coding	TSS34031	P179	B4Gal-T2|B4Gal-T3|beta4Gal-T2	beta-1,4-galactosyltransferase 2	B4GALT2
702	CCDC24	0.442687	6.95943	3.21154	1.92501	2.0359	4.72398	64	26	10	106	CCDC24	149473	chr1	44457280	44462198	1461	+	NM_152499	protein_coding	TSS31043	P303	MGC45441|RP5-1198O20.2	coiled-coil domain containing 24	CCDC24
703	SLC6A9	0.52131	1.06547	3.27064	4.86204	2.33085	4.95353	67	261	13	125	SLC6A9	6536	chr1	44462155	44497164	3800	-	NM_001261380	protein_coding	TSS25462	P21149	DKFZp547A1118|GLYT1	solute carrier family 6 member 9	SLC6A9
704	KLF17	1	1	0	0	0	0	0	0	0	0	KLF17	128209	chr1	44584522	44600809	3128	+	NM_173484	protein_coding	TSS5057	P26574	FLJ40160|ZNF393|Zfp393	Kruppel-like factor 17	KLF17
705	DMAP1	0.329775	0.449751	3.39979	5.47118	1.79935	4.31838	74	403	8	79	DMAP1	55929	chr1	44679125	44686351	1695	+	NM_001034023	protein_coding	TSS9103	P3524	DKFZp686L09142|DNMAP1|DNMTAP1|EAF2|FLJ11543|KIAA1425|MEAF2|SWC4	DNA methyltransferase 1 associated protein 1	DMAP1
706	ERI3	0.679632	0.708851	4.73145	5.52611	4.17427	5.02966	198	419	55	132	ERI3	79033	chr1	44686742	44820951	1775	-	NM_001301698	protein_coding	TSS2044	P440	FLJ22943|MGC2683|PINT1|PRNPIP	ERI1 exoribonuclease family member 3	ERI3
707	ERI3-IT1	1	1	0	0	0	0	0	0	0	0	ERI3-IT1	100874278	chr1	44688267	44709955	1120	-	NR_110056	lncRNA	TSS4822	.	.	ERI3 intronic transcript 1	ERI3-IT1
708	RNF220	1.06186	0.566822	5.81076	6.86885	5.89736	6.04982	427	1077	189	272	RNF220	55182	chr1	44870960	45117396	3010	+	NM_018150	protein_coding	TSS28827	P28424	C1orf164|FLJ10597	ring finger protein 220	RNF220
709	TMEM53	4.72095	0.30297	0	4.47919	2.23908	2.75643	0	198	12	24	TMEM53	79639	chr1	45118919	45140280	2270	-	NM_001300748	protein_coding	TSS21215	P18294	FLJ22353|NET4	transmembrane protein 53	TMEM53
710	C1orf228	1	1	0	0	0	0	0	0	0	0	C1orf228	339541	chr1	45140394	45191263	1685	+	NM_001145636	protein_coding	TSS23911	P26095	MGC33556|NCRNA00082|p40	chromosome 1 open reading frame 228	C1orf228
711	KIF2C	1.46927	0.99209	5.93165	7.56689	6.48676	7.55543	465	1753	286	780	KIF2C	11004	chr1	45205490	45233438	2965	+	NM_001297655	protein_coding	TSS6421	P17764	KNSL6|MCAK	kinesin family member 2C	KIF2C
712	RPS8	0.734585	0.630755	10.1604	11.8234	9.71544	11.1585	8856	33674	2708	9525	RPS8	6202	chr1	45241246	45244412	705	+	NM_001012	protein_coding	TSS4152	P20048	.	ribosomal protein S8	RPS8
713	SNORD55	1.31008	1.71965	0	0	0.389654	0.782118	0	0	1	3	SNORD55	26811	chr1	45241537	45241610	74	+	NR_000015	snoRNA	TSS17730	.	RNU39|RNU55|SNORD39|U39|U55	small nucleolar RNA, C /D box 55	SNORD55
714	SNORD46	21.7753	3.87862	0	0	4.44462	1.95554	0	0	67	12	SNORD46	94161	chr1	45242164	45242261	98	+	NR_000024	snoRNA	TSS13543	.	RNU40|RNU46|U40|U46	small nucleolar RNA, C /D box 46	SNORD46
715	SNORD38A	3.17055	4.1185	0	0	1.66473	2.04212	0	0	7	13	SNORD38A	94162	chr1	45243514	45243584	71	+	NR_001456	snoRNA	TSS25858	.	RNU38A|U38A	small nucleolar RNA, C /D box 38A	SNORD38A
716	SNORD38B	4.41087	3.15896	0	0	2.14106	1.65945	0	0	11	9	SNORD38B	94163	chr1	45244062	45244130	69	+	NR_001457	snoRNA	TSS44	.	RNU38B|U38B	small nucleolar RNA, C /D box 38B	SNORD38B
717	BEST4	1	1	0	0	0	0	0	0	0	0	BEST4	266675	chr1	45249257	45253426	2096	-	NM_153274	protein_coding	TSS4622	P13236	MGC126872|VMD2L2	bestrophin 4	BEST4
718	PLK3	7.20158	0.601497	0	5.32007	2.84831	4.5867	0	362	20	96	PLK3	1263	chr1	45266036	45271667	2358	+	NM_004073	protein_coding	TSS4968	P29365	CNK|FNK|PRK	polo like kinase 3	PLK3
719	TCTEX1D4	6.27134	0.390899	0	5.27668	2.64877	3.92155	0	351	17	59	TCTEX1D4	343521	chr1	45271582	45272957	1268	-	NM_001013632	protein_coding	TSS22655	P18325	.	Tctex1 domain containing 4	TCTEX1D4
720	BTBD19	1	1	0	0	0	0	0	0	0	0	BTBD19	149478	chr1	45274154	45279801	1572	+	NM_001136537	protein_coding	TSS12174	P11121	.	BTB domain containing 19	BTBD19
721	PTCH2	1	0.451318	0	2.28491	0	1.13713	0	36	0	5	PTCH2	8643	chr1	45285516	45308616	4702	-	NM_001166292	protein_coding	TSS8686	P22057	PTC2	patched 2	PTCH2
722	EIF2B3	5.65874	1.18513	2.2064	5.90076	4.70688	6.14581	28	546	81	291	EIF2B3	8891	chr1	45316194	45452394	2325	-	NM_020365	protein_coding	TSS29750	P14133	EIF-2B|EIF2Bgamma	eukaryotic translation initiation factor 2B subunit gamma	EIF2B3
723	HECTD3	0.623518	0.765095	4.58391	5.47816	3.90242	5.09187	178	405	45	138	HECTD3	79654	chr1	45468220	45477027	3628	-	NM_024602	protein_coding	TSS14440	P26211	FLJ21156|FLJ31983|MGC161630|RP11-69J16.1	HECT domain E3 ubiquitin protein ligase 3	HECTD3
724	UROD	0.281132	0.469495	6.63685	6.84609	4.80616	5.75527	763	1060	87	221	UROD	7389	chr1	45477805	45481341	1571	+	NM_000374	protein_coding	TSS33694	.	PCT|UPD	uroporphyrinogen decarboxylase	UROD
725	ZSWIM5	1.01961	1	3.61271	0	3.64073	0	87	0	37	0	ZSWIM5	57643	chr1	45482076	45672250	5836	-	NM_020883	protein_coding	TSS8861	P16239	KIAA1511	zinc finger SWIM-type containing 5	ZSWIM5
726	LINC01144	1	1.47977	0	0	0	0.565372	0	0	0	2	LINC01144	400752	chr1	45769582	45771291	1710	+	NR_024270	lncRNA	TSS28184	.	.	long intergenic non-protein coding RNA 1144	LINC01144
727	HPDL	1	1	0	0	0	0	0	0	0	0	HPDL	84842	chr1	45792545	45794346	1802	+	NM_032756	protein_coding	TSS8192	P6005	4-HPPD-L|GLOXD1|MGC15668|RP4-534D1.1	4-hydroxyphenylpyruvate dioxygenase like	HPDL
728	MUTYH	0.664071	0.586356	1.94131	3.18101	1.35072	2.41086	22	75	5	18	MUTYH	4595	chr1	45794914	45806142	2173	-	NM_001293196	protein_coding	TSS8150	P5845	CYP2C|MGC4416|MYH	mutY DNA glycosylase	MUTYH
729	TOE1	11.2326	0.394008	0	6.66062	3.48962	5.31692	0	931	33	162	TOE1	114034	chr1	45805342	45809650	2392	+	NM_025077	protein_coding	TSS9332	P18550	FLJ13949	target of EGR1, member 1 (nuclear)	TOE1
730	TESK2	5.03103	0.346512	0	6.26604	2.33085	4.73702	0	706	13	107	TESK2	10420	chr1	45809555	45956840	3076	-	NM_007170	protein_coding	TSS27424	P29541	.	testis-specific kinase 2	TESK2
731	CCDC163P	0.657273	0.745798	1.55421	2.6976	0.948778	2.27446	15	51	3	16	CCDC163P	126661	chr1	45959598	45965751	2169	-	NR_033298	.	TSS27737	.	C1orf231	coiled-coil domain containing 163, pseudogene	CCDC163P
732	MMACHC	0.438739	0.521539	8.21085	9.6237	7.02229	8.68455	2287	7323	416	1711	MMACHC	25974	chr1	45965856	45976739	2850	+	NM_015506	protein_coding	TSS5116	P25501	DKFZp564I122|FLJ25671|RP11-291L19.3|cblC	methylmalonic aciduria (cobalamin deficiency) cblC type, with homocystinuria	MMACHC
733	PRDX1	0.412758	0.45747	9.76628	11.3991	8.48965	10.2708	6737	25091	1156	5146	PRDX1	5052	chr1	45976707	45988562	1762	-	NM_181696	protein_coding	TSS5214	P33814	MSP23|NKEFA|PAG|PAGA|PAGB|PRX1|PRXI|TDPX2	peroxiredoxin 1	PRDX1
734	AKR1A1	0.278771	0.325933	6.24578	7.05895	4.40294	5.4416	580	1230	65	177	AKR1A1	10327	chr1	46016455	46035723	1491	+	NM_001202414	protein_coding	TSS21400	P20989	ALDR1|ALR|ARM|DD3|MGC12529|MGC1380	aldo-keto reductase family 1, member A1 (aldehyde reductase)	AKR1A1
735	NASP	1.07912	1.50156	6.64058	7.75181	6.75044	8.33827	765	1994	344	1345	NASP	4678	chr1	46049660	46084578	3291	+	NM_001195193	protein_coding	TSS1715	P13813	DKFZp547F162|FLB7527|FLJ31599|FLJ35510|MGC19722|MGC20372|MGC2297|PRO1999	nuclear autoantigenic sperm protein	NASP
736	CCDC17	1.31008	2.19942	0	0	0.389654	1.13713	0	0	1	5	CCDC17	149483	chr1	46085716	46089731	2223	-	NM_001190182	protein_coding	TSS29753	P6808	FLJ17921|FLJ33084	coiled-coil domain containing 17	CCDC17
737	GPBP1L1	0.829492	1.77739	4.99361	4.67418	4.72391	5.50394	239	228	82	185	GPBP1L1	60313	chr1	46092976	46152302	3738	-	NM_021639	protein_coding	TSS17782	P13496	RP11-767N6.1	GC-rich promoter binding protein 1 like 1	GPBP1L1
738	RPS15AP10	3.1875	6.88923	1.11239	0.621021	2.78482	3.40536	9	5	19	40	RPS15AP10	728963	chr1	46111452	46112357	906	-	NR_026768	misc_RNA	TSS32928	.	RPS15A_4_42	ribosomal protein S15a pseudogene 10	RPS15AP10
739	TMEM69	0.282787	0.961635	4.60703	4.89371	2.78482	4.83727	181	267	19	115	TMEM69	51249	chr1	46153847	46160108	1471	+	NM_016486	protein_coding	TSS23891	P22031	C1orf154|FLJ21029|MGC104183|RP11-767N6.4	transmembrane protein 69	TMEM69
740	IPP	0.498913	4.11084	4.41083	1.60609	3.40769	3.64552	157	19	31	48	IPP	3652	chr1	46159998	46216485	3564	-	NM_001145349	protein_coding	TSS24130	P20757	KLHL27	intracisternal A particle-promoted polypeptide	IPP
741	MAST2	1.00063	0.409619	5.31233	6.90168	5.31324	5.61403	300	1102	125	200	MAST2	23139	chr1	46269285	46501796	5738	+	NM_015112	protein_coding	TSS27466	P249	FLJ39200|KIAA0807|MAST205|MTSSK|RP4-533D7.1	microtubule associated serine /threonine kinase 2	MAST2
742	PIK3R3	0.610598	0.329282	4.03252	4.97493	3.32082	3.37233	119	283	29	39	PIK3R3	8503	chr1	46505812	46642167	5541	-	NM_003629	protein_coding	TSS10305	P18715	DKFZp686P05226|FLJ41892|p55|p55-GAMMA	phosphoinositide-3-kinase regulatory subunit 3	PIK3R3
743	LOC101929626	1	1	0	0	0	0	0	0	0	0	LOC101929626	101929626	chr1	46599043	46604752	358	+	NR_125987	lncRNA	TSS3596	.	.	uncharacterized LOC101929626	LOC101929626
744	TSPAN1	1	4.1185	0	0	0	2.04212	0	0	0	13	TSPAN1	10103	chr1	46640749	46651634	1629	+	NM_005727	protein_coding	TSS16865	P31898	NET1|TM4C|TM4SF	tetraspanin 1	TSPAN1
745	POMGNT1	0.954595	0.878816	3.81154	5.30837	3.7445	5.122	101	359	40	141	POMGNT1	55624	chr1	46654353	46685977	3510	-	NM_001290130	protein_coding	TSS10790	P33658	DKFZp761B182|FLJ20277|GNTI.2|MEB|MGAT1.2	protein O-linked mannose N-acetylglucosaminyltransferase 1 (beta 1,2-)	POMGNT1
746	LURAP1	1	3.87862	0	0	0	1.95554	0	0	0	12	LURAP1	541468	chr1	46669006	46686928	1849	+	NM_001013615	protein_coding	TSS3074	P14902	.	leucine rich adaptor protein 1	LURAP1
747	RAD54L	0.627544	0.64726	6.42773	6.6296	5.75552	6.00202	659	911	171	263	RAD54L	8438	chr1	46713367	46744145	2549	+	NM_001142548	protein_coding	TSS15520	P28465	HR54|RAD54A|hHR54|hRAD54	RAD54-like (S. cerevisiae)	RAD54L
748	LRRC41	0.616594	0.568641	6.51789	6.83254	5.82029	6.01813	702	1050	179	266	LRRC41	10489	chr1	46744072	46769038	2948	-	NM_006369	protein_coding	TSS25290	P12791	MGC126571|MGC126573|MUF1|RP4-636H5.2	leucine rich repeat containing 41	LRRC41
749	UQCRH	0.626665	0.538646	8.19251	9.24469	7.51827	8.3521	2258	5629	588	1358	UQCRH	7388	chr1	46769285	46782449	771	+	NM_001297565	protein_coding	TSS991	P32891	MGC111572|QCR6|UQCR8	ubiquinol-cytochrome c reductase hinge protein	UQCRH
750	NSUN4	1.54953	0.495425	2.49778	5.77601	3.12961	4.76274	36	500	25	109	NSUN4	387338	chr1	46805849	46830824	5424	+	NM_199044	protein_coding	TSS21273	.	MGC22960|RP4-603I14.2	NOP2 /Sun RNA methyltransferase family member 4	NSUN4
751	FAAH	1	1.47977	0	0	0	0.565372	0	0	0	2	FAAH	2166	chr1	46859939	46879520	2095	+	NM_001441	protein_coding	TSS28976	P6507	FAAH-1|MGC102823|MGC138146	fatty acid amide hydrolase	FAAH
752	FAAHP1	0.885649	0.273459	0.175193	2.43597	0	0.565372	1	41	0	2	FAAHP1	729041	chr1	46899499	46911374	1267	+	NR_045483	misc_RNA	TSS17490	.	.	fatty acid amide hydrolase pseudogene 1	FAAHP1
753	LINC01398	1	1	0	0	0	0	0	0	0	0	LINC01398	101929651	chr1	46912345	46915376	1129	-	NR_121680	lncRNA	TSS11419	.	.	long intergenic non-protein coding RNA 1398	LINC01398
754	DMBX1	15.2636	1	0	0	3.93203	0	0	0	46	0	DMBX1	127343	chr1	46972668	46979886	3063	+	NM_172225	protein_coding	TSS3438	P21084	MBX|OTX3|PAXB	diencephalon /mesencephalon homeobox 1	DMBX1
755	MKNK1-AS1	1	1	0	0	0	0	0	0	0	0	MKNK1-AS1	100507423	chr1	47004368	47035927	2445	+	NR_038403	lncRNA	TSS2953	.	.	MKNK1 antisense RNA 1	MKNK1-AS1
756	KNCN	1	1	0	0	0	0	0	0	0	0	KNCN	148930	chr1	47011316	47016887	2392	-	NM_001097611	protein_coding	TSS20459	P20644	FLJ32011|Kino|L5|MGC120370|MGC120371|MGC120372	kinocilin	KNCN
757	MKNK1	6.70934	1	0.331397	0	3.07757	0	2	0	24	0	MKNK1	8569	chr1	47023079	47069966	2979	-	NM_001135553	protein_coding	TSS21231	.	MNK1	MAP kinase interacting serine /threonine kinase 1	MKNK1
758	MOB3C	0.200009	0.0847439	3.27064	4.12612	0.948778	0.565372	67	153	3	2	MOB3C	148932	chr1	47073387	47082563	2985	-	NM_145279	protein_coding	TSS28520	P7843	.	MOB kinase activator 3C	MOB3C
759	ATPAF1	0.708758	1.63655	3.98626	4.57998	3.48962	5.29063	115	213	33	159	ATPAF1	64756	chr1	47100711	47134099	2152	-	NM_001042546	protein_coding	TSS25729	P24307	ATP11|ATP11p|FLJ22351|MGC88060	ATP synthase mitochondrial F1 complex assembly factor 1	ATPAF1
760	TEX38	1	1	0	0	0	0	0	0	0	0	TEX38	374973	chr1	47137505	47139256	2045	+	NM_001300864	protein_coding	TSS24760	P35302	.	testis expressed 38	TEX38
761	EFCAB14-AS1	1	1	0	0	0	0	0	0	0	0	EFCAB14-AS1	100130197	chr1	47139708	47157769	583	+	NR_038827	lncRNA	TSS28410	.	.	EFCAB14 antisense RNA 1	EFCAB14-AS1
762	EFCAB14	0.983538	2.18468	5.40317	5.03297	5.37922	6.1604	320	295	131	294	EFCAB14	9813	chr1	47140831	47184736	5767	-	NM_014774	protein_coding	TSS11886	P26889	.	EF-hand calcium binding domain 14	EFCAB14
763	CYP4B1	1	1	0	0	0	0	0	0	0	0	CYP4B1	1580	chr1	47264670	47285021	2310	+	NM_000779	protein_coding	TSS30748	P1409	CYPIVB1|P-450HP	cytochrome P450 family 4 subfamily B member 1	CYP4B1
764	CYP4Z2P	1	1	0	0	0	0	0	0	0	0	CYP4Z2P	163720	chr1	47308767	47366147	1474	-	NR_002788	misc_RNA	TSS25817	.	FLJ40054	cytochrome P450 family 4 subfamily Z member 2, pseudogene	CYP4Z2P
765	CYP4A11	1	1	0	0	0	0	0	0	0	0	CYP4A11	1579	chr1	47394846	47407156	2552	-	NM_000778	protein_coding	TSS8790	P35200	CP4Y|CYP4A2|CYP4AII	cytochrome P450 family 4 subfamily A member 11	CYP4A11
766	CYP4X1	1	1	0	0	0	0	0	0	0	0	CYP4X1	260293	chr1	47489240	47516423	2357	+	NM_178033	protein_coding	TSS9004	P27050	MGC40051	cytochrome P450 family 4 subfamily X member 1	CYP4X1
767	CYP4Z1	1	1	0	0	0	0	0	0	0	0	CYP4Z1	199974	chr1	47533160	47583992	1907	+	NM_178134	protein_coding	TSS6763	P34178	CYP4A20	cytochrome P450 family 4 subfamily Z member 1	CYP4Z1
768	CYP4A22	1	1	0	0	0	0	0	0	0	0	CYP4A22	284541	chr1	47603097	47614526	1864	+	NM_001010969	protein_coding	TSS12544	P24321	.	cytochrome P450 family 4 subfamily A member 22	CYP4A22
769	LINC00853	1	1.95954	0	0	0	0.970514	0	0	0	4	LINC00853	100874253	chr1	47644922	47646011	661	+	NR_047498	lncRNA	TSS32085	.	.	long intergenic non-protein coding RNA 853	LINC00853
770	PDZK1IP1	1	1.47977	0	0	0	0.565372	0	0	0	2	PDZK1IP1	10158	chr1	47649261	47655771	894	-	NM_005764	protein_coding	TSS30050	P26335	DD96|MAP17|RP1-18D14.5|SPAP	PDZK1 interacting protein 1	PDZK1IP1
771	TAL1	1	0.828379	0	1.05375	0	0.782118	0	10	0	3	TAL1	6886	chr1	47681962	47698007	5103	-	NM_003189	protein_coding	TSS10567	P24603	SCL|TCL5|bHLHa17|tal-1	T-cell acute lymphocytic leukemia 1	TAL1
772	STIL	4.37312	7.23016	2.74008	3.01812	4.86875	5.87215	44	66	91	240	STIL	6491	chr1	47715811	47779819	4898	-	NM_003035	protein_coding	TSS8930	P30667	DKFZp686O09161|MCPH7|SIL	SCL /TAL1 interrupting locus	STIL
773	CMPK1	0.679529	4.98332	5.52952	3.43175	4.97213	5.74885	350	91	98	220	CMPK1	51727	chr1	47799469	47844511	3508	+	NM_016308	protein_coding	TSS10823	P14173	CMK|CMPK|UMK|UMP-CMPK|UMPK	cytidine /uridine monophosphate kinase 1	CMPK1
774	LINC01389	1	1	0	0	0	0	0	0	0	0	LINC01389	102724077	chr1	47846468	47902989	861	-	NR_126355	lncRNA	TSS2130	.	.	long intergenic non-protein coding RNA 1389	LINC01389
775	FOXE3	1	1	0	0	0	0	0	0	0	0	FOXE3	2301	chr1	47881744	47883724	1981	+	NM_012186	protein_coding	TSS10239	P15891	FKHL12|FREAC8	forkhead box E3	FOXE3
776	FOXD2-AS1	1.31008	0.541172	0	1.19605	0.389654	0.310206	0	12	1	1	FOXD2-AS1	84793	chr1	47897807	47900313	2507	-	NR_026878	lncRNA	TSS5903	.	.	FOXD2 antisense RNA 1 (head to head)	FOXD2-AS1
777	FOXD2	1.31008	1.55863	0	2.11615	0.389654	2.75643	0	31	1	24	FOXD2	2306	chr1	47901689	47906363	4675	+	NM_004474	protein_coding	TSS29773	P10464	FKHL17|FREAC-9|FREAC9	forkhead box D2	FOXD2
778	TRABD2B	1	1.52822	0	0.809948	0	1.4218	0	7	0	7	TRABD2B	388630	chr1	48226200	48462562	7029	-	NM_001194986	protein_coding	TSS24009	P12991	.	TraB domain containing 2B	TRABD2B
779	SKINTL	1.93024	1	0	0	0.948778	0	0	0	3	0	SKINTL	.	chr1	48567387	48648100	1511	-	NR_026749	.	TSS12619	.	SKINT1|SKINTP	.	.
780	SLC5A9	1	1.95954	0	0	0	0.970514	0	0	0	4	SLC5A9	200010	chr1	48688357	48714316	3274	+	NM_001011547	protein_coding	TSS1737	P25421	MGC132517|MGC132523|SGLT4	solute carrier family 5 member 9	SLC5A9
781	SPATA6	2.86047	3.09465	0	1.12665	1.51625	2.75643	0	11	6	24	SPATA6	54558	chr1	48761044	48937880	5060	-	NM_001286238	protein_coding	TSS13920	P15627	FLJ10007|SRF-1|SRF1	spermatogenesis associated 6	SPATA6
782	AGBL4	1	1	0	0	0	0	0	0	0	0	AGBL4	84871	chr1	48998527	50489626	2988	-	NM_032785	protein_coding	TSS30521	P30520	CCP6|FLJ14442	ATP /GTP binding protein-like 4	AGBL4
783	BEND5	17.7992	5.31792	0.331397	0	4.48513	2.41086	2	0	69	18	BEND5	79656	chr1	49193195	49242641	1767	-	NM_024603	protein_coding	TSS7296	P22036	C1orf165|FLJ11588	BEN domain containing 5	BEND5
784	LOC101929721	1	1	0	0	0	0	0	0	0	0	LOC101929721	101929721	chr1	49723083	49734966	575	+	NR_125988	lncRNA	TSS16104	.	.	uncharacterized LOC101929721	LOC101929721
785	AGBL4-IT1	1	1	0	0	0	0	0	0	0	0	AGBL4-IT1	100874313	chr1	49839873	49937757	514	-	NR_046839	lncRNA	TSS26927	.	.	AGBL4 intronic transcript 1	AGBL4-IT1
786	ELAVL4	1	0.0229004	0	6.419	0	0.970514	0	786	0	4	ELAVL4	1996	chr1	50513686	50669457	7693	+	NM_001144777	protein_coding	TSS31462	P18361	HUD|PNEM	ELAV like neuron-specific RNA binding protein 4	ELAVL4
787	DMRTA2	1	1	0	0	0	0	0	0	0	0	DMRTA2	63950	chr1	50883223	50889119	3083	-	NM_032110	protein_coding	TSS14467	P7603	.	DMRT like family A2	DMRTA2
788	FAF1	1.08954	1.76572	7.25099	6.38967	7.37471	7.20993	1172	770	532	613	FAF1	11124	chr1	50906935	51425936	2583	-	NM_007051	protein_coding	TSS725	P17995	FLJ37524|HFAF1s|UBXD12|UBXN3A|hFAF1	Fas associated factor 1	FAF1
789	CDKN2C	0.827995	0.429805	7.90995	6.45483	7.63764	5.23658	1855	806	639	153	CDKN2C	1031	chr1	51434367	51440306	2615	+	NM_001262	protein_coding	TSS24622	P35085	INK4C|p18|p18-INK4C	cyclin-dependent kinase inhibitor 2C	CDKN2C
790	C1orf185	1	1	0	0	0	0	0	0	0	0	C1orf185	284546	chr1	51567906	51613754	911	+	NM_001136508	protein_coding	TSS876	P9272	FLJ27485	chromosome 1 open reading frame 185	C1orf185
791	RNF11	1.50966	1.42809	5.34018	5.7445	5.93441	6.25859	306	489	194	315	RNF11	26994	chr1	51701945	51739119	3074	+	NM_014372	protein_coding	TSS18751	P9633	MGC51169|SID1669	ring finger protein 11	RNF11
792	TTC39A	0.281343	0.626833	3.34585	3.01812	1.51625	2.34427	71	66	6	17	TTC39A	22996	chr1	51752930	51810788	3965	-	NM_001144832	protein_coding	TSS6904	P30962	C1orf34|DEME-6|KIAA0452	tetratricopeptide repeat domain 39A	TTC39A
793	TTC39A-AS1	1	1	0	0	0	0	0	0	0	0	TTC39A-AS1	102724097	chr1	51795326	51796953	650	+	NR_123731	lncRNA	TSS393	.	.	TTC39A antisense RNA 1	TTC39A-AS1
794	EPS15	1.02147	1.04188	5.01105	4.8021	5.04169	4.86129	242	250	103	117	EPS15	2060	chr1	51819935	51984995	5220	-	NM_001981	protein_coding	TSS3309	P9412	AF-1P|AF1P|MLLT5	epidermal growth factor receptor pathway substrate 15	EPS15
795	OSBPL9	0.805729	0.91613	6.6123	6.48113	6.30067	6.35475	750	821	251	337	OSBPL9	114883	chr1	52082546	52254891	4135	+	NM_024586	protein_coding	TSS4013	P28796	FLJ12492|FLJ14629|FLJ14801|FLJ32055|FLJ34384|MGC15035|ORP-9|ORP9	oxysterol binding protein like 9	OSBPL9
796	NRD1	1.21416	1.01712	7.08393	7.05078	7.36389	7.07527	1043	1223	528	558	NRD1	.	chr1	52254866	52344609	4082	-	NM_001242361	.	TSS15140	P31891	hNRD1|hNRD2	.	.
797	RAB3B	2.1192	2.21059	6.05445	5.30444	7.13797	6.44888	507	358	451	360	RAB3B	5865	chr1	52373628	52456436	12844	-	NM_002867	protein_coding	TSS28871	P14281	.	RAB3B, member RAS oncogene family	RAB3B
798	TXNDC12	0.679299	0.527525	6.77081	7.0636	6.21293	6.14091	838	1234	236	290	TXNDC12	51060	chr1	52485804	52521843	4227	-	NM_015913	protein_coding	TSS4274	P12440	AG1|AGR1|ERP18|ERP19|PDIA16|TLP19|hAG-1	thioredoxin domain containing 12	TXNDC12
799	KTI12	0.936878	8.91619	4.05511	0	3.96104	3.15643	121	0	47	33	KTI12	112970	chr1	52497777	52499472	1696	-	NM_138417	protein_coding	TSS21876	P12977	MGC20419|RP11-91A18.3|TOT4	KTI12 chromatin associated homolog	KTI12
800	TXNDC12-AS1	1	1	0	0	0	0	0	0	0	0	TXNDC12-AS1	104355143	chr1	52516590	52518355	391	+	NR_126385	lncRNA	TSS30199	.	.	TXNDC12 antisense RNA 1	TXNDC12-AS1
801	BTF3L4	1.48251	1.40061	5.82068	5.75891	6.38873	6.24496	430	494	267	312	BTF3L4	91408	chr1	52521857	52556388	4643	+	NM_001243767	protein_coding	TSS32139	P17703	MGC23908|MGC88389|RP4-800M22.5	basic transcription factor 3-like 4	BTF3L4
802	ZFYVE9	15.6822	12.4515	0.718594	0.976974	4.68965	4.61522	5	9	80	98	ZFYVE9	9372	chr1	52607766	52812358	5195	+	NM_004799	protein_coding	TSS28294	P24506	MADHIP|NSP|SARA|SMADIP	zinc finger FYVE-type containing 9	ZFYVE9
803	CC2D1B	3.29031	0.971109	2.97143	3.54246	4.68965	3.50017	53	99	80	43	CC2D1B	200014	chr1	52816265	52831877	5654	-	NM_032449	protein_coding	TSS7301	P26955	KIAA1836	coiled-coil and C2 domain containing 1B	CC2D1B
804	ORC1	2.22579	0.945673	3.72966	4.30952	4.88398	4.22893	95	175	92	74	ORC1	4998	chr1	52838501	52870143	3347	-	NM_001190818	protein_coding	TSS19555	P20877	.	origin recognition complex subunit 1	ORC1
805	PRPF38A	0.85909	2.10314	5.77038	5.18151	5.55126	6.25406	415	328	148	314	PRPF38A	84950	chr1	52870219	52883992	2772	+	NM_032864	protein_coding	TSS357	P34896	FLJ14936|MGC3320|Prp38|RP5-965L7.1	pre-mRNA processing factor 38A	PRPF38A
806	ZCCHC11	25.8063	2.50161	0	3.89525	4.68965	5.21811	0	129	80	151	ZCCHC11	23318	chr1	52888948	53018762	5847	-	NM_015269	protein_coding	TSS4027	P21439	DKFZp779C1943|FLJ42878|PAPD3|TUT4	zinc finger CCHC-type containing 11	ZCCHC11
807	GPX7	1	2.19942	0	0	0	1.13713	0	0	0	5	GPX7	2882	chr1	53068043	53074723	1229	+	NM_015696	protein_coding	TSS21104	P12734	CL683|FLJ14777|GPX6|GPx-7|GSHPx-7|NPGPx	glutathione peroxidase 7	GPX7
808	FAM159A	1	1	0	0	0	0	0	0	0	0	FAM159A	348378	chr1	53099066	53122737	698	+	NM_001042693	protein_coding	TSS7255	P28435	MGC52498|PRO7171|WWLS2783	family with sequence similarity 159 member A	FAM159A
809	COA7	0.381614	0.506143	4.3573	5.70637	2.96749	4.72398	151	476	22	106	COA7	65260	chr1	53152014	53164038	2114	-	NM_023077	protein_coding	TSS13800	P7888	.	cytochrome c oxidase assembly factor 7 (putative)	COA7
810	ZYG11B	1.01617	0.592336	5.98262	5.96429	6.00576	5.20878	482	571	204	150	ZYG11B	79699	chr1	53192131	53293013	8142	+	NM_024646	protein_coding	TSS27919	P3055	FLJ13456|ZYG11	zyg-11 family member B, cell cycle regulator	ZYG11B
811	ZYG11A	0.885649	1	0.175193	0	0	0	1	0	0	0	ZYG11A	440590	chr1	53308183	53360247	4271	+	NM_001004339	protein_coding	TSS22094	P10287	ZYG11	zyg-11 family member A, cell cycle regulator	ZYG11A
812	ECHDC2	0.22921	1	2.82139	0	0.696135	0	47	0	2	0	ECHDC2	55268	chr1	53361582	53387446	1590	-	NM_001198962	protein_coding	TSS16264	P34123	FLJ10948	enoyl-CoA hydratase domain containing 2	ECHDC2
813	SCP2	1.35583	2.84344	5.27433	3.80928	5.71351	5.31692	292	121	166	162	SCP2	6342	chr1	53392901	53517289	3900	+	NM_001007098	protein_coding	TSS19905	P32213	DKFZp686C12188|DKFZp686D11188|NLTP|NSL-TP|SCP-2|SCP-CHI|SCP-X|SCPX	sterol carrier protein 2	SCP2
814	PODN	1	1	0	0	0	0	0	0	0	0	PODN	127435	chr1	53527724	53551174	3513	+	NM_153703	protein_coding	TSS25370	P9870	MGC24995|PCAN|SLRR5A	podocan	PODN
815	SLC1A7	1	1	0	0	0	0	0	0	0	0	SLC1A7	6512	chr1	53552851	53608304	3375	-	NM_006671	protein_coding	TSS24648	P9907	AAAT|EAAT5|FLJ36602	solute carrier family 1 member 7	SLC1A7
816	CPT2	0.680703	4.01488	5.81076	2.49223	5.25586	4.49759	427	43	120	90	CPT2	1376	chr1	53662101	53679869	3094	+	NM_000098	protein_coding	TSS24280	P28933	CPT1|CPTASE	carnitine palmitoyltransferase 2	CPT2
817	C1orf123	1.19928	0.556485	4.93393	5.35841	5.1961	4.51283	229	372	115	91	C1orf123	54987	chr1	53679772	53686311	1650	-	NM_001304759	protein_coding	TSS29445	P7676	FLJ20580	chromosome 1 open reading frame 123	C1orf123
818	MAGOH	4.21024	3.4662	4.12082	5.57577	6.19473	7.36913	127	434	233	685	MAGOH	4116	chr1	53692564	53704282	756	-	NM_002370	protein_coding	TSS11347	P14219	MAGOH1|MAGOHA	mago homolog, exon junction complex core component	MAGOH
819	LOC100507564	0.806833	1.11548	4.98187	2.87734	4.67221	3.03501	237	59	79	30	LOC100507564	100507564	chr1	53704282	53708455	1181	+	NR_038953	lncRNA	TSS14632	.	.	uncharacterized LOC100507564	LOC100507564
820	LRP8	1.4439	4.76643	5.91631	3.69408	6.44629	5.94698	460	111	278	253	LRP8	7804	chr1	53708041	53793821	7778	-	NM_001018054	protein_coding	TSS29530	P29311	APOER2|HSZ75190|MCI1	LDL receptor related protein 8	LRP8
821	LOC105378732	1	2.43931	0	0	0	1.28647	0	0	0	6	LOC105378732	105378732	chr1	53793905	53802181	567	+	NR_131923	.	TSS8385	.	.	uncharacterized LOC105378732	LOC105378732
822	SLC25A3P1	1	1	0	0	0	0	0	0	0	0	SLC25A3P1	163742	chr1	53904043	53905693	925	-	NR_002314	misc_RNA	TSS1171	.	.	solute carrier family 25 member 3 pseudogene 1	SLC25A3P1
823	DMRTB1	1	1	0	0	0	0	0	0	0	0	DMRTB1	63948	chr1	53925072	53933160	1909	+	NM_033067	protein_coding	TSS23050	P10613	.	DMRT like family B with proline rich C-terminal 1	DMRTB1
824	GLIS1	0.672718	1	5.96185	0	5.38993	0	475	0	132	0	GLIS1	148979	chr1	53971906	54199877	2816	-	NM_147193	protein_coding	TSS18753	P19445	FLJ36155	GLIS family zinc finger 1	GLIS1
825	NDC1	1.35852	1.5905	4.91553	5.26058	5.35756	5.93006	226	347	129	250	NDC1	55706	chr1	54231134	54304225	4705	-	NM_001168551	protein_coding	TSS24763	P15946	.	NDC1 transmembrane nucleoporin	NDC1
826	YIPF1	2.09896	0.894982	2.74008	4.25365	3.80976	4.09358	44	168	42	67	YIPF1	54432	chr1	54317392	54355487	1903	-	NM_018982	protein_coding	TSS14494	.	DJ167A19.1|FinGER1	Yip1 domain family member 1	YIPF1
827	DIO1	1	1	0	0	0	0	0	0	0	0	DIO1	1733	chr1	54359861	54376759	1668	+	NM_213593	protein_coding	TSS7952	P8548	5DI|MGC130050|MGC130051|TXDI1	deiodinase, iodothyronine type I	DIO1
828	HSPB11	1.18627	0.892718	6.07117	6.07665	6.3176	5.91293	513	618	254	247	HSPB11	51668	chr1	54387234	54411288	601	-	NM_016126	protein_coding	TSS20419	P13355	C1orf41|HSPCO34|IFT25|PP25	heat shock protein family B (small) member 11	HSPB11
829	LRRC42	2.32865	1.54229	4.79322	6.03701	6.01271	6.66209	207	601	205	418	LRRC42	115353	chr1	54411999	54433841	1788	+	NM_052940	protein_coding	TSS22018	P35010	MGC8974|dJ167A19.4	leucine rich repeat containing 42	LRRC42
830	LDLRAD1	1	1	0	0	0	0	0	0	0	0	LDLRAD1	388633	chr1	54472971	54483859	2345	-	NM_001276394	protein_coding	TSS21063	P4261	.	low density lipoprotein receptor class A domain containing 1	LDLRAD1
831	TMEM59	0.564142	0.716351	7.4863	5.80683	6.66043	5.32557	1381	511	323	163	TMEM59	9528	chr1	54492354	54519246	7210	-	NM_004872	protein_coding	TSS5768	P34623	C1orf8|FLJ42977|HSPC001	transmembrane protein 59	TMEM59
832	TCEANC2	4.41087	5.31792	0	0	2.14106	2.41086	0	0	11	18	TCEANC2	127428	chr1	54519245	54578192	2695	+	NM_153035	protein_coding	TSS29386	.	.	transcription elongation factor A N-terminal and central domain containing 2	TCEANC2
833	CDCP2	1	1	0	0	0	0	0	0	0	0	CDCP2	200008	chr1	54604668	54618679	1959	-	NM_201546	protein_coding	TSS4578	P4813	.	CUB domain containing protein 2	CDCP2
834	CYB5RL	0.231429	0.107836	4.52849	5.16863	2.41714	1.95554	171	325	14	12	CYB5RL	606495	chr1	54638027	54665746	3533	-	NM_001031672	protein_coding	TSS2240	P19778	.	cytochrome b5 reductase like	CYB5RL
835	MRPL37	0.945657	0.493717	7.55428	8.11137	7.47367	7.09313	1448	2561	570	565	MRPL37	51253	chr1	54665840	54684056	1483	+	NM_016491	protein_coding	TSS16062	P25049	L37mt|MGC878|MRP-L2|MRP-L37|MRPL2|RPML2	mitochondrial ribosomal protein L37	MRPL37
836	SSBP3	0.695067	0.902245	7.93147	6.39337	7.4067	6.24496	1883	772	544	312	SSBP3	23648	chr1	54691104	54872068	3254	-	NM_001009955	protein_coding	TSS1703	P20855	CSDP|FLJ10355|SSDP|SSDP1	single stranded DNA binding protein 3	SSBP3
837	SSBP3-AS1	2.5504	2.67919	0	0	1.35072	1.4218	0	0	5	7	SSBP3-AS1	619518	chr1	54702116	54704736	2621	+	NR_103541	lncRNA	TSS7835	.	.	SSBP3 antisense RNA 1	SSBP3-AS1
838	ACOT11	1.29079	4.40499	1.55421	0.895877	1.92247	3.03501	15	8	9	30	ACOT11	26027	chr1	55013807	55100417	3391	+	NM_147161	protein_coding	TSS33762	P15430	BFIT|BFIT1|BFIT2|KIAA0707|STARD14|THEA|THEM1	acyl-CoA thioesterase 11	ACOT11
839	FAM151A	0.340514	2.67919	1.55421	0	0	1.4218	15	0	0	7	FAM151A	338094	chr1	55074850	55089200	1981	-	NM_176782	protein_coding	TSS2099	P31689	C1orf179|MGC27169	family with sequence similarity 151 member A	FAM151A
840	MROH7	1	1	0	0	0	0	0	0	0	0	MROH7	374977	chr1	55107413	55175940	4306	+	NM_001291332	protein_coding	TSS1126	.	.	maestro heat like repeat family member 7	MROH7
841	MROH7-TTC4	0.885649	1	0.175193	0	0	0	1	0	0	0	MROH7-TTC4	100527960	chr1	55107413	55197373	941	+	NR_037640	lncRNA	TSS1126	.	.	MROH7-TTC4 readthrough (NMD candidate)	MROH7-TTC4
842	TTC4	3.2464	0.481412	3.10732	6.90297	4.80616	5.84832	59	1103	87	236	TTC4	7268	chr1	55181495	55208328	2178	+	NM_004623	protein_coding	TSS7590	P23184	DKFZp781B0622|FLJ41930|MGC5097	tetratricopeptide repeat domain 4	TTC4
843	PARS2	1.82211	7.95665	2.62401	0	3.48962	2.99216	40	0	33	29	PARS2	25973	chr1	55222571	55230226	2386	-	NM_152268	protein_coding	TSS7418	P16080	DKFZp727A071|MGC14416|MGC19467|MT-PRORS	prolyl-tRNA synthetase 2, mitochondrial (putative)	PARS2
844	TTC22	1	1	0	0	0	0	0	0	0	0	TTC22	55001	chr1	55246752	55266941	3073	-	NM_001114108	protein_coding	TSS26211	P7142	FLJ20619	tetratricopeptide repeat domain 22	TTC22
845	C1orf177	1	1	0	0	0	0	0	0	0	0	C1orf177	.	chr1	55271736	55307937	1789	+	NM_001110533	.	TSS15842	P7357	FLJ40201	.	.
846	DHCR24	1.35003	1.4707	7.85389	7.52368	8.28688	8.08018	1784	1701	1004	1124	DHCR24	1718	chr1	55315300	55352921	4286	-	NM_014762	protein_coding	TSS4715	P30328	DCE|KIAA0018|Nbla03646|SELADIN1|seladin-1	24-dehydrocholesterol reductase	DHCR24
847	TMEM61	1	1	0	0	0	0	0	0	0	0	TMEM61	199964	chr1	55446337	55457966	1225	+	NM_182532	protein_coding	TSS13460	P20454	.	transmembrane protein 61	TMEM61
848	BSND	1	1	0	0	0	0	0	0	0	0	BSND	7809	chr1	55464617	55474465	1370	+	NM_057176	protein_coding	TSS28846	P35940	BART|DFNB73|MGC119283|MGC119284|MGC119285	barttin CLCNK type accessory beta subunit	BSND
849	PCSK9	1	1	0	0	0	0	0	0	0	0	PCSK9	255738	chr1	55505149	55530526	3840	+	NM_174936	protein_coding	TSS6900	P19939	FH3|HCHOLA3|LDLCQ1|NARC-1|NARC1|PC9	proprotein convertase subtilisin /kexin type 9	PCSK9
850	USP24	3.24004	0.680802	2.2064	4.98966	3.90242	4.43497	28	286	45	86	USP24	23358	chr1	55532032	55681039	10802	-	NM_015306	protein_coding	TSS3071	P11560	FLJ31309|KIAA1057	ubiquitin specific peptidase 24	USP24
851	LOC100507634	1.31008	1	0	0	0.389654	0	0	0	1	0	LOC100507634	100507634	chr1	55681081	55683128	2048	+	NR_038320	lncRNA	TSS21408	.	.	uncharacterized LOC100507634	LOC100507634
852	PPAP2B	1.01769	0.31237	5.35391	4.8351	5.37922	3.15643	309	256	131	33	PPAP2B	.	chr1	56960419	57045257	3308	-	NM_003713	.	TSS21446	P2794	Dri42|LPP3|MGC15306|PAP2B|VCIP	.	.
853	PRKAA2	1.28676	1.11503	5.92554	4.40052	6.28928	4.5576	463	187	249	94	PRKAA2	5563	chr1	57110990	57181008	9352	+	NM_006252	protein_coding	TSS10198	P25828	AMPK|AMPK2|PRKAA	protein kinase AMP-activated catalytic subunit alpha 2	PRKAA2
854	C1orf168	1	1	0	0	0	0	0	0	0	0	C1orf168	199920	chr1	57184477	57285369	3460	-	NM_001004303	protein_coding	TSS4325	P11358	FLJ43208	chromosome 1 open reading frame 168	C1orf168
855	C8A	1	1	0	0	0	0	0	0	0	0	C8A	731	chr1	57320443	57383894	2392	+	NM_000562	protein_coding	TSS33064	P6029	.	complement component 8 alpha subunit	C8A
856	C8B	1	1	0	0	0	0	0	0	0	0	C8B	732	chr1	57394883	57431813	2513	-	NM_001278544	protein_coding	TSS13185	P34617	MGC163447	complement component 8, beta polypeptide	C8B
857	DAB1	1	0.82292	0	0.281176	0	0	0	2	0	0	DAB1	1600	chr1	57463579	58716211	2580	-	NM_021080	protein_coding	TSS23940	P30985	.	DAB1, reelin adaptor protein	DAB1
858	DAB1-AS1	1	1	0	0	0	0	0	0	0	0	DAB1-AS1	101926890	chr1	58326215	58328654	857	+	NR_104365	lncRNA	TSS30293	.	.	DAB1 antisense RNA 1	DAB1-AS1
859	OMA1	3.63186	9.87573	0.175193	0	2.0359	3.30389	1	0	10	37	OMA1	115209	chr1	58946391	59012471	1934	-	NM_145243	protein_coding	TSS442	P30709	2010001O09Rik|DAB1|FLJ33782|MPRP-1|YKR087C|ZMPOMA1	OMA1 zinc metallopeptidase	OMA1
860	TACSTD2	1	1	0	0	0	0	0	0	0	0	TACSTD2	4070	chr1	59041095	59043166	2072	-	NM_002353	protein_coding	TSS10572	P20335	EGP-1|EGP1|GA733-1|GA7331|GP50|M1S1|TROP2	tumor-associated calcium signal transducer 2	TACSTD2
861	MYSM1	5.22029	16.4968	1.02356	0.147427	3.40769	4.19154	8	1	31	72	MYSM1	114803	chr1	59120411	59165747	7768	-	NM_001085487	protein_coding	TSS29623	P15323	2A-DUB|2ADUB|DKFZp779J1554|DKFZp779J1721|KIAA1915|RP4-592A1.1	Myb like, SWIRM and MPN domains 1	MYSM1
862	JUN	5.38454	3.16583	5.81738	6.77983	8.2462	8.44242	429	1012	976	1446	JUN	3725	chr1	59246463	59249785	3323	-	NM_002228	protein_coding	TSS8204	P21396	AP-1|AP1|c-Jun	Jun proto-oncogene, AP-1 transcription factor subunit	JUN
863	LINC01135	1	1	0	0	0	0	0	0	0	0	LINC01135	100131060	chr1	59250823	59365384	1123	+	NR_034014	lncRNA	TSS5006	.	.	long intergenic non-protein coding RNA 1135	LINC01135
864	LINC01358	1.93024	1	0	0	0.948778	0	0	0	3	0	LINC01358	101926925	chr1	59486148	59553919	471	+	NR_110626	lncRNA	TSS25634	.	.	long intergenic non-protein coding RNA 1358	LINC01358
865	HSD52	1	1	0	0	0	0	0	0	0	0	HSD52	729467	chr1	59597608	59612479	1043	-	NR_027120	lncRNA	TSS32808	.	.	uncharacterized LOC729467	HSD52
866	FGGY	0.942227	2.4712	2.99499	0.895877	2.90913	2.20109	54	8	21	15	FGGY	55277	chr1	59762625	60228402	3311	+	NM_001113411	protein_coding	TSS5671	P29092	FLJ10986	FGGY carbohydrate kinase domain containing	FGGY
867	LOC101926944	1	1	0	0	0	0	0	0	0	0	LOC101926944	101926944	chr1	60238467	60254501	528	+	NR_110627	lncRNA	TSS6439	.	.	uncharacterized LOC101926944	LOC101926944
868	HOOK1	1	1	0	0	0	0	0	0	0	0	HOOK1	51361	chr1	60280533	60342050	5857	+	NM_015888	protein_coding	TSS9257	P3977	HK1|MGC10642	hook microtubule-tethering protein 1	HOOK1
869	CYP2J2	1	1.09679	0	2.67347	0	2.80676	0	50	0	25	CYP2J2	1573	chr1	60358980	60392423	1857	-	NM_000775	protein_coding	TSS1088	P31435	CPJ2	cytochrome P450 family 2 subfamily J member 2	CYP2J2
870	C1orf87	1	1	0	0	0	0	0	0	0	0	C1orf87	127795	chr1	60456066	60539442	2028	-	NM_152377	protein_coding	TSS3832	P4042	FLJ44073|MGC34837	chromosome 1 open reading frame 87	C1orf87
871	LOC101926964	1	1	0	0	0	0	0	0	0	0	LOC101926964	101926964	chr1	61125303	61291256	2344	-	NR_110628	lncRNA	TSS22480	.	.	uncharacterized LOC101926964	LOC101926964
872	NFIA-AS2	1	1	0	0	0	0	0	0	0	0	NFIA-AS2	100996570	chr1	61405916	61436448	2038	-	NR_110617	lncRNA	TSS7308	.	.	NFIA antisense RNA 2	NFIA-AS2
873	NFIA	1	1.90101	0	4.87267	0	5.79944	0	263	0	228	NFIA	4774	chr1	61542946	61928460	10081	+	NM_001145511	protein_coding	TSS16869	P19559	DKFZp434L0422|DKFZp686J23256|FLJ39164|KIAA1439|NFI-L	nuclear factor I A	NFIA
874	NFIA-AS1	1	1	0	0	0	0	0	0	0	0	NFIA-AS1	645030	chr1	61714617	61719190	392	-	NR_104180	lncRNA	TSS6582	.	.	NFIA antisense RNA 1	NFIA-AS1
875	MGC34796	1	1	0	0	0	0	0	0	0	0	MGC34796	414927	chr1	62119914	62121800	1887	+	NR_073400	misc_RNA	TSS25825	.	.	sepiapterin reductase (7,8-dihydrobiopterin:NADP+ oxidoreductase) pseudogene	MGC34796
876	TM2D1	0.251434	1.30807	6.93509	5.21951	4.94334	5.60695	940	337	96	199	TM2D1	83941	chr1	62146719	62191095	1250	-	NM_032027	protein_coding	TSS22516	P1882	BBP	TM2 domain containing 1	TM2D1
877	INADL	14.349	8.43642	0.331397	0	4.17427	3.07663	2	0	55	31	INADL	.	chr1	62208149	62629591	8504	+	NM_176877	.	TSS30837	P1971	Cipp|FLJ26982|InaD-like|PATJ|hINADL	.	.
878	L1TD1	1.16027	1.33602	0.175193	0.147427	0.389654	0.565372	1	1	1	2	L1TD1	54596	chr1	62660474	62678001	3990	+	NM_001164835	protein_coding	TSS17532	P359	ECAT11|FLJ10884|MGC133253|RP5-1155K23.3	LINE-1 type transposase domain containing 1	L1TD1
879	KANK4	2.5504	1	0	0	1.35072	0	0	0	5	0	KANK4	163782	chr1	62701837	62785083	5477	-	NM_181712	protein_coding	TSS15749	P14692	ANKRD38|FLJ10884|KIAA0172|RP5-1155K23.5|dJ1078M7.1	KN motif and ankyrin repeat domains 4	KANK4
880	USP1	1.19847	2.18956	6.43851	5.92395	6.69969	7.05459	664	555	332	550	USP1	7398	chr1	62901975	62917475	4103	+	NM_001017416	protein_coding	TSS6576	P28729	UBP	ubiquitin specific peptidase 1	USP1
881	DOCK7	14.1311	2.11211	0.472329	3.38793	4.29313	4.46662	3	88	60	88	DOCK7	85440	chr1	62920397	63154039	8125	-	NM_001272000	protein_coding	TSS25063	P22256	KIAA1771|ZIR2	dedicator of cytokinesis 7	DOCK7
882	ANGPTL3	1	1	0	0	0	0	0	0	0	0	ANGPTL3	27329	chr1	63063158	63071976	2951	+	NM_014495	protein_coding	TSS29212	P14223	ANGPT5	angiopoietin like 3	ANGPTL3
883	ATG4C	3.19359	8.18598	1.89197	0.976974	3.56715	4.01013	21	9	35	63	ATG4C	84938	chr1	63249777	63330941	2676	+	NM_178221	protein_coding	TSS26327	P20115	APG4-C|APG4C|AUTL1|AUTL3|FLJ14867	autophagy related 4C cysteine peptidase	ATG4C
884	LINC00466	1	1	0	0	0	0	0	0	0	0	LINC00466	199899	chr1	63624754	63782901	1793	-	NR_038252	lncRNA	TSS27905	.	.	long intergenic non-protein coding RNA 466	LINC00466
885	FOXD3-AS1	1.31008	1	0	0	0.389654	0	0	0	1	0	FOXD3-AS1	100996301	chr1	63786555	63790112	1235	-	NR_121637	lncRNA	TSS27538	.	.	FOXD3 antisense RNA 1 (head to head)	FOXD3-AS1
886	FOXD3	1	1	0	0	0	0	0	0	0	0	FOXD3	27022	chr1	63788730	63790797	2068	+	NM_012183	protein_coding	TSS26556	P24831	AIS1|Genesis|HFH2	forkhead box D3	FOXD3
887	ALG6	0.525327	1.07976	3.34585	2.74468	2.41714	2.85539	71	53	14	26	ALG6	29929	chr1	63833261	63904233	3371	+	NM_013339	protein_coding	TSS30821	P7488	.	ALG6, alpha-1,3-glucosyltransferase	ALG6
888	ITGB3BP	1.61555	0.962532	4.50408	5.65492	5.1961	5.59983	168	459	115	198	ITGB3BP	23421	chr1	63906441	63988944	1176	-	NM_014288	protein_coding	TSS13293	P2916	CENP-R|CENPR|HSU37139|NRIF3|TAP20	integrin subunit beta 3 binding protein	ITGB3BP
889	EFCAB7	2.24032	1.23988	0	0	1.1637	0.310206	0	0	4	1	EFCAB7	84455	chr1	63988972	64038364	2402	+	NM_032437	protein_coding	TSS3542	P22926	DKFZp666D225|KIAA1799|RP4-534K7.1	EF-hand calcium binding domain 7	EFCAB7
890	DLEU2L	0.487308	0.151457	3.61271	4.58645	2.57562	1.86344	87	214	16	11	DLEU2L	79469	chr1	64014651	64016307	1657	+	NR_002771	misc_RNA	TSS31679	.	BCMSUNL	deleted in lymphocytic leukemia 2-like	DLEU2L
891	PGM1	0.703209	0.386183	6.99473	6.57203	6.48676	5.19939	980	875	286	149	PGM1	5236	chr1	64058947	64125916	3353	+	NM_002633	protein_coding	TSS22730	P33685	GSD14	phosphoglucomutase 1	PGM1
892	ROR1	0.355198	0.703136	4.14208	2.91899	2.64877	2.41086	129	61	17	18	ROR1	4919	chr1	64239690	64647179	5854	+	NM_005012	protein_coding	TSS22228	P22768	MGC99659|NTRKR1|dJ537F10.1	receptor tyrosine kinase-like orphan receptor 1	ROR1
893	ROR1-AS1	3.79071	2.43931	0	0	1.92247	1.28647	0	0	9	6	ROR1-AS1	101927034	chr1	64560125	64579474	3454	-	NR_110666	lncRNA	TSS7253	.	.	ROR1 antisense RNA 1	ROR1-AS1
894	UBE2U	1	1	0	0	0	0	0	0	0	0	UBE2U	148581	chr1	64669490	64710027	1136	+	NM_152489	protein_coding	TSS8042	P32856	MGC35130|RP4-636O23.1	ubiquitin conjugating enzyme E2 U (putative)	UBE2U
895	CACHD1	1	2.31325	0	1.32556	0	2.53548	0	14	0	20	CACHD1	57685	chr1	64936476	65158741	5848	+	NM_020925	protein_coding	TSS21486	P32069	KIAA1573|RP4-655E10.1	cache domain containing 1	CACHD1
896	RAVER2	6.33024	1.28787	1.6758	4.1172	4.33806	4.48219	17	152	62	89	RAVER2	55225	chr1	65210778	65298914	4361	+	NM_018211	protein_coding	TSS20270	P32335	DKFZp762D1011|FLJ10770|KIAA1579	ribonucleoprotein, PTB binding 2	RAVER2
897	JAK1	2.66557	5.78882	5.38099	4.15254	6.79543	6.68581	315	156	355	425	JAK1	3716	chr1	65298906	65432187	5053	-	NM_002227	protein_coding	TSS11468	P33822	JAK1A|JAK1B|JTK3	Janus kinase 1	JAK1
898	LINC01359	1	1	0	0	0	0	0	0	0	0	LINC01359	101927084	chr1	65445260	65468159	1079	-	NR_119383	lncRNA	TSS20480	.	.	long intergenic non-protein coding RNA 1359	LINC01359
899	AK4	3.0654	1.10295	5.99436	6.65755	7.61043	6.79892	486	929	627	460	AK4	205	chr1	65613232	65697828	7501	+	NM_203464	protein_coding	TSS17439	P32624	AK3|AK3L1|AK3L2|MGC166959	adenylate kinase 4	AK4
900	DNAJC6	1.01194	2.91908	2.7677	0	2.78482	1.54551	45	0	19	8	DNAJC6	9829	chr1	65730377	65881552	6320	+	NM_001256865	protein_coding	TSS19335	P3679	DJC6|KIAA0473|MGC129914|MGC129915|MGC48436	DnaJ heat shock protein family (Hsp40) member C6	DNAJC6
901	LEPROT	4.97337	1.70207	4.64475	5.45003	6.95898	6.21732	186	397	398	306	LEPROT	54741	chr1	65886131	65901690	5070	+	NM_001198683	protein_coding	TSS26317	P13219	FLJ90360|LEPR|OB-RGRP|OBRGRP|VPS55	leptin receptor overlapping transcript	LEPROT
902	LEPR	1.53409	1.84966	0.331397	2.81254	0.948778	3.6998	2	56	3	50	LEPR	3953	chr1	65886335	66103176	6891	+	NM_001003679	protein_coding	TSS26605	P3628	CD295|OBR	leptin receptor	LEPR
903	PDE4B	1	1.47977	0	0	0	0.565372	0	0	0	2	PDE4B	5142	chr1	66258193	66840262	5943	+	NM_001297440	protein_coding	TSS5345	P20959	DKFZp686F2182|DPDE4|MGC126529|PDE4B5|PDEIVB	phosphodiesterase 4B	PDE4B
904	LOC101927139	1	1	0	0	0	0	0	0	0	0	LOC101927139	101927139	chr1	66508183	66516401	456	-	NR_123718	lncRNA	TSS26121	.	.	uncharacterized LOC101927139	LOC101927139
905	SGIP1	1	1.95954	0	0	0	0.970514	0	0	0	4	SGIP1	84251	chr1	66999252	67216822	11227	+	NM_001308203	protein_coding	TSS9569	P18902	DKFZp686A16142|DKFZp761D221|FLJ33378|FLJ43054	SH3-domain GRB2-like (endophilin) interacting protein 1	SGIP1
906	TCTEX1D1	1	1	0	0	0	0	0	0	0	0	TCTEX1D1	200132	chr1	67218140	67244730	2264	+	NM_152665	protein_coding	TSS5079	P24210	FLJ40873|MGC125768|RP11-266I14.2	Tctex1 domain containing 1	TCTEX1D1
907	INSL5	1	1	0	0	0	0	0	0	0	0	INSL5	10022	chr1	67263424	67266942	718	-	NM_005478	protein_coding	TSS28431	P15139	MGC126695|MGC126697|PRO182|UNQ156	insulin like 5	INSL5
908	WDR78	1.24849	1	1.19608	0	1.51625	0	10	0	6	0	WDR78	79819	chr1	67278572	67390570	4042	-	NM_024763	protein_coding	TSS6130	P20399	FLJ23129	WD repeat domain 78	WDR78
909	MIER1	0.895868	6.1763	6.11483	3.79817	5.95619	6.42491	529	120	197	354	MIER1	57708	chr1	67390578	67454302	4085	+	NM_001146111	protein_coding	TSS10615	P13374	DKFZp781G0451|ER1|KIAA1610|MGC131940|MGC150640|MGC150641|MI-ER1|hMI-ER1	MIER1 transcriptional regulator	MIER1
910	SLC35D1	0.591674	0.693244	5.42934	4.35574	4.67221	3.82717	326	181	79	55	SLC35D1	23169	chr1	67465015	67520080	6460	-	NM_015139	protein_coding	TSS20827	P1702	KIAA0260|MGC138236|UGTREL7	solute carrier family 35 member D1	SLC35D1
911	C1orf141	1	1	0	0	0	0	0	0	0	0	C1orf141	400757	chr1	67557859	67600654	2533	-	NM_001276351	protein_coding	TSS6140	.	MGC48454	chromosome 1 open reading frame 141	C1orf141
912	IL23R	1	1	0	0	0	0	0	0	0	0	IL23R	149233	chr1	67632169	67725650	2814	+	NM_144701	protein_coding	TSS6618	P8820	.	interleukin 23 receptor	IL23R
913	IL12RB2	1	1	0	0	0	0	0	0	0	0	IL12RB2	3595	chr1	67773047	67862583	4221	+	NM_001559	protein_coding	TSS746	.	.	interleukin 12 receptor subunit beta 2	IL12RB2
914	SERBP1	2.29723	2.44414	8.23702	8.57819	9.43691	9.86751	2329	3543	2232	3890	SERBP1	26135	chr1	67873493	67896123	6701	-	NM_015640	protein_coding	TSS11117	P34159	CHD3IP|DKFZp564M2423|FLJ90489|HABP4L|PAI-RBP1|PAIRBP1	SERPINE1 mRNA binding protein 1	SERBP1
915	GADD45A	6.38242	5.84711	4.34819	5.21951	7.02229	7.76723	150	337	416	904	GADD45A	1647	chr1	68150860	68154021	1380	+	NM_001924	protein_coding	TSS6426	P30253	DDIT1|GADD45	growth arrest and DNA damage inducible alpha	GADD45A
916	GNG12	0.874366	1.12606	6.03753	7.11602	5.84384	7.2873	501	1280	182	647	GNG12	55970	chr1	68167149	68299155	4409	-	NM_018841	protein_coding	TSS25593	P25959	FLJ31352|FLJ34695	G protein subunit gamma 12	GNG12
917	GNG12-AS1	1.106	0.187647	2.43027	2.97928	2.57562	0.565372	34	64	16	2	GNG12-AS1	100289178	chr1	68297971	68668670	2247	+	NR_040077	lncRNA	TSS25563	.	.	GNG12 antisense RNA 1	GNG12-AS1
918	DIRAS3	1.31008	1.23988	0	0	0.389654	0.310206	0	0	1	1	DIRAS3	9077	chr1	68511645	68516460	1631	-	NM_004675	protein_coding	TSS22667	P16365	ARHI|NOEY2	DIRAS family GTP binding RAS like 3	DIRAS3
919	WLS	1.02307	1.09857	5.95886	4.45108	5.99177	4.5867	474	194	202	96	WLS	79971	chr1	68564142	68698229	3030	-	NM_001002292	protein_coding	TSS10200	P182	C1orf139|DKFZp686I0788|EVI|FLJ23091|GPR177|MGC131760|MGC14878|MRP	wntless Wnt ligand secretion mediator	WLS
920	RPE65	1	3.87862	0	0	0	1.95554	0	0	0	12	RPE65	6121	chr1	68894507	68915642	2608	-	NM_000329	protein_coding	TSS16250	P25068	LCA2|RP20|mRPE65|rd12|sRPE65	retinal pigment epithelium-specific protein 65kDa	RPE65
921	DEPDC1	0.35375	0.574018	7.13386	6.33496	5.63466	5.53413	1080	741	157	189	DEPDC1	55635	chr1	68939835	68962904	5438	-	NM_001114120	protein_coding	TSS25131	P24715	DEP.8|DEPDC1-V2|DEPDC1A|FLJ20354|SDP35	DEP domain containing 1	DEPDC1
922	DEPDC1-AS1	1	1	0	0	0	0	0	0	0	0	DEPDC1-AS1	101927220	chr1	68962359	69004310	1247	+	NR_110671	lncRNA	TSS20925	.	.	DEPDC1 antisense RNA 1	DEPDC1-AS1
923	LRRC7	1	1	0	0	0	0	0	0	0	0	LRRC7	57554	chr1	70225858	70589171	6245	+	NM_020794	protein_coding	TSS14470	P2929	DKFZp686I1147|KIAA1365|MGC144918	leucine rich repeat containing 7	LRRC7
924	PIN1P1	1	1	0	0	0	0	0	0	0	0	PIN1P1	5301	chr1	70385005	70386000	996	+	NR_023916	misc_RNA	TSS2727	.	.	peptidylprolyl cis /trans isomerase, NIMA-interacting 1 pseudogene 1	PIN1P1
925	LRRC40	0.618303	1.50182	3.77118	3.31182	3.07757	3.89853	98	83	24	58	LRRC40	55631	chr1	70610485	70671361	2945	-	NM_017768	protein_coding	TSS6171	P34884	FLJ20331|dJ677H15.1	leucine rich repeat containing 40	LRRC40
926	SRSF11	0.462763	0.693776	8.78261	8.56349	7.67095	8.03603	3403	3507	654	1090	SRSF11	9295	chr1	70671365	70717701	4425	+	NM_001190987	protein_coding	TSS15836	P25306	DKFZp686M13204|FLJ18226|NET2|SFRS11|dJ677H15.2|p54	serine /arginine-rich splicing factor 11	SRSF11
927	ANKRD13C	0.803587	2.25616	4.97003	2.97928	4.65456	4.15315	235	64	78	70	ANKRD13C	81573	chr1	70724685	70820417	5667	-	NM_030816	protein_coding	TSS30681	P315	DKFZp566D1346|FLJ14998|RP4-677H15.5|dJ677H15.3	ankyrin repeat domain 13C	ANKRD13C
928	HHLA3	0.601439	1.18968	3.51833	2.28491	2.78482	2.53548	81	36	19	20	HHLA3	11147	chr1	70820493	70833705	850	+	NM_001036646	protein_coding	TSS25085	P21547	.	HERV-H LTR-associating 3	HHLA3
929	CTH	10.772	0.991638	0.175193	3.65764	3.60441	3.64552	1	108	36	48	CTH	1491	chr1	70876901	70905534	2140	+	NM_001902	protein_coding	TSS26028	P34751	MGC9471	cystathionine gamma-lyase	CTH
930	LOC101927244	1	1	0	0	0	0	0	0	0	0	LOC101927244	101927244	chr1	71172136	71252151	2086	+	NR_125938	.	TSS21536	.	.	uncharacterized LOC101927244	LOC101927244
931	PTGER3	1	1.71965	0	0	0	0.782118	0	0	0	3	PTGER3	5733	chr1	71318036	71513491	10460	-	NM_198714	protein_coding	TSS27970	P32774	EP3|EP3-I|EP3-II|EP3-III|EP3-IV|EP3e|MGC141828|MGC141829|MGC27302	prostaglandin E receptor 3	PTGER3
932	ZRANB2-AS1	0.879856	9.63585	2.68321	0	2.49855	3.26841	42	0	15	36	ZRANB2-AS1	100132618	chr1	71512189	71532865	1676	+	NR_038420	lncRNA	TSS16928	.	.	ZRANB2 antisense RNA 1	ZRANB2-AS1
933	ZRANB2	1.48743	3.37013	5.90392	5.11589	6.47675	6.86869	456	313	284	483	ZRANB2	9406	chr1	71528974	71546972	3145	-	NM_005455	protein_coding	TSS33349	P2259	DKFZp686J1831|DKFZp686N09117|FLJ41119|ZIS|ZIS1|ZIS2|ZNF265	zinc finger RANBP2-type containing 2	ZRANB2
934	ZRANB2-AS2	1	1.47977	0	0	0	0.565372	0	0	0	2	ZRANB2-AS2	100852410	chr1	71547007	71703406	783	+	NR_046217	lncRNA	TSS6649	.	.	ZRANB2 antisense RNA 2 (head to head)	ZRANB2-AS2
935	NEGR1	2.24032	14.1937	0	0	1.1637	3.82717	0	0	4	55	NEGR1	257194	chr1	71868625	72748277	5669	-	NM_173808	protein_coding	TSS15413	P32671	DMML2433|IGLON4|KILON|MGC46680|Ntra	neuronal growth regulator 1	NEGR1
936	NEGR1-IT1	1	1	0	0	0	0	0	0	0	0	NEGR1-IT1	100852409	chr1	72259915	72302695	534	-	NR_046218	lncRNA	TSS19095	.	.	NEGR1 intronic transcript 1	NEGR1-IT1
937	LINC01360	1	1.47977	0	0	0	0.565372	0	0	0	2	LINC01360	101927295	chr1	73771853	73804560	3871	+	NR_110677	lncRNA	TSS23361	.	.	long intergenic non-protein coding RNA 1360	LINC01360
938	LRRIQ3	1	1.71965	0	0	0	0.782118	0	0	0	3	LRRIQ3	127255	chr1	74491702	74663871	2862	-	NM_001105659	protein_coding	TSS6096	P34369	LRRC44|MGC22773	leucine-rich repeats and IQ motif containing 3	LRRIQ3
939	FPGT	0.542728	0.454901	4.11008	4.88848	3.22838	3.75211	126	266	27	52	FPGT	8790	chr1	74663896	74674386	7455	+	NM_001199329	protein_coding	TSS29594	P750	GFPP	fucose-1-phosphate guanylyltransferase	FPGT
940	FPGT-TNNI3K	1.31008	1	0	0	0.389654	0	0	0	1	0	FPGT-TNNI3K	100526835	chr1	74663896	74930609	440	+	NM_001112808	protein_coding	TSS29594	P27813	.	FPGT-TNNI3K readthrough	FPGT-TNNI3K
941	TNNI3K	1	1	0	0	0	0	0	0	0	0	TNNI3K	51086	chr1	74701071	75010116	3023	+	NM_015978	protein_coding	TSS24527	P36059	CARK|MGC142099|MGC33828	TNNI3 interacting kinase	TNNI3K
942	ERICH3	1	0.902859	0	0.147427	0	0	0	1	0	0	ERICH3	127254	chr1	75033795	75139422	7159	-	NM_001002912	protein_coding	TSS24859	P28588	.	glutamate rich 3	ERICH3
943	ERICH3-AS1	1	1	0	0	0	0	0	0	0	0	ERICH3-AS1	101927320	chr1	75043114	75091782	5047	+	NR_121671	lncRNA	TSS16835	.	.	ERICH3 antisense RNA 1	ERICH3-AS1
944	CRYZ	1.0525	1.15895	4.66692	3.77567	4.74074	3.98849	189	118	83	62	CRYZ	1429	chr1	75171172	75199092	2303	-	NM_001889	protein_coding	TSS30127	P1682	DKFZp779E0834|FLJ41475	crystallin zeta	CRYZ
945	TYW3	1.43232	1.79847	5.45928	5.66413	5.97764	6.51091	333	462	200	376	TYW3	127253	chr1	75198836	75232360	4053	+	NM_001162916	protein_coding	TSS25852	P22150	C1orf171|FLJ40918	tRNA-yW synthesizing protein 3 homolog	TYW3
946	LHX8	1	1	0	0	0	0	0	0	0	0	LHX8	431707	chr1	75594119	75627218	2446	+	NM_001001933	protein_coding	TSS24910	P3424	Lhx7	LIM homeobox 8	LHX8
947	SLC44A5	1	2.19942	0	0	0	1.13713	0	0	0	5	SLC44A5	204962	chr1	75667816	76076799	4224	-	NM_001130058	protein_coding	TSS20984	P13596	CTL5|FLJ34081|MGC34032	solute carrier family 44 member 5	SLC44A5
948	ACADM	0.519634	1.76473	6.22352	4.00567	5.27909	4.82512	571	140	122	114	ACADM	34	chr1	76190032	76229363	2821	+	NM_001127328	protein_coding	TSS17064	P3086	ACAD1|FLJ18227|FLJ93013|FLJ99884|MCAD|MCADH	acyl-CoA dehydrogenase, C-4 to C-12 straight chain	ACADM
949	DLSTP1	0.800215	0.483559	4.5683	5.69143	4.24676	4.64319	176	471	58	100	DLSTP1	1744	chr1	76207687	76210698	3012	-	NR_130749	misc_RNA	TSS27952	.	DLSTP	dihydrolipoamide S-succinyltransferase pseudogene 1	DLSTP1
950	RABGGTB	5.19151	15.1973	3.34585	0.147427	5.72201	4.07317	71	1	167	66	RABGGTB	5876	chr1	76251879	76260775	1709	+	NM_004582	protein_coding	TSS18876	P2065	GGTB	Rab geranylgeranyltransferase beta subunit	RABGGTB
951	SNORD45C	1.62016	1	0	0	0.696135	0	0	0	2	0	SNORD45C	692085	chr1	76252757	76252834	78	+	NR_003042	snoRNA	TSS29962	.	U45C	small nucleolar RNA, C /D box 45C	SNORD45C
952	SNORD45A	5.03103	1.71965	0	0	2.33085	0.782118	0	0	13	3	SNORD45A	26805	chr1	76253574	76253657	84	+	NR_002749	snoRNA	TSS20539	.	RNU45A|U45a	small nucleolar RNA, C /D box 45A	SNORD45A
953	SNORD45B	1.93024	1.23988	0	0	0.948778	0.310206	0	0	3	1	SNORD45B	26804	chr1	76255162	76255232	71	+	NR_002748	snoRNA	TSS21759	.	RNU45B|U45b	small nucleolar RNA, C /D box 45B	SNORD45B
954	MSH4	1	1	0	0	0	0	0	0	0	0	MSH4	4438	chr1	76262556	76378923	3277	+	NM_002440	protein_coding	TSS11372	P29579	.	mutS homolog 4	MSH4
955	ASB17	1	1	0	0	0	0	0	0	0	0	ASB17	127247	chr1	76384558	76398116	1045	-	NM_080868	protein_coding	TSS179	P15351	Asb-17	ankyrin repeat and SOCS box containing 17	ASB17
956	LOC101927342	1	1	0	0	0	0	0	0	0	0	LOC101927342	101927342	chr1	76477009	76485041	369	+	NR_125939	lncRNA	TSS2533	.	.	uncharacterized LOC101927342	LOC101927342
957	ST6GALNAC3	1.32008	2.02611	3.79821	1.32556	4.19884	2.34427	100	14	56	17	ST6GALNAC3	256435	chr1	76540389	77096669	3621	+	NM_152996	protein_coding	TSS22385	P22541	FLJ13669|FLJ27239|PRO7177|SIAT7C|ST6GALNACIII|STY	ST6 N-acetylgalactosaminide alpha-2,6-sialyltransferase 3	ST6GALNAC3
958	ST6GALNAC5	0.452266	0.496961	1.84089	4.04381	0.696135	3.03501	20	144	2	30	ST6GALNAC5	81849	chr1	77333186	77529737	2032	+	NM_030965	protein_coding	TSS18291	P5302	MGC3184|SIAT7E|ST6GalNAcV	ST6 N-acetylgalactosaminide alpha-2,6-sialyltransferase 5	ST6GALNAC5
959	PIGK	0.191801	3.9379	6.15981	2.11615	3.7775	4.09358	546	31	41	67	PIGK	10026	chr1	77554667	77685132	4625	-	NM_005482	protein_coding	TSS26765	P28683	GPI8|MGC22559	phosphatidylinositol glycan anchor biosynthesis class K	PIGK
960	AK5	0.622941	0.762116	4.97596	6.00595	4.29313	5.61403	236	588	60	200	AK5	26289	chr1	77747662	78025654	4520	+	NM_174858	protein_coding	TSS33684	P23970	AK6|MGC33326	adenylate kinase 5	AK5
961	ZZZ3	2.03284	4.14361	5.78397	3.95652	6.80746	6.00741	419	135	358	264	ZZZ3	26009	chr1	78028101	78149112	6578	-	NM_015534	protein_coding	TSS3448	P23935	ATAC1|DKFZp313N0119|DKFZp564I052|FLJ10362	zinc finger ZZ-type containing 3	ZZZ3
962	USP33	1.32028	4.09393	6.618	4.1172	7.01884	6.15069	753	152	415	292	USP33	23032	chr1	78161674	78225564	4710	-	NM_201624	protein_coding	TSS4125	P11027	KIAA1097|MGC16868|VDU1	ubiquitin specific peptidase 33	USP33
963	FAM73A	1.07172	1.27975	5.79743	4.58645	5.89736	4.94231	423	214	189	124	FAM73A	374986	chr1	78245309	78345225	6527	+	NM_001270384	.	TSS1062	P12962	DKFZp686M07166|FLJ35093	family with sequence similarity 73 member A	FAM73A
964	NEXN-AS1	1.10904	4.92702	4.12082	0.403571	4.27013	2.70428	127	3	59	23	NEXN-AS1	374987	chr1	78347033	78355224	2292	-	NR_103535	lncRNA	TSS31436	.	.	NEXN antisense RNA 1	NEXN-AS1
965	NEXN	1.6126	2.27213	6.64431	4.77967	7.3337	5.96372	767	246	517	256	NEXN	91624	chr1	78354200	78409578	3389	+	NM_144573	protein_coding	TSS17811	P19727	MGC104234|MGC138865|MGC138866|NELIN	nexilin F-actin binding protein	NEXN
966	FUBP1	3.39286	2.38899	5.71116	6.5407	7.47367	7.7971	398	856	570	923	FUBP1	8880	chr1	78412167	78444889	2755	-	NM_003902	protein_coding	TSS21413	.	FBP|FUBP	far upstream element binding protein 1	FUBP1
967	DNAJB4	2.18063	3.14065	3.39979	2.15152	4.52454	3.80258	74	32	71	54	DNAJB4	11080	chr1	78470636	78482995	2237	+	NM_007034	protein_coding	TSS25041	P19386	DNAJW|DjB4|HLJ1	DnaJ heat shock protein family (Hsp40) member B4	DNAJB4
968	GIPC2	0.757138	1.47977	1.35015	0	0.948778	0.565372	12	0	3	2	GIPC2	54810	chr1	78510646	78604133	3977	+	NM_001304725	protein_coding	TSS4189	P1517	FLJ20075|SEMCAP-2|SEMCAP2	GIPC PDZ domain containing family member 2	GIPC2
969	MGC27382	1	1	0	0	0	0	0	0	0	0	MGC27382	149047	chr1	78695283	78835147	1191	+	NR_027310	lncRNA	TSS15848	.	FLJ34438	uncharacterized MGC27382	MGC27382
970	PTGFR	1.36383	5.55781	2.87316	0	3.32082	2.47452	49	0	29	19	PTGFR	5737	chr1	78956728	79006386	5431	+	NM_000959	protein_coding	TSS27051	P11388	FP|MGC120498|MGC46203	prostaglandin F receptor	PTGFR
971	IFI44L	0.451544	1.95954	2.49778	0	1.35072	0.970514	36	0	5	4	IFI44L	10964	chr1	79086067	79111830	5895	+	NM_006820	protein_coding	TSS17283	P26544	C1orf29	interferon induced protein 44 like	IFI44L
972	IFI44	1.57867	15.1532	3.7013	0	4.36001	3.92155	93	0	63	59	IFI44	10561	chr1	79115477	79129763	1726	+	NM_006417	protein_coding	TSS20680	P1021	MTAP44|p44	interferon induced protein 44	IFI44
973	ADGRL4	1	17.3631	0	0.147427	0	4.26538	0	1	0	76	ADGRL4	64123	chr1	79355449	79472495	3619	-	NM_022159	protein_coding	TSS4511	P23672	.	adhesion G protein-coupled receptor L4	ADGRL4
974	LOC101927412	1	1	0	0	0	0	0	0	0	0	LOC101927412	101927412	chr1	81001440	81112473	706	+	NR_125941	.	TSS33753	.	.	uncharacterized LOC101927412	LOC101927412
975	LOC101927434	1	1	0	0	0	0	0	0	0	0	LOC101927434	101927434	chr1	81979565	82023387	643	-	NR_125943	lncRNA	TSS5130	.	.	uncharacterized LOC101927434	LOC101927434
976	ADGRL2	2.36342	3.71685	2.07994	1.60609	3.32082	3.50017	25	19	29	43	ADGRL2	23266	chr1	82165455	82458422	6208	+	NM_001297704	protein_coding	TSS23389	P27989	.	adhesion G protein-coupled receptor L2	ADGRL2
977	LINC01361	1	1	0	0	0	0	0	0	0	0	LINC01361	101927498	chr1	83439566	83451891	1585	-	NR_110633	lncRNA	TSS12921	.	.	long intergenic non-protein coding RNA 1361	LINC01361
978	LOC101927587	1.62016	1	0	0	0.696135	0	0	0	2	0	LOC101927587	101927587	chr1	84041471	84326679	3165	-	NR_119375	.	TSS33056	.	.	uncharacterized LOC101927587	LOC101927587
979	LOC101927560	1	1	0	0	0	0	0	0	0	0	LOC101927560	101927560	chr1	84267199	84326229	1991	-	NR_119374	lncRNA	TSS17328	.	.	uncharacterized LOC101927560	LOC101927560
980	TTLL7	9.80326	5.31792	2.74008	0	6.03334	2.41086	44	0	208	18	TTLL7	79739	chr1	84335057	84464833	3648	-	NM_024686	protein_coding	TSS30790	P32747	FLJ23033|FLJ36855|RP5-836J3.2	tubulin tyrosine ligase like 7	TTLL7
981	PRKACB	1.16008	2.52525	4.98187	2.2527	5.1961	3.58913	237	35	115	46	PRKACB	5567	chr1	84543658	84704181	7587	+	NM_002731	protein_coding	TSS4887	P19446	DKFZp781I2452|MGC41879|MGC9320|PKACB	protein kinase cAMP-activated catalytic subunit beta	PRKACB
982	SAMD13	0.738685	1	2.35944	0	1.92247	0	32	0	9	0	SAMD13	148418	chr1	84764049	84816481	1803	+	NM_001010971	protein_coding	TSS24421	P15750	RP11-376N17.1	sterile alpha motif domain containing 13	SAMD13
983	UOX	1	1	0	0	0	0	0	0	0	0	UOX	391051	chr1	84830641	84863576	1551	-	NR_003927	misc_RNA	TSS17323	.	UOXP|URICASE	urate oxidase (pseudogene)	UOX
984	DNASE2B	1	1.95954	0	0	0	0.970514	0	0	0	4	DNASE2B	58511	chr1	84864215	84880691	1427	+	NM_021233	protein_coding	TSS30520	P3347	DLAD	deoxyribonuclease II beta	DNASE2B
985	RPF1	1.38575	1.86001	7.06458	6.1197	7.53525	7.01501	1029	637	595	535	RPF1	80135	chr1	84944920	84964033	1975	+	NM_025065	protein_coding	TSS15691	P36032	BXDC5|DKFZp761G0415|DKFZp761M0215|FLJ12475|RP11-118B23.1	ribosome production factor 1 homolog	RPF1
986	GNG5	1.17156	0.681345	8.50142	8.17021	8.72985	7.61667	2799	2668	1366	814	GNG5	2787	chr1	84964006	84972262	806	-	NM_005274	protein_coding	TSS19656	P125	FLJ92393	G protein subunit gamma 5	GNG5
987	SPATA1	3.08576	1.23988	1.55421	0	3.17984	0.310206	15	0	26	1	SPATA1	100505741	chr1	84971984	85022178	2155	+	NM_001310156	protein_coding	TSS13930	P26868	SP-2|SPAP1	spermatogenesis associated 1	SPATA1
988	CTBS	1.48574	1.42864	3.91395	3.07449	4.48513	3.58913	109	69	69	46	CTBS	1486	chr1	85018804	85040163	3101	-	NM_004388	protein_coding	TSS13211	P33094	CTB	chitobiase	CTBS
989	LINC01461	1	1	0	0	0	0	0	0	0	0	LINC01461	103695366	chr1	85063647	85086714	560	-	NR_125761	lncRNA	TSS4258	.	.	long intergenic non-protein coding RNA 1461	LINC01461
990	LINC01555	1	1	0	0	0	0	0	0	0	0	LINC01555	439927	chr1	85093913	85100703	2884	-	NR_027379	lncRNA	TSS32292	.	.	long intergenic non-protein coding RNA 1555	LINC01555
991	SSX2IP	2.87367	4.75121	3.34585	3.58189	4.86875	5.83018	71	102	91	233	SSX2IP	117178	chr1	85109390	85156240	6212	-	NM_014021	protein_coding	TSS32442	P10322	ADIP|FLJ10848|KIAA0923|MGC75026	synovial sarcoma, X breakpoint 2 interacting protein	SSX2IP
992	LPAR3	1	1.23988	0	0	0	0.310206	0	0	0	1	LPAR3	23566	chr1	85279086	85358896	1721	-	NM_012152	protein_coding	TSS32871	P14480	EDG7|Edg-7|FLJ98231|GPCR|HOFNH30|LP-A3|LPA3|RP4-678I3	lysophosphatidic acid receptor 3	LPAR3
993	MCOLN2	1	1.54544	0	2.407	0	3.03501	0	40	0	30	MCOLN2	255231	chr1	85391266	85462805	3053	-	NM_153259	protein_coding	TSS24083	P5529	FLJ36691|TRP-ML2|TRPML2	mucolipin 2	MCOLN2
994	MCOLN3	5.96127	1	0	0	2.57562	0	0	0	16	0	MCOLN3	55283	chr1	85483765	85514223	2850	-	NM_001253693	protein_coding	TSS31791	P24948	FLJ11006|FLJ36629|MGC71509|TRP-ML3|TRPML3	mucolipin 3	MCOLN3
995	WDR63	2.24032	1	0	0	1.1637	0	0	0	4	0	WDR63	126820	chr1	85527981	85598821	3019	+	NM_145172	protein_coding	TSS6070	P25671	FLJ30067|NYD-SP29|RP11-507C22.2	WD repeat domain 63	WDR63
996	SYDE2	0.674782	7.6169	2.89836	0.147427	2.33085	3.07663	50	1	13	31	SYDE2	84144	chr1	85623356	85666728	4711	-	NM_032184	protein_coding	TSS21781	P35552	FLJ13815|RP11-33E12.1	synapse defective Rho GTPase homolog 2	SYDE2
997	C1orf52	0.731178	0.729674	6.62179	5.70041	6.17009	5.24573	755	474	229	154	C1orf52	148423	chr1	85715637	85725355	3390	-	NM_198077	protein_coding	TSS97	.	FLJ44982|RP11-234D19.1|gm117	chromosome 1 open reading frame 52	C1orf52
998	BCL10	1.57479	0.49052	5.65682	5.90076	6.31198	4.87314	383	546	253	118	BCL10	8915	chr1	85731460	85742587	3104	-	NM_003921	protein_coding	TSS25688	P19951	CARMEN|CIPER|CLAP|c-E10|mE10	B-cell CLL /lymphoma 10	BCL10
999	LOC646626	7.51166	0.630044	0	2.79027	2.90913	2.12379	0	55	21	14	LOC646626	646626	chr1	85742041	85743771	888	+	NR_045484	lncRNA	TSS1589	.	.	uncharacterized LOC646626	LOC646626
1000	DDAH1	0.573258	1.0132	8.19886	5.82338	7.39611	5.8423	2268	517	540	235	DDAH1	23576	chr1	85784168	86044046	4482	-	NM_012137	protein_coding	TSS33934	P34384	DDAH|FLJ21264|FLJ25539	dimethylarginine dimethylaminohydrolase 1	DDAH1
1001	CYR61	12.819	11.7698	7.05761	5.15997	10.7378	8.71698	1024	323	5504	1750	CYR61	3491	chr1	86046444	86049648	2293	+	NM_001554	protein_coding	TSS16543	P15487	CCN1|GIG1|IGFBP10	cysteine rich angiogenic inducer 61	CYR61
1002	ZNHIT6	2.19601	3.59033	4.95209	3.51557	6.08698	5.35969	232	97	216	167	ZNHIT6	54680	chr1	86115106	86174116	6080	-	NM_001170670	protein_coding	TSS13204	P576	BCD1|C1orf181|FLJ12602|FLJ20729|FLJ20760|MGC131963|NY-BR-75	zinc finger HIT-type containing 6	ZNHIT6
1003	COL24A1	2.48543	1	0.82757	0	2.14106	0	6	0	11	0	COL24A1	255631	chr1	86194916	86622121	6500	-	NM_152890	protein_coding	TSS18145	P16723	MGC142214	collagen type XXIV alpha 1	COL24A1
1004	ODF2L	4.26422	21.4782	2.56228	0.147427	4.65456	4.57223	38	1	78	95	ODF2L	57489	chr1	86812507	86862025	6464	-	NM_001184766	protein_coding	TSS20678	P32615	KIAA1229|MGC111060|RP5-977L11.1|dJ977L11.1	outer dense fiber of sperm tails 2 like	ODF2L
1005	CLCA2	1	1	0	0	0	0	0	0	0	0	CLCA2	9635	chr1	86889769	86922240	4024	+	NM_006536	protein_coding	TSS26226	P29274	CACC|CACC3|CLCRG2|CaCC-3|FLJ97885	chloride channel accessory 2	CLCA2
1006	CLCA1	1	1	0	0	0	0	0	0	0	0	CLCA1	1179	chr1	86934526	86965974	3120	+	NM_001285	protein_coding	TSS30471	P33135	CACC|CACC1|CLCRG1|CaCC-1|FLJ95147|GOB5|hCLCA1|hCaCC-1	chloride channel accessory 1	CLCA1
1007	CLCA4	1	1.23988	0	0	0	0.310206	0	0	0	1	CLCA4	22802	chr1	87012759	87046432	3208	+	NM_012128	protein_coding	TSS18622	.	CaCC|CaCC2|MGC142247|MGC142249	chloride channel accessory 4	CLCA4
1008	CLCA3P	1	1	0	0	0	0	0	0	0	0	CLCA3P	9629	chr1	87099959	87121059	3412	+	NR_024604	misc_RNA	TSS11257	.	CLCA3	chloride channel accessory 3, pseudogene	CLCA3P
1009	SH3GLB1	1.32532	1.79322	6.89652	5.59837	7.30287	6.44093	915	441	506	358	SH3GLB1	51100	chr1	87170253	87213867	6440	+	NM_001206653	protein_coding	TSS7925	P7083	Bif-1|KIAA0491|dJ612B15.2	SH3 domain containing GRB2 like endophilin B1	SH3GLB1
1010	SEP15	1.66502	2.3201	5.94683	4.18704	6.68238	5.40123	470	160	328	172	SEP15	9403	chr1	87328128	87380107	1840	-	NM_004261	.	TSS1733	P32242	.	15 kDa selenoprotein	SEP15
1011	HS2ST1	0.803181	5.48544	6.2285	3.05594	5.91229	5.51155	573	68	191	186	HS2ST1	9653	chr1	87380335	87575681	6758	+	NM_001134492	protein_coding	TSS9641	P23244	FLJ11317|KIAA0448|MGC131986|dJ604K5.2	heparan sulfate 2-O-sulfotransferase 1	HS2ST1
1012	LINC01140	1.83833	1.23988	0.472329	0	1.35072	0.310206	3	0	5	1	LINC01140	339524	chr1	87595448	87634886	4635	+	NR_026989	lncRNA	TSS12588	.	.	long intergenic non-protein coding RNA 1140	LINC01140
1013	LOC101927844	1.31008	1	0	0	0.389654	0	0	0	1	0	LOC101927844	101927844	chr1	87678352	87717014	1152	+	NM_001290053	protein_coding	TSS33315	P17608	.	uncharacterized LOC101927844	LOC101927844
1014	LMO4	2.1359	2.72327	6.48083	4.71021	7.57568	6.15555	684	234	612	293	LMO4	8543	chr1	87794151	87814607	5406	+	NM_006769	protein_coding	TSS12200	P18745	.	LIM domain only 4	LMO4
1015	LINC01364	1	1	0	0	0	0	0	0	0	0	LINC01364	100505768	chr1	87819210	87837338	886	-	NR_038324	lncRNA	TSS3939	.	.	long intergenic non-protein coding RNA 1364	LINC01364
1016	PKN2-AS1	1.31008	1	0	0	0.389654	0	0	0	1	0	PKN2-AS1	101927891	chr1	89003196	89150887	3542	-	NR_110682	lncRNA	TSS299	.	.	PKN2 antisense RNA 1	PKN2-AS1
1017	PKN2	5.28318	1.82113	4.11008	5.09333	6.51148	5.95816	126	308	291	255	PKN2	5586	chr1	89149922	89301938	6104	+	NM_006256	protein_coding	TSS5875	P12596	MGC150606|MGC71074|PAK2|PRK2|PRKCL2|PRO2042|Pak-2	protein kinase N2	PKN2
1018	GTF2B	0.699804	0.644025	5.16954	4.13498	4.65456	3.50017	271	154	78	43	GTF2B	2959	chr1	89318321	89357301	1645	-	NM_001514	protein_coding	TSS13475	P4819	TF2B|TFIIB	general transcription factor IIB	GTF2B
1019	CCBL2	0.636593	0.329627	4.92169	4.40786	4.27013	2.80676	227	188	59	25	CCBL2	.	chr1	89401456	89435150	1676	-	NM_001008662	.	TSS21110	P2398	.	.	.
1020	RBMXL1	0.772686	2.52509	6.35677	4.49992	5.98472	5.83625	627	201	201	234	RBMXL1	494115	chr1	89445139	89458643	5087	-	NM_001162536	protein_coding	TSS21110	P16554	.	RNA binding motif protein, X-linked-like 1	RBMXL1
1021	GBP3	2.75523	6.75723	3.45179	0	4.91396	2.75643	77	0	94	24	GBP3	2635	chr1	89472360	89488549	3040	-	NM_018284	protein_coding	TSS3998	P23740	DKFZp686E0974|DKFZp686L15228|FLJ10961	guanylate binding protein 3	GBP3
1022	GBP1	3.2349	0.346023	6.33847	3.2961	8.03219	1.76505	619	82	841	10	GBP1	2633	chr1	89517987	89531043	3050	-	NM_002053	protein_coding	TSS23636	P10538	.	guanylate binding protein 1	GBP1
1023	GBP2	1.97214	2.67919	6.81118	0	7.79094	1.4218	862	0	711	7	GBP2	2634	chr1	89571816	89591842	4132	-	NM_004120	protein_coding	TSS21064	P27841	.	guanylate binding protein 2	GBP2
1024	GBP7	1	1	0	0	0	0	0	0	0	0	GBP7	388646	chr1	89597434	89641723	2454	-	NM_207398	protein_coding	TSS9368	P25396	FLJ38822|GBP4L	guanylate binding protein 7	GBP7
1025	GBP4	0.523014	1.23988	4.38431	0	3.44924	0.310206	154	0	32	1	GBP4	115361	chr1	89646831	89664633	6145	-	NM_052941	protein_coding	TSS20502	P27607	Mpa2	guanylate binding protein 4	GBP4
1026	GBP5	2.24032	1	0	0	1.1637	0	0	0	4	0	GBP5	115362	chr1	89724634	89738544	4051	-	NM_001134486	protein_coding	TSS23968	P22933	GBP-5	guanylate binding protein 5	GBP5
1027	LOC729930	1.62016	1	0	0	0.696135	0	0	0	2	0	LOC729930	729930	chr1	89754941	89756045	1105	-	NR_077244	misc_RNA	TSS17815	.	.	chromosome 11 open reading frame 74 pseudogene	LOC729930
1028	GBP6	2.27341	1	0.331397	0	1.51625	0	2	0	6	0	GBP6	163351	chr1	89829436	89853719	4867	+	NM_198460	protein_coding	TSS1778	P17770	DKFZp686G0786|FLJ39135	guanylate binding protein family member 6	GBP6
1029	GBP1P1	3.17055	1	0	0	1.66473	0	0	0	7	0	GBP1P1	400759	chr1	89873238	89890493	1234	+	NR_003133	misc_RNA	TSS16031	.	.	guanylate binding protein 1 pseudogene 1	GBP1P1
1030	LRRC8B	0.688384	1.24368	5.37651	4.42241	4.83779	4.73702	314	190	89	107	LRRC8B	23507	chr1	89990397	90063420	8061	+	NM_001134476	protein_coding	TSS26098	P13681	KIAA0231|MGC42220|TA-LRRP|TALRRP	leucine-rich repeat containing 8 family member B	LRRC8B
1031	FLJ27354	1	0.134128	0	2.89832	0	0	0	60	0	0	FLJ27354	400761	chr1	90090408	90098453	789	-	NR_033981	lncRNA	TSS26380	.	.	uncharacterized LOC400761	FLJ27354
1032	LRRC8C	11.6875	2.43086	1.27517	3.40269	4.82207	4.68415	11	89	88	103	LRRC8C	84230	chr1	90098644	90185094	7207	+	NM_032270	protein_coding	TSS32115	P35193	AD158|DKFZp586J1119|FAD158|MGC138551	leucine-rich repeat containing 8 family member C	LRRC8C
1033	LRRC8D	1.46304	10.3555	4.2731	0	4.82207	3.37233	142	0	88	39	LRRC8D	55144	chr1	90286573	90401989	4052	+	NM_001134479	protein_coding	TSS2145	P34652	FLJ10470|FLJ20403|LRRC5	leucine-rich repeat containing 8 family member D	LRRC8D
1034	GEMIN8P4	1.62016	1.47977	0	0	0.696135	0.565372	0	0	2	2	GEMIN8P4	492303	chr1	90458824	90460525	1702	-	NR_002830	misc_RNA	TSS3921	.	.	gem nuclear organelle associated protein 8 pseudogene 4	GEMIN8P4
1035	ZNF326	5.41085	2.67062	3.65769	4.24549	6.09354	5.66266	90	167	217	207	ZNF326	284695	chr1	90460678	90494094	2722	+	NM_182976	protein_coding	TSS26133	P17450	FLJ20403|MGC61591|ZAN75|Zfp326|dJ871E2.1	zinc finger protein 326	ZNF326
1036	BARHL2	1	1	0	0	0	0	0	0	0	0	BARHL2	343472	chr1	91177579	91182794	1496	-	NM_020063	protein_coding	TSS1023	P14244	.	BarH like homeobox 2	BARHL2
1037	ZNF644	2.84694	1.38825	4.45396	4.87796	5.96337	5.35123	162	264	198	166	ZNF644	84146	chr1	91380857	91487812	6001	-	NM_201269	protein_coding	TSS1985	P7737	BM-005|KIAA1221|MGC60165|MGC70410|Zep-2	zinc finger protein 644	ZNF644
1038	HFM1	1	1	0	0	0	0	0	0	0	0	HFM1	164045	chr1	91726323	91870426	4931	-	NM_001017975	protein_coding	TSS9234	P33030	FLJ36760|FLJ39011|MER3|MGC163397|RP11-539G11.1|SEC63D1|Si-11|Si-11-6|helicase	HFM1, ATP-dependent DNA helicase homolog	HFM1
1039	CDC7	1.40641	2.7501	4.03252	2.18604	4.52454	3.64552	119	33	71	48	CDC7	8317	chr1	91966404	91991321	3559	+	NM_003503	protein_coding	TSS12984	P34249	CDC7L1|HsCDC7|Hsk1|MGC117361|MGC126237|MGC126238|huCDC7	cell division cycle 7	CDC7
1040	TGFBR3	0.403888	1.11551	3.10732	2.83446	1.79935	2.99216	59	57	8	29	TGFBR3	7049	chr1	92145900	92371559	6799	-	NM_003243	protein_coding	TSS19699	P30315	BGCAN|betaglycan	transforming growth factor beta receptor 3	TGFBR3
1041	BRDT	1	1	0	0	0	0	0	0	0	0	BRDT	676	chr1	92414928	92479985	3329	+	NM_001242807	protein_coding	TSS5881	P28770	BRD6|CT9	bromodomain testis associated	BRDT
1042	EPHX4	0.919282	1	4.70312	0	4.5817	0	194	0	74	0	EPHX4	253152	chr1	92495533	92529093	1443	+	NM_173567	protein_coding	TSS18024	P28028	ABHD7|EPHXRP|FLJ90341	epoxide hydrolase 4	EPHX4
1043	SETSIP	8.13182	5.07804	0	0	3.02358	2.34427	0	0	23	17	SETSIP	646817	chr1	92539993	92541029	1037	-	NM_001287737	protein_coding	TSS10336	P35271	.	SET-like protein	SETSIP
1044	BTBD8	3.79071	1.47977	0	0	1.92247	0.565372	0	0	9	2	BTBD8	284697	chr1	92545862	92613401	1447	+	NM_183242	protein_coding	TSS26442	P15470	.	BTB domain containing 8	BTBD8
1045	KIAA1107	1.21851	3.39885	2.62401	0	2.90913	1.76505	40	0	21	10	KIAA1107	23285	chr1	92632609	92650280	4556	+	NM_015237	protein_coding	TSS30886	P22978	.	KIAA1107	KIAA1107
1046	C1orf146	2.5504	1.23988	0	0	1.35072	0.310206	0	0	5	1	C1orf146	388649	chr1	92683573	92711367	751	+	NM_001012425	protein_coding	TSS22013	P27317	RP11-163M2.4	chromosome 1 open reading frame 146	C1orf146
1047	GLMN	1.60313	10.3555	3.19129	0	3.87219	3.37233	63	0	44	39	GLMN	11146	chr1	92711955	92764566	2032	-	NM_053274	protein_coding	TSS31278	P16558	FAP|FAP48|FAP68|FKBPAP|GLML|GVM|VMGLOM	glomulin, FKBP associated protein	GLMN
1048	RPAP2	1.61279	0.754989	3.38204	3.90564	4.07159	3.50017	73	130	51	43	RPAP2	79871	chr1	92764522	92853732	3112	+	NM_024813	protein_coding	TSS18267	P27432	C1orf82|FLJ13150	RNA polymerase II associated protein 2	RPAP2
1049	GFI1	2.5504	3.87862	0	0	1.35072	1.95554	0	0	5	12	GFI1	2672	chr1	92940318	92952433	2910	-	NM_005263	protein_coding	TSS14893	P2658	FLJ94509|GFI-1|SCN2|ZNF163	growth factor independent 1 transcription repressor	GFI1
1050	EVI5	1.77849	3.15857	6.18819	4.25365	7.01884	5.91293	557	168	415	247	EVI5	7813	chr1	92974253	93257961	7436	-	NM_001308248	protein_coding	TSS6930	P25202	NB4S	ecotropic viral integration site 5	EVI5
1051	RPL5	0.670362	0.803933	11.4788	10.7255	10.9018	10.4106	22097	15727	6167	5670	RPL5	6125	chr1	93297594	93307481	1031	+	NM_000969	protein_coding	TSS27508	P16914	DBA6|MGC117339	ribosomal protein L5	RPL5
1052	FAM69A	0.692349	0.657901	5.66418	3.19803	5.13376	2.59397	385	76	110	21	FAM69A	388650	chr1	93298286	93427079	3099	-	NM_001252273	protein_coding	TSS24886	P17474	FLJ23493	family with sequence similarity 69 member A	FAM69A
1053	SNORD21	7.51166	2.19942	0	0	2.90913	1.13713	0	0	21	5	SNORD21	6083	chr1	93302846	93302940	95	+	NR_000006	snoRNA	TSS13390	.	RNU21|U21	small nucleolar RNA, C /D box 21	SNORD21
1054	SNORA66	2.86047	1	0	0	1.51625	0	0	0	6	0	SNORA66	26782	chr1	93306276	93306408	133	+	NR_002444	snoRNA	TSS25311	.	RNU66|U66	small nucleolar RNA, H /ACA box 66	SNORA66
1055	MTF2	0.896749	1.51929	6.23098	5.07962	6.07375	5.68302	574	305	214	210	MTF2	22823	chr1	93544792	93604638	4048	+	NM_001164392	protein_coding	TSS12329	P36040	M96|PCL2|RP5-976O13.1|dJ976O13.2	metal response element binding transcription factor 2	MTF2
1056	TMED5	0.825189	1.08485	6.38379	5.99868	6.10659	6.11618	639	585	219	285	TMED5	50999	chr1	93615299	93646246	6185	-	NM_001167830	protein_coding	TSS17002	P17195	CGI-100|DKFZp781B2248	transmembrane p24 trafficking protein 5	TMED5
1057	CCDC18	3.54232	2.55696	4.13149	3.44606	5.95619	4.80049	128	92	197	112	CCDC18	343099	chr1	93646273	93744287	5011	+	NM_001306076	protein_coding	TSS1848	P15881	NY-SAR-41|dJ717I23.1	coiled-coil domain containing 18	CCDC18
1058	LOC100131564	1.02695	5.79769	3.67237	0	3.71073	2.53548	91	0	39	20	LOC100131564	.	chr1	93775666	93811368	4033	-	NR_034089	.	TSS181	.	FLJ42965	.	.
1059	DR1	1.2636	1.06386	5.67516	5.93414	6.01271	6.02346	388	559	205	267	DR1	1810	chr1	93811478	93828148	3208	+	NM_001938	protein_coding	TSS4992	P248	NC2|NC2-BETA	down-regulator of transcription 1	DR1
1060	FNBP1L	1.4755	2.63617	4.92169	4.18704	5.48289	5.58549	227	160	141	196	FNBP1L	54874	chr1	93913688	94020218	4214	+	NM_017737	protein_coding	TSS24686	P20393	C1orf39|TOCA1	formin binding protein 1 like	FNBP1L
1061	BCAR3	1.10186	0.344678	6.53808	5.67024	6.67801	4.13357	712	464	327	69	BCAR3	8412	chr1	94027298	94312706	4896	-	NM_001308251	protein_coding	TSS12661	P29580	KIAA0554|NSP2|SH2D3B	breast cancer anti-estrogen resistance 3	BCAR3
1062	LOC100129046	1.31008	1.47977	0	0	0.389654	0.565372	0	0	1	2	LOC100129046	100129046	chr1	94057525	94065587	1562	+	NR_034091	lncRNA	TSS2860	.	.	uncharacterized LOC100129046	LOC100129046
1063	DNTTIP2	1.11087	1.4438	5.96782	6.12193	6.11951	6.6518	477	638	221	415	DNTTIP2	30836	chr1	94335014	94344762	2722	-	NM_014597	protein_coding	TSS24920	P14376	ERBP|FCF2|HSU15552|LPTS-RP2|MGC163494|RP4-561L24.1|TdIF2	deoxynucleotidyltransferase terminal interacting protein 2	DNTTIP2
1064	GCLM	0.624431	4.71282	8.62168	4.13498	7.94229	6.37157	3043	154	790	341	GCLM	2730	chr1	94350756	94375154	5050	-	NM_001308253	protein_coding	TSS14399	P27636	GLCLR	glutamate-cysteine ligase modifier subunit	GCLM
1065	ABCA4	1.31008	1.23988	0	0	0.389654	0.310206	0	0	1	1	ABCA4	24	chr1	94458394	94586705	7325	-	NM_000350	protein_coding	TSS22359	P24515	ABC10|ABCR|ARMD2|CORD3|DKFZp781N1972|FFM|FLJ17534|RMP|RP19|STGD|STGD1	ATP binding cassette subfamily A member 4	ABCA4
1066	ARHGAP29	2.39091	2.72531	5.46773	4.70427	6.72529	6.15069	335	233	338	292	ARHGAP29	9411	chr1	94634463	94703307	9117	-	NM_004815	protein_coding	TSS12031	P6308	PARG1|RP11-255E17.1	Rho GTPase activating protein 29	ARHGAP29
1067	ABCD3	0.898825	0.400696	6.24086	6.66215	6.08698	5.34273	578	932	216	165	ABCD3	5825	chr1	94883933	94984219	3797	+	NM_002858	protein_coding	TSS25105	P25608	ABC43|PMP70|PXMP1|ZWS2	ATP binding cassette subfamily D member 3	ABCD3
1068	F3	2.96209	0.355277	3.50198	3.69408	5.0686	2.20109	80	111	105	15	F3	2152	chr1	94994732	95007413	2393	-	NM_001178096	protein_coding	TSS6292	P15337	CD142|FLJ17960|TF|TFA	coagulation factor III, tissue factor	F3
1069	LINC01057	0.326174	0.6777	1.61629	1.12665	0	0.565372	16	11	0	2	LINC01057	101928079	chr1	95123089	95285837	1331	-	NR_104131	lncRNA	TSS19011	.	.	long intergenic non-protein coding RNA 1057	LINC01057
1070	SLC44A3	2.77435	0.248337	2.43027	3.2961	3.90242	1.28647	34	82	45	6	SLC44A3	126969	chr1	95285898	95360803	2565	+	NM_001114106	protein_coding	TSS15589	P24570	CTL3|MGC45474	solute carrier family 44 member 3	SLC44A3
1071	CNN3	2.6019	0.785744	7.97432	7.84319	9.35389	7.49533	1940	2125	2107	748	CNN3	1266	chr1	95362505	95392779	2288	-	NM_001839	protein_coding	TSS2208	P19987	.	calponin 3	CNN3
1072	LOC729970	1.53652	2.67919	2.94748	0	3.56715	1.4218	52	0	35	7	LOC729970	729970	chr1	95393584	95428826	952	+	NR_033998	lncRNA	TSS31375	.	.	hCG2028352-like	LOC729970
1073	ALG14	0.42272	1.56888	5.34018	2.2527	4.09796	2.90244	306	35	52	27	ALG14	199857	chr1	95448279	95538507	1094	-	NM_001305242	protein_coding	TSS31235	P33189	MGC19780	ALG14, UDP-N-acetylglucosaminyltransferase subunit	ALG14
1074	TMEM56	0.905422	1.15423	6.40373	5.19429	6.26039	5.40123	648	331	244	172	TMEM56	148534	chr1	95558073	95663161	7185	+	NM_001199679	protein_coding	TSS22936	P8223	FLJ31842|MGC102912	transmembrane protein 56	TMEM56
1075	TMEM56-RWDD3	1	1	0	0	0	0	0	0	0	0	TMEM56-RWDD3	100527978	chr1	95583479	95696550	262	+	NM_001199691	protein_coding	TSS21527	P9067	.	TMEM56-RWDD3 readthrough	TMEM56-RWDD3
1076	LOC101928118	1	1	0	0	0	0	0	0	0	0	LOC101928118	101928118	chr1	95628775	95699538	2473	-	NR_125949	lncRNA	TSS19407	.	.	uncharacterized LOC101928118	LOC101928118
1077	RWDD3	3.49601	2.61702	2.46442	1.26225	4.27013	2.65018	35	13	59	22	RWDD3	25950	chr1	95699711	95712781	1309	+	NM_015485	protein_coding	TSS16776	P25224	DKFZp566K023|RSUME	RWD domain containing 3	RWDD3
1078	FLJ31662	1	1	0	0	0	0	0	0	0	0	FLJ31662	440594	chr1	95940293	95944912	2755	+	NR_033966	.	TSS25631	.	.	uncharacterized LOC440594	FLJ31662
1079	LOC100996635	1	1	0	0	0	0	0	0	0	0	LOC100996635	100996635	chr1	95975672	95981020	1664	+	NR_110621	lncRNA	TSS9518	.	.	uncharacterized LOC100996635	LOC100996635
1080	LOC102723661	1	1	0	0	0	0	0	0	0	0	LOC102723661	102723661	chr1	96457624	96488436	813	+	NR_125991	lncRNA	TSS19742	.	.	uncharacterized LOC102723661	LOC102723661
1081	LOC101928241	1	1	0	0	0	0	0	0	0	0	LOC101928241	101928241	chr1	96719625	96839681	1994	-	NR_110693	.	TSS11009	.	.	uncharacterized LOC101928241	LOC101928241
1082	PTBP2	0.915286	1.07394	4.79992	3.86361	4.67221	3.96652	208	126	79	61	PTBP2	58155	chr1	97187161	97280605	5748	+	NM_001300989	protein_coding	TSS25684	P31127	FLJ34897|PTB|PTBLP|brPTB|nPTB|nPTB5|nPTB6|nPTB7|nPTB8	polypyrimidine tract binding protein 2	PTBP2
1083	DPYD	13.7132	3.63873	0	0	3.7775	1.86344	0	0	41	11	DPYD	1806	chr1	97543300	98386615	5616	-	NM_000110	protein_coding	TSS8147	P23798	DHP|DHPDHASE|DPD|MGC132008|MGC70799	dihydropyrimidine dehydrogenase	DPYD
1084	DPYD-AS1	1	1	0	0	0	0	0	0	0	0	DPYD-AS1	100873932	chr1	97561479	97788511	533	+	NR_046590	lncRNA	TSS17838	.	.	DPYD antisense RNA 1	DPYD-AS1
1085	DPYD-AS2	1	1.71965	0	0	0	0.782118	0	0	0	3	DPYD-AS2	100873933	chr1	98262477	98263607	817	+	NR_046591	lncRNA	TSS5619	.	.	DPYD antisense RNA 2	DPYD-AS2
1086	LOC729987	4.10079	1.47977	0	0	2.0359	0.565372	0	0	10	2	LOC729987	729987	chr1	98676267	98738214	2265	+	NR_046088	.	TSS22643	.	.	uncharacterized LOC729987	LOC729987
1087	SNX7	2.16869	22.037	5.95286	0.718575	7.06968	5.18043	472	6	430	147	SNX7	51375	chr1	99127236	99226056	1897	+	NM_015976	protein_coding	TSS6087	P21005	DKFZp564F052|MGC8717	sorting nexin 7	SNX7
1088	LPPR5	1	1	0	0	0	0	0	0	0	0	LPPR5	.	chr1	99355801	99470449	4135	-	NM_001037317	.	TSS1381	P31075	PAP2|PAP2D|PRG5	.	.
1089	LOC100129620	1	1	0	0	0	0	0	0	0	0	LOC100129620	100129620	chr1	99469832	99614408	2544	+	NR_033940	lncRNA	TSS26462	.	.	uncharacterized LOC100129620	LOC100129620
1090	LPPR4	1	0.902859	0	0.147427	0	0	0	1	0	0	LPPR4	.	chr1	99729848	99775138	5022	+	NM_014839	.	TSS8278	P25369	KIAA0455|LPR4|PHP1|PRG-1|PRG1|RP4-788L13.1	.	.
1091	LOC101928270	1	1	0	0	0	0	0	0	0	0	LOC101928270	101928270	chr1	99937976	99953360	414	-	NR_125951	.	TSS12834	.	.	uncharacterized LOC101928270	LOC101928270
1092	PALMD	9.06206	1	0	0	3.17984	0	0	0	26	0	PALMD	54873	chr1	100111431	100160097	2578	+	NM_017734	protein_coding	TSS28660	P16979	C1orf11|FLJ20271|PALML	palmdelphin	PALMD
1093	FRRS1	1	1.95954	0	0	0	0.970514	0	0	0	4	FRRS1	391059	chr1	100174259	100231349	2678	-	NM_001013660	protein_coding	TSS17914	P17627	SDFR2|SDR2	ferric chelate reductase 1	FRRS1
1094	AGL	0.532131	15.4574	6.26771	0.516389	5.35756	4.46662	589	4	129	88	AGL	178	chr1	100315640	100389579	8238	+	NM_000642	protein_coding	TSS10735	P26368	GDE	amylo-alpha-1, 6-glucosidase, 4-alpha-glucanotransferase	AGL
1095	SLC35A3	0.719724	1.2135	5.35846	3.98621	4.88398	4.26538	310	138	92	76	SLC35A3	23443	chr1	100435345	100492534	6081	+	NM_012243	protein_coding	TSS20082	P10866	DKFZp781P1297	solute carrier family 35 member A3	SLC35A3
1096	HIAT1	1.96174	1.78944	3.45179	2.46438	4.42393	3.30389	77	42	66	37	HIAT1	.	chr1	100503789	100548929	2637	+	NM_033055	.	TSS26296	P13727	DKFZp564L0864	.	.
1097	SASS6	2.89606	5.49872	3.99796	2.72133	5.53205	5.18043	116	52	146	147	SASS6	163786	chr1	100549101	100598651	4038	-	NM_001304829	protein_coding	TSS9264	P6769	FLJ22097|MGC119440|SAS-6|SAS6	SAS-6 centriolar assembly protein	SASS6
1098	TRMT13	0.946539	10.3555	3.88902	0	3.80976	3.37233	107	0	42	39	TRMT13	54482	chr1	100598706	100616054	3143	+	NM_019083	protein_coding	TSS33532	P8969	.	tRNA methyltransferase 13 homolog	TRMT13
1099	LRRC39	1.93024	3.39885	0	0	0.948778	1.76505	0	0	3	10	LRRC39	127495	chr1	100614004	100643829	2085	-	NM_001256387	protein_coding	TSS32276	P9148	DKFZp313O1122|MGC14816	leucine rich repeat containing 39	LRRC39
1100	DBT	2.28801	4.15648	3.91395	2.34725	5.10805	4.40261	109	38	108	84	DBT	1629	chr1	100652478	100715409	10815	-	NM_001918	protein_coding	TSS16586	P22523	BCATE2|E2|E2B|MGC9061	dihydrolipoamide branched chain transacylase E2	DBT
1101	RTCA-AS1	1	1.95954	0	0	0	0.970514	0	0	0	4	RTCA-AS1	100506007	chr1	100730298	100731730	869	-	NR_110435	lncRNA	TSS1288	.	.	RTCA antisense RNA 1	RTCA-AS1
1102	RTCA	1.01369	2.62922	6.54008	3.50193	6.5597	4.89657	713	96	301	120	RTCA	8634	chr1	100731714	100758325	2623	+	NM_003729	protein_coding	TSS18499	P14049	.	RNA 3'-terminal phosphate cyclase	RTCA
1103	CDC14A	6.65269	2.67919	0.175193	0	2.90913	1.4218	1	0	21	7	CDC14A	8556	chr1	100818023	100985833	4270	+	NM_003672	protein_coding	TSS4731	P35731	cdc14|hCDC14	cell division cycle 14A	CDC14A
1104	GPR88	1	1	0	0	0	0	0	0	0	0	GPR88	54112	chr1	101003728	101007583	3465	+	NM_022049	protein_coding	TSS26867	P4176	STRG	G protein-coupled receptor 88	GPR88
1105	LINC01349	1	1	0	0	0	0	0	0	0	0	LINC01349	100128787	chr1	101092606	101112560	823	-	NR_038914	lncRNA	TSS10747	.	.	long intergenic non-protein coding RNA 1349	LINC01349
1106	VCAM1	1	1	0	0	0	0	0	0	0	0	VCAM1	7412	chr1	101185196	101204601	3017	+	NM_001078	protein_coding	TSS1069	P27096	CD106|DKFZp779G2333|INCAM-100|MGC99561	vascular cell adhesion molecule 1	VCAM1
1107	EXTL2	0.930464	3.65203	6.41031	4.40786	6.30633	6.27656	651	188	252	319	EXTL2	2135	chr1	101337928	101360735	3333	-	NM_001033025	protein_coding	TSS17574	P3108	EXTR2	exostosin-like glycosyltransferase 2	EXTL2
1108	SLC30A7	1.31251	3.72791	5.45928	3.7643	5.85161	5.66266	333	117	183	207	SLC30A7	148867	chr1	101361632	101447311	8165	+	NM_001144884	protein_coding	TSS23505	P21992	DKFZp686M0368|ZNT7|ZnT-7|ZnTL2	solute carrier family 30 member 7	SLC30A7
1109	DPH5	1.02764	0.902528	5.52144	6.18729	5.56077	6.03933	348	668	149	270	DPH5	51611	chr1	101455180	101491362	1928	-	NM_001077395	protein_coding	TSS27084	P268	CGI-30|HSPC143|MGC61450|NPD015	diphthamide biosynthesis 5	DPH5
1110	LOC102606465	11.3213	1	0.175193	0	3.67616	0	1	0	38	0	LOC102606465	102606465	chr1	101491402	101552935	1326	+	NR_109849	lncRNA	TSS3099	.	.	uncharacterized LOC102606465	LOC102606465
1111	LOC101928370	1.93024	1	0	0	0.948778	0	0	0	3	0	LOC101928370	101928370	chr1	101700429	101702084	1213	-	NR_104626	lncRNA	TSS344	.	.	uncharacterized LOC101928370	LOC101928370
1112	S1PR1	1	1.95954	0	0	0	0.970514	0	0	0	4	S1PR1	1901	chr1	101702305	101707076	3050	+	NM_001400	protein_coding	TSS441	P19794	CHEDG1|D1S3362|ECGF1|EDG-1|EDG1|FLJ58121|S1P1	sphingosine-1-phosphate receptor 1	S1PR1
1113	LINC01307	1	1	0	0	0	0	0	0	0	0	LINC01307	104355286	chr1	101789393	101842869	474	+	NR_126402	lncRNA	TSS22735	.	.	long intergenic non-protein coding RNA 1307	LINC01307
1114	RNU6-31P	1	1	0	0	0	0	0	0	0	0	RNU6-31P	.	chr1	101806425	101806451	27	-	NR_046482_1	.	TSS10185	.	.	.	.
1115	OLFM3	1	1	0	0	0	0	0	0	0	0	OLFM3	118427	chr1	102268123	102462790	4500	-	NM_001288823	protein_coding	TSS7713	.	NOE3|NOELIN3|NOELIN3_V1|NOELIN3_V2|NOELIN3_V3|NOELIN3_V4|NOELIN3_V5|NOELIN3_V6|OPTIMEDIN	olfactomedin 3	OLFM3
1116	DNAJA1P5	1	1	0	0	0	0	0	0	0	0	DNAJA1P5	94236	chr1	102337568	102360299	1781	+	NR_033424	misc_RNA	TSS10939	.	.	DnaJ heat shock protein family (Hsp40) member A1 pseudogene 5	DNAJA1P5
1117	COL11A1	1.82537	12.2746	4.95209	0	5.82029	3.6176	232	0	179	47	COL11A1	1301	chr1	103342023	103574052	7444	-	NM_080629	protein_coding	TSS14654	P33750	CO11A1|COLL6|STL2	collagen type XI alpha 1	COL11A1
1118	LOC101928436	1	1	0	0	0	0	0	0	0	0	LOC101928436	101928436	chr1	103960701	104068105	527	-	NM_001286997	protein_coding	TSS23826	P7334	.	uncharacterized LOC101928436	LOC101928436
1119	RNPC3	1.66804	10.3555	3.82475	0	4.5629	3.37233	102	0	73	39	RNPC3	55599	chr1	104068578	104097859	1885	+	NM_017619	protein_coding	TSS24288	P26952	.	RNA binding region (RNP1, RRM) containing 3	RNPC3
1120	AMY2B	0.588698	3.15896	3.61271	0	2.84831	1.65945	87	0	20	9	AMY2B	280	chr1	104097266	104122156	2242	+	NM_020978	protein_coding	TSS15634	P18642	AMY2	amylase, alpha 2B (pancreatic)	AMY2B
1121	ACTG1P4	1.26237	0.855279	0.82757	1.19605	1.1637	0.970514	6	12	4	4	ACTG1P4	648740	chr1	104112026	104114008	1983	+	NR_024438	misc_RNA	TSS16166	.	.	actin gamma 1 pseudogene 4	ACTG1P4
1122	AMY2A	1	1	0	0	0	0	0	0	0	0	AMY2A	279	chr1	104159954	104168402	1679	+	NM_000699	protein_coding	TSS15493	P9333	AMY2|AMY2B|PA	amylase, alpha 2A (pancreatic)	AMY2A
1123	AMY1A	0.796959	1.25456	1.02356	0.809948	0.696135	1.13713	8	7	2	5	AMY1A	276	chr1	104198141	104292688	2615	+	NM_001008221	protein_coding	TSS6765	P29856	AMY1|AMY1B|AMY1C	amylase, alpha 1A (salivary)	AMY1A
1124	AMY1C	0.796959	1.11773	1.02356	0.809948	0.696135	0.970514	8	7	2	4	AMY1C	278	chr1	104198303	104301310	2108	+	NM_001008219_2	protein_coding	TSS2201	P29856	AMY1|AMY1A|AMY1B	amylase, alpha 1C (salivary)	AMY1C
1125	AMY1B	0.6875	1.17505	1.48935	1.05375	0.948778	1.28647	14	10	3	6	AMY1B	277	chr1	104198325	104292688	2510	+	NM_001008218_1	protein_coding	TSS27654	P29856	AMY1|AMY1A|AMY1C|MGC177995	amylase, alpha 1B (salivary)	AMY1B
1126	LOC100129138	0.885649	1	0.175193	0	0	0	1	0	0	0	LOC100129138	100129138	chr1	104615645	104619693	1209	+	NR_033990	misc_RNA	TSS10978	.	.	THAP domain containing, apoptosis associated protein 3 pseudogene	LOC100129138
1127	LOC101928476	1	1	0	0	0	0	0	0	0	0	LOC101928476	101928476	chr1	106132316	106161557	1995	-	NR_125955	.	TSS18837	.	.	uncharacterized LOC101928476	LOC101928476
1128	PRMT6	1.15914	0.420928	5.39433	5.14688	5.60739	3.89853	318	320	154	58	PRMT6	55170	chr1	107599267	107601916	2650	+	NM_018137	protein_coding	TSS22080	P27738	FLJ10559|FLJ51477|HRMT1L6	protein arginine methyltransferase 6	PRMT6
1129	NTNG1	1.31008	4.83815	0	0	0.389654	2.27446	0	0	1	16	NTNG1	22854	chr1	107682629	108024475	3554	+	NM_001113228	protein_coding	TSS7550	P13872	KIAA0976|Lmnt1	netrin G1	NTNG1
1130	VAV3	2.5504	1	0	0	1.35072	0	0	0	5	0	VAV3	10451	chr1	108113782	108507545	4769	-	NM_006113	protein_coding	TSS7897	P34845	FLJ40431	vav guanine nucleotide exchange factor 3	VAV3
1131	VAV3-AS1	1	1	0	0	0	0	0	0	0	0	VAV3-AS1	100873946	chr1	108507065	108537229	619	+	NR_046653	lncRNA	TSS4754	.	.	VAV3 antisense RNA 1	VAV3-AS1
1132	SLC25A24	7.70725	8.16745	3.55048	2.93937	6.4967	5.96925	83	62	288	257	SLC25A24	29957	chr1	108677344	108742980	3899	-	NM_013386	protein_coding	TSS3466	P22966	APC1|DKFZp586G0123|SCAMC-1	solute carrier family 25 member 24	SLC25A24
1133	NBPF4	3.17055	1.23988	0	0	1.66473	0.310206	0	0	7	1	NBPF4	148545	chr1	108765963	108786703	2499	-	NM_001143989	protein_coding	TSS33365	P6687	FLJ32833	neuroblastoma breakpoint family member 4	NBPF4
1134	NBPF6	3.48063	1.47977	0	0	1.79935	0.565372	0	0	8	2	NBPF6	653149	chr1	108992904	109013260	2222	+	NM_001143987	protein_coding	TSS28051	P18461	.	neuroblastoma breakpoint family member 6	NBPF6
1135	FAM102B	5.96127	4.65169	0	0.976974	2.57562	3.19473	0	9	16	34	FAM102B	284611	chr1	109102971	109181949	5340	+	NM_001010883	protein_coding	TSS29716	P33763	DKFZp686N01110|DKFZp779B126	family with sequence similarity 102 member B	FAM102B
1136	HENMT1	0.696416	0.70817	3.17075	5.26058	2.64877	4.76274	62	347	17	109	HENMT1	113802	chr1	109190910	109204148	2041	-	NM_001102592	protein_coding	TSS22449	P91	.	HEN1 methyltransferase homolog 1	HENMT1
1137	PRPF38B	2.81047	6.05104	4.94001	4.4652	6.43082	7.06238	230	196	275	553	PRPF38B	55119	chr1	109234932	109244422	4311	+	NM_018061	protein_coding	TSS16673	P19524	FLJ10330|MGC163218|MGC41809|NET1|RP11-293A10.1	pre-mRNA processing factor 38B	PRPF38B
1138	FNDC7	1	1	0	0	0	0	0	0	0	0	FNDC7	163479	chr1	109255556	109285367	3060	+	NM_001144937	protein_coding	TSS8993	P1379	FLJ35838|MGC163293|RP11-293A10.2	fibronectin type III domain containing 7	FNDC7
1139	STXBP3	4.03214	6.51735	1.73296	0	3.7445	2.70428	18	0	40	23	STXBP3	6814	chr1	109289285	109352148	2503	+	NM_007269	protein_coding	TSS2186	P33712	MUNC18-3|MUNC18C|PSP|UNC-18C	syntaxin binding protein 3	STXBP3
1140	AKNAD1	1.62016	1.47977	0	0	0.696135	0.565372	0	0	2	2	AKNAD1	254268	chr1	109358520	109400864	3204	-	NM_152763	protein_coding	TSS4696	P3716	C1orf62|MGC26989	AKNA domain containing 1	AKNAD1
1141	SPATA42	1	1	0	0	0	0	0	0	0	0	SPATA42	642864	chr1	109399839	109401146	535	+	NR_034168	lncRNA	TSS12894	.	.	spermatogenesis associated 42 (non-protein coding)	SPATA42
1142	GPSM2	0.892987	1.51188	5.24516	3.94649	5.08187	4.54283	286	134	106	93	GPSM2	29899	chr1	109419603	109473044	3033	+	NM_013296	protein_coding	TSS23259	P19411	LGN|Pins	G-protein signaling modulator 2	GPSM2
1143	CLCC1	1.7179	1.18018	5.66051	5.96429	6.44115	6.2033	384	571	277	303	CLCC1	23155	chr1	109472130	109506121	4685	-	NM_001278202	protein_coding	TSS5011	P763	KIAA0761|MCLC	chloride channel CLIC like 1	CLCC1
1144	WDR47	1.11794	7.237	3.77118	0	3.93203	2.85539	98	0	46	26	WDR47	22911	chr1	109512838	109584850	4456	-	NM_001142550	protein_coding	TSS9166	P8961	FLJ90135|KIAA0893	WD repeat domain 47	WDR47
1145	TAF13	69.2174	7.90027	0	2.95946	6.11306	5.94136	0	63	220	252	TAF13	6884	chr1	109606998	109618624	577	-	NM_005645	protein_coding	TSS11648	P8254	MGC22425|TAF2K|TAFII18	TATA-box binding protein associated factor 13	TAF13
1146	TMEM167B	0.544818	1.40439	6.35904	5.25245	5.48289	5.7424	628	345	141	219	TMEM167B	56900	chr1	109633403	109639554	2750	+	NM_020141	protein_coding	TSS5366	P7486	C1orf119|FLJ90710	transmembrane protein 167B	TMEM167B
1147	SCARNA2	0.678261	1.95954	2.35944	0	1.79935	0.970514	32	0	8	4	SCARNA2	677766	chr1	109642815	109643234	420	+	NR_003023	guide_RNA	TSS27174	.	HBII-382|mgU2-25 /61	small Cajal body-specific RNA 2	SCARNA2
1148	C1orf194	1	1	0	0	0	0	0	0	0	0	C1orf194	127003	chr1	109648573	109656479	731	-	NM_001122961	protein_coding	TSS3817	P14581	.	chromosome 1 open reading frame 194	C1orf194
1149	KIAA1324	0.816149	0.807304	5.29345	5.71821	5.00036	5.40939	296	480	100	173	KIAA1324	57535	chr1	109656585	109749403	12001	+	NM_001267048	protein_coding	TSS30917	P11844	EIG121|MGC150624	KIAA1324	KIAA1324
1150	SARS	1.45951	1.88448	7.46432	7.24441	8.0098	8.15857	1360	1400	828	1187	SARS	6301	chr1	109756515	109780804	4884	+	NM_006513	protein_coding	TSS29319	P29534	FLJ36399|SERRS|SERS	seryl-tRNA synthetase	SARS
1151	CELSR2	1.09338	0.94881	3.58193	1.84085	3.71073	1.76505	85	24	39	10	CELSR2	1952	chr1	109792641	109818378	10540	+	NM_001408	protein_coding	TSS31750	P28452	CDHF10|EGFL2|FLJ34118|FLJ42737|FLJ45143|FLJ45845|Flamingo1|KIAA0279|MEGF3	cadherin EGF LAG seven-pass G-type receptor 2	CELSR2
1152	PSRC1	1.65546	0.792547	5.52144	5.91369	6.24867	5.57826	348	551	242	195	PSRC1	84722	chr1	109822176	109825790	1754	-	NM_032636	protein_coding	TSS4694	P15452	DDA3|FP3214|MGC1780	proline and serine rich coiled-coil 1	PSRC1
1153	MYBPHL	1	1	0	0	0	0	0	0	0	0	MYBPHL	343263	chr1	109834987	109849663	1499	-	NM_001265613	protein_coding	TSS6770	P28500	.	myosin binding protein H-like	MYBPHL
1154	SORT1	0.584143	0.674745	7.29199	4.29378	6.51638	3.72619	1206	173	292	51	SORT1	6272	chr1	109852188	109940563	7350	-	NM_002959	protein_coding	TSS13429	P23833	Gp95|NT3	sortilin 1	SORT1
1155	PSMA5	2.74178	1.33922	5.20532	6.58826	6.66043	7.00964	278	885	323	533	PSMA5	5686	chr1	109941653	109969108	3948	-	NM_001199774	protein_coding	TSS22187	P20398	MGC117302|MGC125802|MGC125803|MGC125804|PSC5|ZETA	proteasome subunit alpha 5	PSMA5
1156	SYPL2	1	0.673698	0	3.1638	0	2.59397	0	74	0	21	SYPL2	284612	chr1	110009100	110024764	3779	+	NM_001040709	protein_coding	TSS11998	P35319	MG29	synaptophysin like 2	SYPL2
1157	ATXN7L2	2.52521	9.82344	1.89197	0.403571	3.22838	3.6998	21	3	27	50	ATXN7L2	127002	chr1	110026561	110035420	2382	+	NM_153340	protein_coding	TSS12503	P21342	FLJ00381|MGC46534	ataxin 7 like 2	ATXN7L2
1158	CYB561D1	0.52146	0.741282	6.27494	5.04713	5.33557	4.61522	592	298	127	98	CYB561D1	284613	chr1	110036658	110043063	9919	+	NM_001134402	protein_coding	TSS2140	P20638	FLJ39035|FLJ44753|MGC138204	cytochrome b561 family member D1	CYB561D1
1159	AMIGO1	2.86047	7.237	0	0	1.51625	2.85539	0	0	6	26	AMIGO1	57463	chr1	110049446	110052336	2471	-	NM_020703	protein_coding	TSS9428	P27802	AMIGO|AMIGO-1	adhesion molecule with Ig-like domain 1	AMIGO1
1160	GPR61	1	1	0	0	0	0	0	0	0	0	GPR61	83873	chr1	110082494	110088455	2823	+	NM_031936	protein_coding	TSS18030	P12385	BALGR|GPCR3	G protein-coupled receptor 61	GPR61
1161	GNAI3	0.541406	0.265854	7.97802	9.30532	7.09281	7.39403	1945	5871	437	697	GNAI3	2773	chr1	110091186	110138454	4732	+	NM_006496	protein_coding	TSS1113	P7263	87U6|FLJ26559	G protein subunit alpha i3	GNAI3
1162	GNAT2	0.410045	2.67919	1.6758	0	0.389654	1.4218	17	0	1	7	GNAT2	2780	chr1	110145889	110155705	1365	-	NM_005272	protein_coding	TSS23692	P5754	ACHM4|GNATC	G protein subunit alpha transducin 2	GNAT2
1163	AMPD2	0.92255	1.83438	6.93965	6.23547	6.82335	7.11076	943	691	362	572	AMPD2	271	chr1	110162435	110174677	5263	+	NM_001257360	protein_coding	TSS18948	P27896	.	adenosine monophosphate deaminase 2	AMPD2
1164	GSTM4	0.609189	0.147	5.50512	7.97489	4.79008	5.20878	344	2329	86	150	GSTM4	2948	chr1	110198698	110208123	1917	+	NM_147148	protein_coding	TSS1588	.	GSTM4-4|GTM4|MGC131945|MGC9247	glutathione S-transferase mu 4	GSTM4
1165	GSTM2	1	0.844064	0	0.809948	0	0.565372	0	7	0	2	GSTM2	2946	chr1	110210644	110226619	2018	+	NM_000848	protein_coding	TSS27503	P458	GST4|GSTM|GSTM2-2|GTHMUS|MGC117303	glutathione S-transferase mu 2 (muscle)	GSTM2
1166	GSTM1	1.16027	1.20224	0.175193	0.516389	0.389654	0.782118	1	4	1	3	GSTM1	2944	chr1	110230418	110236367	1185	+	NM_000561	protein_coding	TSS28878	P23195	GST1|GSTM1-1|GSTM1a-1a|GSTM1b-1b|GTH4|GTM1|H-B|MGC26563|MU|MU-1	glutathione S-transferase mu 1	GSTM1
1167	GSTM5	1	1	0	0	0	0	0	0	0	0	GSTM5	2949	chr1	110254864	110260890	1570	+	NM_000851	protein_coding	TSS8727	P29250	GSTM5-5|GTM5	glutathione S-transferase mu 5	GSTM5
1168	GSTM3	0.948247	0.542054	7.38519	5.83702	7.30852	4.95353	1287	522	508	125	GSTM3	2947	chr1	110276554	110283660	4127	-	NM_000849	protein_coding	TSS20006	P21914	GST5|GSTB|GSTM3-3|GTM3|MGC3310|MGC3704	glutathione S-transferase mu 3 (brain)	GSTM3
1169	EPS8L3	1	1	0	0	0	0	0	0	0	0	EPS8L3	79574	chr1	110292702	110306644	2228	-	NM_133181	protein_coding	TSS16179	P20489	EPS8R3|FLJ21522|MGC16817	EPS8 like 3	EPS8L3
1170	CSF1	5.65075	1.57805	4.5204	2.95946	7.01884	3.6176	170	63	415	47	CSF1	1435	chr1	110453233	110473616	4567	+	NM_172210	protein_coding	TSS1373	P7852	MCSF|MGC31930	colony stimulating factor 1	CSF1
1171	AHCYL1	0.384053	0.614188	10.3954	9.70852	9.01481	9.00527	10424	7767	1665	2138	AHCYL1	10768	chr1	110527387	110566364	4586	+	NM_006621	protein_coding	TSS26562	P1991	DCAL|IRBIT|PRO0233|XPVKONA	adenosylhomocysteinase like 1	AHCYL1
1172	STRIP1	3.25015	2.89824	4.98187	4.07177	6.68238	5.60695	237	147	328	199	STRIP1	85369	chr1	110574199	110597263	3458	+	NM_001270768	protein_coding	TSS30235	P33774	.	striatin interacting protein 1	STRIP1
1173	ALX3	1.62016	1	0	0	0.696135	0	0	0	2	0	ALX3	257	chr1	110602997	110613322	1478	-	NM_006492	protein_coding	TSS19865	P8777	MGC138212|MGC141988	ALX homeobox 3	ALX3
1174	LINC01397	1	1	0	0	0	0	0	0	0	0	LINC01397	104355139	chr1	110625310	110652341	579	+	NR_126382	lncRNA	TSS9409	.	.	long intergenic non-protein coding RNA 1397	LINC01397
1175	UBL4B	1	1	0	0	0	0	0	0	0	0	UBL4B	164153	chr1	110655062	110656569	1508	+	NM_203412	protein_coding	TSS1730	P13173	FLJ25690	ubiquitin like 4B	UBL4B
1176	SLC6A17	0.563478	0.0730144	0.82757	3.77567	0	0	6	118	0	0	SLC6A17	388662	chr1	110693132	110744823	6402	+	NM_001010898	protein_coding	TSS20876	P10286	NTT4	solute carrier family 6 member 17	SLC6A17
1177	KCNC4-AS1	1	1	0	0	0	0	0	0	0	0	KCNC4-AS1	100873974	chr1	110751073	110752609	1131	-	NR_046546	lncRNA	TSS17497	.	.	KCNC4 antisense RNA 1 (head to head)	KCNC4-AS1
1178	KCNC4	1.31008	0.995835	0	4.17849	0.389654	4.17247	0	159	1	71	KCNC4	3749	chr1	110753336	110776674	4124	+	NM_004978	protein_coding	TSS26979	P18805	HKSHIIIC|KSHIIIC|KV3.4|MGC126818	potassium voltage-gated channel subfamily C member 4	KCNC4
1179	LOC440600	1	1.47977	0	0	0	0.565372	0	0	0	2	LOC440600	440600	chr1	110828999	110881793	2609	-	NR_036595	lncRNA	TSS6524	.	.	uncharacterized LOC440600	LOC440600
1180	RBM15	0.394399	0.707914	6.88396	6.49496	5.54169	5.99661	907	829	147	262	RBM15	64783	chr1	110881945	110889303	3431	+	NM_022768	protein_coding	TSS25415	P9818	FLJ12479|FLJ21943|MGC119584|OTT|OTT1|SPEN	RNA binding motif protein 15	RBM15
1181	SLC16A4	1.03603	12.7543	3.12878	0	3.17984	3.67292	60	0	26	49	SLC16A4	9122	chr1	110905473	110933704	2629	-	NM_001201549	protein_coding	TSS1883	P22452	MCT4|MCT5	solute carrier family 16 member 4	SLC16A4
1182	LAMTOR5	1.02721	0.691846	6.94873	7.36419	6.98746	6.83271	949	1522	406	471	LAMTOR5	10542	chr1	110943877	110950546	848	-	NM_006402	protein_coding	TSS25413	P25072	.	late endosomal /lysosomal adaptor, MAPK and MTOR activator 5	LAMTOR5
1183	LAMTOR5-AS1	2.24032	1.71965	0	0	1.1637	0.782118	0	0	4	3	LAMTOR5-AS1	101410535	chr1	110950431	110958896	533	+	NR_102697	lncRNA	TSS12569	.	.	LAMTOR5 antisense RNA 1	LAMTOR5-AS1
1184	PROK1	1.93024	1	0	0	0.948778	0	0	0	3	0	PROK1	84432	chr1	110993788	110999976	1372	+	NM_032414	protein_coding	TSS19703	P16478	EGVEGF|PK1|PRK1	prokineticin 1	PROK1
1185	CYMP	1	1	0	0	0	0	0	0	0	0	CYMP	643160	chr1	111023388	111033891	1241	+	NR_003599	misc_RNA	TSS26246	.	.	chymosin pseudogene	CYMP
1186	LOC440602	1	1	0	0	0	0	0	0	0	0	LOC440602	440602	chr1	111030302	111032880	2351	-	NR_108042	.	TSS4720	.	.	uncharacterized LOC440602	LOC440602
1187	KCNA10	1	1	0	0	0	0	0	0	0	0	KCNA10	3744	chr1	111059839	111061797	1959	-	NM_005549	protein_coding	TSS20115	P20246	Kcn1|Kv1.8	potassium voltage-gated channel subfamily A member 10	KCNA10
1188	KCNA2	1	1.47977	0	0	0	0.565372	0	0	0	2	KCNA2	3737	chr1	111136202	111174096	3877	-	NM_001204269	protein_coding	TSS19509	P26623	HBK5|HK4|HUKIV|KV1.2|MGC50217|MK2|NGK1|RBK2	potassium voltage-gated channel subfamily A member 2	KCNA2
1189	KCNA3	4.41087	1.23988	0	0	2.14106	0.310206	0	0	11	1	KCNA3	3738	chr1	111196186	111217655	9242	-	NM_002232	protein_coding	TSS16750	.	HGK5|HLK3|HPCN3|HUKIII|KV1.3|MK3|PCN3	potassium voltage-gated channel subfamily A member 3	KCNA3
1190	CD53	2.24032	1	0	0	1.1637	0	0	0	4	0	CD53	963	chr1	111413821	111442558	1721	+	NM_001040033	protein_coding	TSS24625	P8205	MOX44|TSPAN25	CD53 molecule	CD53
1191	LRIF1	0.749667	1.23988	4.73145	0	4.31577	0.310206	198	0	61	1	LRIF1	55791	chr1	111489812	111506566	3335	-	NM_001006945	protein_coding	TSS30281	P14935	.	ligand dependent nuclear receptor interacting factor 1	LRIF1
1192	DRAM2	1.57039	1.60303	4.02109	3.14637	4.67221	3.82717	118	73	79	55	DRAM2	128338	chr1	111659954	111682838	1886	-	NM_178454	protein_coding	TSS8893	P31598	MGC54289|PRO180|RP5-1180E21.1|TMEM77|WWFQ154	DNA damage regulated autophagy modulator 2	DRAM2
1193	CEPT1	1.48671	1.74324	4.42824	4.44396	5.00036	5.24573	159	193	100	154	CEPT1	10390	chr1	111682249	111727724	2348	+	NM_001007794	protein_coding	TSS25268	P8314	DKFZp313G0615|MGC45223	choline /ethanolamine phosphotransferase 1	CEPT1
1194	DENND2D	1.31008	1.47977	0	0	0.389654	0.565372	0	0	1	2	DENND2D	79961	chr1	111728591	111747160	3539	-	NM_001271833	protein_coding	TSS7401	P28010	FLJ22457|RP5-1180E21.2	DENN domain containing 2D	DENND2D
1195	CHI3L2	2.24032	4.35838	0	0	1.1637	2.12379	0	0	4	14	CHI3L2	1117	chr1	111770281	111786062	1641	+	NM_001025197	protein_coding	TSS27614	P8576	YKL-39|YKL39	chitinase 3 like 2	CHI3L2
1196	CHIAP2	1	1	0	0	0	0	0	0	0	0	CHIAP2	149620	chr1	111823146	111828730	2803	+	NR_003928	misc_RNA	TSS11130	.	.	chitinase, acidic pseudogene 2	CHIAP2
1197	CHIA	1	1	0	0	0	0	0	0	0	0	CHIA	27159	chr1	111833474	111863188	1837	+	NM_021797	protein_coding	TSS6273	P22759	AMCASE|CHIT2|DKFZp313J1722|TSA1902	chitinase, acidic	CHIA
1198	PIFO	1	1.47977	0	0	0	0.565372	0	0	0	2	PIFO	128344	chr1	111889182	111895639	2359	+	NM_001300831	protein_coding	TSS4881	P16198	.	primary cilia formation	PIFO
1199	PGCP1	1	1	0	0	0	0	0	0	0	0	PGCP1	441897	chr1	111927141	111932473	608	-	NR_029429	misc_RNA	TSS32256	.	.	progastricsin (pepsinogen C) pseudogene 1	PGCP1
1200	OVGP1	1.31008	1	0	0	0.389654	0	0	0	1	0	OVGP1	5016	chr1	111956937	111970399	2242	-	NM_002557	protein_coding	TSS20623	P16597	CHIT5|EGP|MUC9|OGP	oviductal glycoprotein 1	OVGP1
1201	WDR77	0.515151	0.637875	6.92746	7.80622	5.97053	7.15757	935	2071	199	591	WDR77	79084	chr1	111982512	111991830	2408	-	NM_024102	protein_coding	TSS18664	P8142	MEP50|MGC2722|Nbla10071|RP11-552M11.3|p44	WD repeat domain 77	WDR77
1202	ATP5F1	0.215446	0.281482	9.20558	9.40623	6.99098	7.57734	4565	6297	407	792	ATP5F1	515	chr1	111991743	112004525	2101	+	NM_001688	protein_coding	TSS26540	P28343	MGC24431|PIG47	ATP synthase, H+ transporting, mitochondrial Fo complex subunit B1	ATP5F1
1203	C1orf162	0.102251	0.168088	3.28981	2.57271	0	0	68	46	0	0	C1orf162	128346	chr1	112016491	112021134	1080	+	NM_001300835	protein_coding	TSS16572	P34940	MGC24133	chromosome 1 open reading frame 162	C1orf162
1204	TMIGD3	1	1	0	0	0	0	0	0	0	0	TMIGD3	57413	chr1	112025970	112106625	1034	-	NM_001081976	protein_coding	TSS33026	P5172	.	transmembrane and immunoglobulin domain containing 3	TMIGD3
1205	ADORA3	1	1	0	0	0	0	0	0	0	0	ADORA3	140	chr1	112042051	112046743	2868	-	NM_000677	protein_coding	TSS602	P27383	A3AR|AD026|bA552M11.5	adenosine A3 receptor	ADORA3
1206	LINC01160	1.31008	1	0	0	0.389654	0	0	0	1	0	LINC01160	100129269	chr1	112141629	112150940	1542	-	NR_034126	lncRNA	TSS27828	.	.	long intergenic non-protein coding RNA 1160	LINC01160
1207	RAP1A	0.673807	1.34475	7.12455	5.08421	6.55495	5.51155	1073	306	300	186	RAP1A	5906	chr1	112162405	112259317	5323	+	NM_002884	protein_coding	TSS15841	P31147	KREV-1|KREV1|RAP1|SMGP21	RAP1A, member of RAS oncogene family	RAP1A
1208	FAM212B	2.76629	0.713419	0.331397	4.98477	1.79935	4.49759	2	285	8	90	FAM212B	55924	chr1	112264686	112298419	6077	-	NM_019099	protein_coding	TSS31437	P375	.	family with sequence similarity 212 member B	FAM212B
1209	FAM212B-AS1	1	0.256082	0	1.96532	0	0	0	27	0	0	FAM212B-AS1	100506343	chr1	112282463	112290420	2131	+	NR_038952	lncRNA	TSS31074	.	.	FAM212B antisense RNA 1	FAM212B-AS1
1210	LOC101928718	1	0.256082	0	1.96532	0	0	0	27	0	0	LOC101928718	101928718	chr1	112287939	112298131	2767	-	NR_125963	lncRNA	TSS12698	.	.	uncharacterized LOC101928718	LOC101928718
1211	DDX20	38.2095	1.50862	0	4.14379	5.25586	4.73702	0	155	120	107	DDX20	11218	chr1	112298190	112310199	3510	+	NM_007204	protein_coding	TSS20103	P25753	DKFZp434H052|DP103|GEMIN3	DEAD-box helicase 20	DDX20
1212	KCND3	1	1	0	0	0	0	0	0	0	0	KCND3	3752	chr1	112318454	112531777	2693	-	NM_172198	protein_coding	TSS27885	P7424	KCND3L|KCND3S|KSHIVB|KV4.3|MGC142035|MGC142037	potassium voltage-gated channel subfamily D member 3	KCND3
1213	KCND3-IT1	1	1	0	0	0	0	0	0	0	0	KCND3-IT1	100874295	chr1	112396384	112399527	376	-	NR_046783	lncRNA	TSS25954	.	.	KCND3 intronic transcript 1	KCND3-IT1
1214	KCND3-AS1	1	1	0	0	0	0	0	0	0	0	KCND3-AS1	100873995	chr1	112452279	112453552	448	+	NR_046619	lncRNA	TSS28054	.	.	KCND3 antisense RNA 1	KCND3-AS1
1215	LOC643355	1	1	0	0	0	0	0	0	0	0	LOC643355	643355	chr1	112533190	112541463	3035	+	NM_001270945	.	TSS26451	P32786	.	uncharacterized LOC643355	LOC643355
1216	CTTNBP2NL	2.3196	1.67184	4.38431	5.24429	5.59819	5.98573	154	343	153	260	CTTNBP2NL	55917	chr1	112938800	113003786	5900	+	NM_018704	protein_coding	TSS14252	P3218	DKFZp547A023|FLJ13278	CTTNBP2 N-terminal like	CTTNBP2NL
1217	WNT2B	1.31008	1.47977	0	0	0.389654	0.565372	0	0	1	2	WNT2B	7482	chr1	113009163	113063910	3592	+	NM_001291880	protein_coding	TSS12372	P10827	WNT13|XWNT2	Wnt family member 2B	WNT2B
1218	ST7L	12.1628	9.64209	0	0.403571	3.60441	3.67292	0	3	36	49	ST7L	54879	chr1	113066141	113162040	5132	-	NM_138728	protein_coding	TSS33429	P34136	FAM4B|FLJ11657|FLJ20284|ST7R|STLR	suppression of tumorigenicity 7 like	ST7L
1219	CAPZA1	0.558591	0.620982	8.43677	8.63785	7.59663	7.95048	2676	3693	621	1027	CAPZA1	829	chr1	113162075	113214241	2740	+	NM_006135	protein_coding	TSS2790	P4551	CAPPA1|CAPZ|CAZ1	capping actin protein of muscle Z-line alpha subunit 1	CAPZA1
1220	MOV10	0.829008	0.404691	5.94078	5.78729	5.67024	4.48219	468	504	161	89	MOV10	4343	chr1	113216934	113243368	5062	+	NM_001286072	protein_coding	TSS16113	P13723	DKFZp667O1423|FLJ32791|KIAA1631|fSAP113|gb110	Mov10 RISC complex RNA helicase	MOV10
1221	RHOC	0.714443	0.739259	8.57262	8.32779	8.08751	7.89194	2941	2977	874	986	RHOC	389	chr1	113243749	113250025	1621	-	NM_001042678	protein_coding	TSS12239	P8827	ARH9|ARHC|H9|MGC1448|MGC61427|RHOH9	ras homolog family member C	RHOC
1222	PPM1J	3.79071	0.287271	0	4.14379	1.92247	2.34427	0	155	9	17	PPM1J	333926	chr1	113252616	113257950	1714	-	NM_005167	protein_coding	TSS21534	P26277	DKFZp434P1514|FLJ35951|MGC19531|MGC90149|PP2CZ|PP2Czeta|PPP2CZ	protein phosphatase, Mg2+ /Mn2+ dependent 1J	PPM1J
1223	FAM19A3	1	2.19942	0	0	0	1.13713	0	0	0	5	FAM19A3	284467	chr1	113263189	113269856	1258	+	NM_001004440	protein_coding	TSS29458	P6151	MGC138473|TAFA-3|TAFA3	family with sequence similarity 19 (chemokine (C-C motif)-like), member A3	FAM19A3
1224	LINC01356	1	0.976819	0	2.79027	0	2.75643	0	55	0	24	LINC01356	100996702	chr1	113362791	113393265	1824	-	NR_103746	lncRNA	TSS1527	.	.	long intergenic non-protein coding RNA 1356	LINC01356
1225	SLC16A1	1.13722	2.54228	7.29317	6.17015	7.47869	7.51627	1207	660	572	759	SLC16A1	6566	chr1	113454470	113498975	4697	-	NM_001166496	protein_coding	TSS27620	P16281	FLJ36745|HHF7|MCT|MCT1|MGC44475	solute carrier family 16 member 1	SLC16A1
1226	AKR7A2P1	1.31008	1	0	0	0.389654	0	0	0	1	0	AKR7A2P1	246182	chr1	113465972	113467295	1324	+	NR_002796	misc_RNA	TSS4199	.	.	aldo-keto reductase family 7, member A2 pseudogene 1	AKR7A2P1
1227	SLC16A1-AS1	3.48063	7.47689	0	0	1.79935	2.90244	0	0	8	27	SLC16A1-AS1	100506392	chr1	113499037	113506690	738	+	NR_103744	lncRNA	TSS21469	.	.	SLC16A1 antisense RNA 1	SLC16A1-AS1
1228	LOC100996251	9.37214	9.56614	0	0.147427	3.22838	3.40536	0	1	27	40	LOC100996251	100996251	chr1	113554309	113615724	2456	-	NR_103777	lncRNA	TSS32774	.	.	uncharacterized LOC100996251	LOC100996251
1229	LRIG2	11.5427	7.71677	0	0	3.52891	2.948	0	0	34	28	LRIG2	9860	chr1	113615792	113667824	4536	+	NM_014813	protein_coding	TSS27518	P22792	DKFZp451C181|KIAA0806|LIG2	leucine-rich repeats and immunoglobulin like domains 2	LRIG2
1230	LOC643441	1	1	0	0	0	0	0	0	0	0	LOC643441	643441	chr1	113739404	113748875	2171	-	NR_038846	lncRNA	TSS20356	.	.	uncharacterized LOC643441	LOC643441
1231	MAGI3	11.8454	9.33625	2.74008	2.51956	6.30633	5.7424	44	44	252	219	MAGI3	260425	chr1	113933475	114228545	10248	+	NM_152900	protein_coding	TSS14533	P17728	MAGI-3|MGC163281|RP4-730K3.1|dJ730K3.2	membrane associated guanylate kinase, WW and PDZ domain containing 3	MAGI3
1232	PHTF1	0.816626	0.547425	5.25006	5.07962	4.95781	4.21036	287	305	97	73	PHTF1	10745	chr1	114239824	114301777	3244	-	NM_006608	protein_coding	TSS15579	P30623	PHTF	putative homeodomain transcription factor 1	PHTF1
1233	RSBN1	1.90744	2.99445	5.46773	3.99597	6.39936	5.57826	335	139	269	195	RSBN1	54665	chr1	114304454	114355098	6739	-	NM_018364	protein_coding	TSS11335	P17293	DKFZp781E21150|ROSBIN|RP11-324J2.1	round spermatid basic protein 1	RSBN1
1234	AP4B1-AS1	1.70951	1	0.175193	0	0.948778	0	1	0	3	0	AP4B1-AS1	100287722	chr1	114355234	114443859	2148	+	NR_125965	lncRNA	TSS5862	.	.	AP4B1 antisense RNA 1	AP4B1-AS1
1235	PTPN22	1	1.23988	0	0	0	0.310206	0	0	0	1	PTPN22	26191	chr1	114356433	114414381	3701	-	NM_015967	protein_coding	TSS9927	P35027	LYP|LYP1|LYP2|PEP|PTPN8	protein tyrosine phosphatase, non-receptor type 22	PTPN22
1236	BCL2L15	0.269438	0.984461	1.89197	1.44439	0	1.4218	21	16	0	7	BCL2L15	440603	chr1	114419436	114430169	4973	-	NM_001010922	protein_coding	TSS4909	P16563	Bfk|C1orf178|FLJ22588	BCL2 like 15	BCL2L15
1237	AP4B1	1.37781	1.09602	3.68691	3.64529	4.14928	3.77757	92	107	54	53	AP4B1	10717	chr1	114436817	114447746	3221	-	NM_006594	protein_coding	TSS1043	P13807	BETA-4	adaptor related protein complex 4 beta 1 subunit	AP4B1
1238	DCLRE1B	0.844325	1.46254	4.68875	5.07962	4.44462	5.62809	192	305	67	202	DCLRE1B	64858	chr1	114447915	114456708	3788	+	NM_022836	protein_coding	TSS6257	P4646	APOLLO|DKFZp686C24187|FLJ12810|FLJ13998|SNM1B|SNMIB	DNA cross-link repair 1B	DCLRE1B
1239	HIPK1-AS1	1.98413	1	0.175193	0	1.1637	0	1	0	4	0	HIPK1-AS1	101928846	chr1	114466623	114472147	2281	-	NR_110725	lncRNA	TSS6037	.	.	HIPK1 antisense RNA 1	HIPK1-AS1
1240	HIPK1	2.55591	3.09416	4.75923	4.16989	6.11306	5.79944	202	158	220	228	HIPK1	204851	chr1	114471996	114520491	8500	+	NM_198268	protein_coding	TSS3591	P2698	KIAA0630|MGC26642|MGC33446|MGC33548|Myak|Nbak2	homeodomain interacting protein kinase 1	HIPK1
1241	OLFML3	0.564244	0.382304	4.66692	3.34275	3.84131	1.95554	189	85	43	12	OLFML3	56944	chr1	114522013	114524876	2399	+	NM_020190	protein_coding	TSS535	P21029	HNOEL-iso|OLF44	olfactomedin like 3	OLFML3
1242	SYT6	1	1	0	0	0	0	0	0	0	0	SYT6	148281	chr1	114631914	114696472	4593	-	NM_001270805	protein_coding	TSS4059	P33669	.	synaptotagmin 6	SYT6
1243	TRIM33	1.2777	2.87359	6.12821	5.20274	6.48176	6.7256	534	333	285	437	TRIM33	51592	chr1	114935399	115053781	8339	-	NM_033020	protein_coding	TSS17915	P20901	FLJ32925|PTC7|RFG7|TF1G|TIF1G|TIF1GAMMA|TIFGAMMA	tripartite motif containing 33	TRIM33
1244	BCAS2	0.297203	0.592821	6.49122	5.42496	4.74074	4.67063	689	390	83	102	BCAS2	10286	chr1	115110181	115124265	1301	-	NM_005872	protein_coding	TSS28005	P29002	DAM1|SPF27|Snt309	breast carcinoma amplified sequence 2	BCAS2
1245	DENND2C	1	1.71965	0	0	0	0.782118	0	0	0	3	DENND2C	163259	chr1	115127196	115212732	4514	-	NM_198459	protein_coding	TSS14454	P30705	DKFZp686G0351|DKFZp686N1631|DKFZp779P1149|FLJ37099|dJ1156J9.1	DENN domain containing 2C	DENND2C
1246	AMPD1	1	1	0	0	0	0	0	0	0	0	AMPD1	270	chr1	115215720	115238239	2406	-	NM_001172626	protein_coding	TSS15834	P32775	MAD|MADA	adenosine monophosphate deaminase 1	AMPD1
1247	NRAS	0.789285	0.670554	6.67015	7.26575	6.32877	6.68917	781	1421	256	426	NRAS	4893	chr1	115247085	115259515	4454	-	NM_002524	protein_coding	TSS18400	P7362	ALPS4|N-ras|NRAS1|NS6	neuroblastoma RAS viral oncogene homolog	NRAS
1248	CSDE1	0.909518	1.09183	9.95395	9.51418	9.81713	9.64093	7674	6787	2906	3324	CSDE1	7812	chr1	115259534	115300671	4313	-	NM_001130523	protein_coding	TSS32108	P5324	D1S155E|DKFZp779B0247|DKFZp779J1455|FLJ26882|RP5-1000E10.3|UNR	cold shock domain containing E1	CSDE1
1249	SIKE1	1.81924	0.97246	3.97445	5.83973	4.83779	5.79944	114	523	89	228	SIKE1	80143	chr1	115312105	115323308	6043	-	NM_001102396	protein_coding	TSS3315	.	DKFZp686A0768|FLJ21168|SIKE	suppressor of IKBKE 1	SIKE1
1250	SYCP1	1	1	0	0	0	0	0	0	0	0	SYCP1	6847	chr1	115397424	115537990	3759	+	NM_003176	protein_coding	TSS34004	P13690	CT8|HOM-TES-14|MGC104417|SCP1	synaptonemal complex protein 1	SYCP1
1251	TSHB	1	1	0	0	0	0	0	0	0	0	TSHB	7252	chr1	115572445	115576930	901	+	NM_000549	protein_coding	TSS34208	P11731	TSH-BETA	thyroid stimulating hormone beta	TSHB
1252	TSPAN2	0.713858	1.2906	5.9286	1.05375	5.44231	1.4218	464	10	137	7	TSPAN2	10100	chr1	115590633	115632121	3212	-	NM_005725	protein_coding	TSS18681	P19220	FLJ12082|NET3|TSN2|TSPAN-2	tetraspanin 2	TSPAN2
1253	NGF	1.58485	2.43931	3.5345	0	4.19884	1.28647	82	0	56	6	NGF	4803	chr1	115828537	115880857	1049	-	NM_002506	protein_coding	TSS13361	P6499	Beta-NGF|HSAN5|MGC161426|MGC161428|NGFB	nerve growth factor	NGF
1254	VANGL1	1.24388	0.642164	6.28692	6.6027	6.60176	5.96372	597	894	310	256	VANGL1	81839	chr1	116184574	116240845	8763	+	NM_138959	protein_coding	TSS24298	P23498	KITENIN|LPP2|MGC5338|STB2|STBM2	VANGL planar cell polarity protein 1	VANGL1
1255	CASQ2	1.31008	1	0	0	0.389654	0	0	0	1	0	CASQ2	845	chr1	116242626	116311426	2700	-	NM_001232	protein_coding	TSS13743	P34204	FLJ26321|FLJ93514|PDIB2	calsequestrin 2	CASQ2
1256	NHLH2	1	1	0	0	0	0	0	0	0	0	NHLH2	4808	chr1	116378999	116383747	2511	-	NM_001111061	protein_coding	TSS23713	P24499	HEN2|KIAA0490|NSCL2|bHLHa34	nescient helix-loop-helix 2	NHLH2
1257	LOC101928995	1	1	0	0	0	0	0	0	0	0	LOC101928995	101928995	chr1	116461997	116468529	1396	+	NR_125969	.	TSS8998	.	.	uncharacterized LOC101928995	LOC101928995
1258	LOC101928977	1	1	0	0	0	0	0	0	0	0	LOC101928977	101928977	chr1	116465194	116519897	578	-	NR_125970	lncRNA	TSS30793	.	.	uncharacterized LOC101928977	LOC101928977
1259	SLC22A15	2.20682	3.63873	1.27517	0	2.41714	1.86344	11	0	14	11	SLC22A15	55356	chr1	116519119	116612675	4720	+	NM_018420	protein_coding	TSS6455	P11611	DKFZp761G0313|FLIPT1|PRO34686	solute carrier family 22 member 15	SLC22A15
1260	MAB21L3	3.17055	1.23988	0	0	1.66473	0.310206	0	0	7	1	MAB21L3	126868	chr1	116654376	116677861	3229	+	NM_152367	protein_coding	TSS13338	P15836	.	mab-21 like 3	MAB21L3
1261	ATP1A1	1.42949	3.38581	7.76419	7.0068	8.2797	8.7663	1676	1186	999	1811	ATP1A1	476	chr1	116915795	116947396	4300	+	NM_000701	protein_coding	TSS967	P29238	MGC3285|MGC51750	ATPase Na+ /K+ transporting subunit alpha 1	ATP1A1
1262	ATP1A1-AS1	2.00434	2.62384	6.57957	6.67436	7.5827	8.06604	733	940	615	1113	ATP1A1-AS1	84852	chr1	116935487	116961181	3303	-	NR_027646	lncRNA	TSS19763	.	.	ATP1A1 antisense RNA 1	ATP1A1-AS1
1263	LOC101929023	1	1.23988	0	0	0	0.310206	0	0	0	1	LOC101929023	101929023	chr1	116966346	117021448	863	-	NR_125972	.	TSS25913	.	.	uncharacterized LOC101929023	LOC101929023
1264	CD58	0.650443	13.2341	5.16435	0	4.54385	3.72619	270	0	72	51	CD58	965	chr1	117057156	117113715	1721	-	NM_001779	protein_coding	TSS24545	.	FLJ23181|FLJ43722|LFA-3|LFA3	CD58 molecule	CD58
1265	IGSF3	3.17873	3.06245	2.53039	3.05594	4.19884	4.67063	37	68	56	102	IGSF3	3321	chr1	117117020	117210377	7327	-	NM_001007237	protein_coding	TSS19731	P19405	EWI-3|MGC117164|V8	immunoglobulin superfamily member 3	IGSF3
1266	C1orf137	1	1	0	0	0	0	0	0	0	0	C1orf137	388667	chr1	117236734	117249225	386	+	NM_001013643	protein_coding	TSS2001	P21038	.	chromosome 1 open reading frame 137	C1orf137
1267	CD2	1	1	0	0	0	0	0	0	0	0	CD2	914	chr1	117297086	117311851	1531	+	NM_001767	protein_coding	TSS19958	P32164	FLJ46032|SRBC|T11	CD2 molecule	CD2
1268	PTGFRN	0.597957	0.781355	6.93661	5.98404	6.19473	5.62809	941	579	233	202	PTGFRN	5738	chr1	117452545	117532980	6312	+	NM_020440	protein_coding	TSS33489	P33083	CD315|CD9P-1|EWI-F|FLJ11001|FPRP|KIAA1436|SMAP-6	prostaglandin F2 receptor inhibitor	PTGFRN
1269	CD101	1.36197	0.256239	3.36406	4.49992	3.80976	2.53548	72	201	42	20	CD101	9398	chr1	117544372	117579173	4531	+	NM_001256111	protein_coding	TSS17486	P18404	IGSF2|V7	CD101 molecule	CD101
1270	LOC101929099	1	1.47977	0	0	0	0.565372	0	0	0	2	LOC101929099	101929099	chr1	117568104	117602112	1814	-	NR_110786	lncRNA	TSS25902	.	.	uncharacterized LOC101929099	LOC101929099
1271	TTF2	5.70892	3.71232	3.61271	4.41515	6.12593	6.30747	87	189	222	326	TTF2	8458	chr1	117602949	117645491	4854	+	NM_003594	protein_coding	TSS29733	P21860	HuF2	transcription termination factor, RNA polymerase II	TTF2
1272	TRIM45	4.29688	0.745798	0.472329	2.6976	2.57562	2.27446	3	51	16	16	TRIM45	80263	chr1	117653677	117664411	4261	-	NM_025188	protein_coding	TSS2342	P30899	FLJ13181|RNF99	tripartite motif containing 45	TRIM45
1273	VTCN1	1	1	0	0	0	0	0	0	0	0	VTCN1	79679	chr1	117686209	117753582	2999	-	NM_001253850	protein_coding	TSS8606	P20596	B7-H4|B7H4|B7S1|B7X|B7h.5|FLJ22418|PRO1291|VCTN1	V-set domain containing T cell activation inhibitor 1	VTCN1
1274	LINC01525	1	1	0	0	0	0	0	0	0	0	LINC01525	104355292	chr1	117838088	117863958	565	+	NR_126408	lncRNA	TSS22774	.	.	long intergenic non-protein coding RNA 1525	LINC01525
1275	MAN1A2	4.08962	4.94141	7.22508	6.03228	9.25705	8.3372	1151	599	1970	1344	MAN1A2	10905	chr1	117910085	118068320	5388	+	NM_006699	protein_coding	TSS15895	P13424	MAN1B	mannosidase alpha class 1A member 2	MAN1A2
1276	LOC100996263	1	1	0	0	0	0	0	0	0	0	LOC100996263	100996263	chr1	118139454	118148392	436	-	NR_121626	lncRNA	TSS31473	.	.	uncharacterized LOC100996263	LOC100996263
1277	FAM46C	1.31008	2.91908	0	0	0.389654	1.54551	0	0	1	8	FAM46C	54855	chr1	118148604	118171011	5720	+	NM_017709	protein_coding	TSS18436	P17138	FLJ20202	family with sequence similarity 46 member C	FAM46C
1278	GDAP2	0.519716	1.79425	5.42934	4.05319	4.48513	4.89657	326	145	69	120	GDAP2	54834	chr1	118406107	118472302	10318	-	NM_017686	protein_coding	TSS28468	P32845	FLJ20142|dJ776P7.1	ganglioside induced differentiation associated protein 2	GDAP2
1279	WDR3	2.43023	5.75359	4.74541	4.31733	6.0265	6.84179	200	176	207	474	WDR3	10885	chr1	118472372	118503049	3877	+	NM_006784	protein_coding	TSS11807	P31979	FLJ12796	WD repeat domain 3	WDR3
1280	SPAG17	1.5596	7.237	1.02356	0	1.66473	2.85539	8	0	7	26	SPAG17	200162	chr1	118496288	118727848	7125	-	NM_206996	protein_coding	TSS11309	P33689	DKFZp434B0610|FLJ34497|FLJ44343|FLJ44353|PF6|RP4-776P7.2	sperm associated antigen 17	SPAG17
1281	TBX15	3.93886	7.237	1.73296	0	3.71073	2.85539	18	0	39	26	TBX15	6913	chr1	119425666	119532179	3495	-	NM_152380	protein_coding	TSS9236	P29140	TBX14	T-box 15	TBX15
1282	WARS2	0.600942	5.35432	4.44544	2.15152	3.71073	4.57223	161	32	39	95	WARS2	10352	chr1	119573839	119683295	2806	-	NM_015836	protein_coding	TSS2977	P10373	TrpRS	tryptophanyl tRNA synthetase 2, mitochondrial	WARS2
1283	WARS2-IT1	1	1	0	0	0	0	0	0	0	0	WARS2-IT1	104472716	chr1	119590028	119605910	562	+	NR_126447	lncRNA	TSS22797	.	.	WARS2 intronic transcript 1	WARS2-IT1
1284	LOC101929147	0.498814	0.978652	3.50198	3.62026	2.49855	3.58913	80	105	15	46	LOC101929147	101929147	chr1	119683019	119818596	5024	+	NR_125974	lncRNA	TSS4313	.	.	uncharacterized LOC101929147	LOC101929147
1285	HAO2	1	1	0	0	0	0	0	0	0	0	HAO2	51179	chr1	119911399	119936753	1701	+	NM_016527	protein_coding	TSS10213	P30570	GIG16|HAOX2	hydroxyacid oxidase 2	HAO2
1286	HAO2-IT1	1	1	0	0	0	0	0	0	0	0	HAO2-IT1	100874270	chr1	119911569	119912953	310	+	NR_046780	lncRNA	TSS7942	.	.	HAO2 intronic transcript 1	HAO2-IT1
1287	HSD3B2	1	1	0	0	0	0	0	0	0	0	HSD3B2	3284	chr1	119957554	119965662	1870	+	NM_001166120	protein_coding	TSS20401	P18730	HSD3B|HSDB|SDR11E2	hydroxy-delta-5-steroid dehydrogenase, 3 beta- and steroid delta-isomerase 2	HSD3B2
1288	HSD3B1	1	1	0	0	0	0	0	0	0	0	HSD3B1	3283	chr1	120049826	120057681	1680	+	NM_000862	protein_coding	TSS27759	P35093	3BETAHSD|HSD3B|HSDB3|HSDB3A|I|SDR11E1	hydroxy-delta-5-steroid dehydrogenase, 3 beta- and steroid delta-isomerase 1	HSD3B1
1289	HSD3BP4	3.48063	0.305636	0	2.49223	1.79935	0.782118	0	43	8	3	HSD3BP4	128102	chr1	120106503	120115199	8697	+	NR_033781	misc_RNA	TSS11823	.	.	hydroxy-delta-5-steroid dehydrogenase, 3 beta, pseudogene 4	HSD3BP4
1290	LINC00622	3.08262	1	0.175193	0	1.79935	0	1	0	8	0	LINC00622	644242	chr1	120140325	120141914	1590	-	NR_036540	lncRNA	TSS32591	.	.	long intergenic non-protein coding RNA 622	LINC00622
1291	ZNF697	0.852994	7.33105	4.42824	3.18101	4.19884	6.05503	159	75	56	273	ZNF697	90874	chr1	120162000	120190390	5080	-	NM_001080470	protein_coding	TSS630	P29910	MGC45731	zinc finger protein 697	ZNF697
1292	PHGDH	0.396409	0.281363	8.62357	8.98464	7.28863	7.15514	3047	4699	501	590	PHGDH	26227	chr1	120254419	120286849	2015	+	NM_006623	protein_coding	TSS8483	P20811	3-PGDH|3PGDH|MGC3017|PDG|PGAD|PGD|PGDH|SERA	phosphoglycerate dehydrogenase	PHGDH
1293	HMGCS2	0.210777	1	2.24621	0	0	0	29	0	0	0	HMGCS2	3158	chr1	120290619	120311555	2466	-	NM_001166107	protein_coding	TSS5100	P16674	.	3-hydroxy-3-methylglutaryl-CoA synthase 2	HMGCS2
1294	REG4	1	1	0	0	0	0	0	0	0	0	REG4	83998	chr1	120336641	120354203	2360	-	NM_032044	protein_coding	TSS19049	P23490	GISP|REG-IV|RELP	regenerating family member 4	REG4
1295	NBPF7	1.93024	1.23988	0	0	0.948778	0.310206	0	0	3	1	NBPF7	343505	chr1	120377388	120387503	1611	-	NM_001047980	protein_coding	TSS16461	P14760	.	neuroblastoma breakpoint family member 7	NBPF7
1296	ADAM30	1	1	0	0	0	0	0	0	0	0	ADAM30	11085	chr1	120436156	120439147	2992	-	NM_021794	protein_coding	TSS16329	P25435	svph4	ADAM metallopeptidase domain 30	ADAM30
1297	NOTCH2	1.45862	0.850218	6.26286	6.10624	6.80746	5.87215	587	631	358	240	NOTCH2	4853	chr1	120454176	120612317	11958	-	NM_024408	protein_coding	TSS32369	P28510	AGS2|hN2	notch 2	NOTCH2
1298	FAM72B	1.52515	1.61439	5.07875	4.31733	5.6877	5.00832	254	176	163	130	FAM72B	653820	chr1	120839005	120855681	2374	+	NM_001100910	protein_coding	TSS13976	P1328	p17	family with sequence similarity 72 member B	FAM72B
1299	HIST2H2BA	1	1	0	0	0	0	0	0	0	0	HIST2H2BA	337875	chr1	120906034	120914842	515	+	NR_027337	misc_RNA	TSS33227	.	.	histone cluster 2, H2ba (pseudogene)	HIST2H2BA
1300	FCGR1B	1.62016	1	0	0	0.696135	0	0	0	2	0	FCGR1B	2210	chr1	120926128	120935944	3156	-	NM_001017986	protein_coding	TSS4459	P29323	CD64|IGFRB	Fc fragment of IgG receptor Ib	FCGR1B
1301	SRGAP2-AS1	1	1	0	0	0	0	0	0	0	0	SRGAP2-AS1	100873165	chr1	121102017	121139765	2504	-	NR_104189	lncRNA	TSS18685	.	.	SRGAP2 antisense RNA 1	SRGAP2-AS1
1302	SRGAP2B	13.7928	3.9257	0.175193	0.621021	3.96104	2.59397	1	5	47	21	SRGAP2B	647135	chr1	121107152	121128468	737	+	NM_001271870	protein_coding	TSS25235	P10079	.	SLIT-ROBO Rho GTPase activating protein 2B	SRGAP2B
1303	SRGAP2D	5.99668	2.83671	2.56228	2.64893	5.14644	4.15315	38	49	111	70	SRGAP2D	100996712	chr1	121107152	206578709	2588	+	NR_120535_1	misc_RNA	TSS25235	.	.	SLIT-ROBO Rho GTPase activating protein 2D (pseudogene)	SRGAP2D
1304	EMBP1	2.24032	4.83815	0	0	1.1637	2.27446	0	0	4	16	EMBP1	647121	chr1	121260910	121313686	4231	+	NR_003955	misc_RNA	TSS7777	.	.	embigin pseudogene 1	EMBP1
1305	ANKRD20A12P	1.93024	2.02656	0	2.59857	0.948778	3.6176	0	47	3	47	ANKRD20A12P	100874392	chr1	142697421	142713605	1744	-	NR_046228	misc_RNA	TSS1400	.	.	ankyrin repeat domain 20 family member A12, pseudogene	ANKRD20A12P
1306	LOC102723769	1	9.39596	0	0	0	3.23204	0	0	0	35	LOC102723769	102723769	chr1	143134603	143202239	1380	-	NR_110761	lncRNA	TSS29550	.	.	uncharacterized LOC102723769	LOC102723769
1307	RNU1-13P	1.31008	1	0	0	0.389654	0	0	0	1	0	RNU1-13P	26860	chr1	143673129	147860803	324	-	NR_121646	pseudogene	TSS31067	.	RNU1P6|U1.1|U1P1	RNA, U1 small nuclear 13, pseudogene	RNU1-13P
1308	LOC100132057	5.96127	1.47977	0	0	2.57562	0.565372	0	0	16	2	LOC100132057	100132057	chr1	143687127	147904682	2970	+	NR_111930_1	misc_RNA	TSS6195	.	.	phosphodiesterase 4D interacting protein pseudogene	LOC100132057
1309	LINC01138	0.545419	1.11567	4.80659	2.54638	3.93203	2.70428	209	45	46	23	LINC01138	388685	chr1	143717588	143744519	1456	-	NR_104014	lncRNA	TSS4871	.	.	long intergenic non-protein coding RNA 1138	LINC01138
1310	PPIAL4G	0.518291	0.916922	2.46442	1.26225	1.51625	1.13713	35	13	6	5	PPIAL4G	644591	chr1	143767144	143767881	738	-	NM_001123068	protein_coding	TSS24639	P27587	BX284650.5|FLJ16804|MGC163248|MGC163250|PPIAL4A	peptidylprolyl isomerase A like 4G	PPIAL4G
1311	FAM72D	1.07028	2.10574	5.16954	3.56886	5.26752	4.64319	271	101	121	100	FAM72D	728833	chr1	143896452	143913143	2190	-	NM_207418	protein_coding	TSS5151	P22827	.	family with sequence similarity 72 member D	FAM72D
1312	FAM72C	1.22443	1.6824	5.99143	4.81318	6.28354	5.5637	485	252	248	193	FAM72C	554282	chr1	143896525	206155074	3658	-	NM_001287385_1	protein_coding	TSS13942	P22827	.	family with sequence similarity 72 member C	FAM72C
1313	NBPF20	1.31487	2.06139	6.9771	4.69231	7.37201	5.73592	968	231	531	218	NBPF20	100288142	chr1	144146811	146465259	15752	+	NM_001278267	protein_coding	TSS19771	P3774	.	neuroblastoma breakpoint family member 20	NBPF20
1314	LINC00623	0.964859	1.42592	6.08495	4.57998	6.03334	5.09187	518	213	208	138	LINC00623	728855	chr1	144298164	149619134	6506	-	NR_024511	lncRNA	TSS14921	.	.	long intergenic non-protein coding RNA 623	LINC00623
1315	LINC00869	1.12574	0.986932	4.66692	4.15254	4.83779	4.13357	189	156	89	69	LINC00869	57234	chr1	144300468	149651107	6185	-	NR_111953	lncRNA	TSS4002	.	.	long intergenic non-protein coding RNA 869	LINC00869
1316	PPIAL4A	1.60988	1.66273	1.11239	0.403571	1.79935	1.13713	9	3	8	5	PPIAL4A	653505	chr1	144363462	149553787	1570	-	NM_001143883_2	protein_coding	TSS9523	P31396	COAS2|MGC163248|MGC163250|PPIAL4|PPIAL4B|PPIAL4C|PPIAL4D|PPIAL4G	peptidylprolyl isomerase A like 4A	PPIAL4A
1317	PPIAL4C	1.01883	1.19081	1.48935	0.718575	1.51625	0.970514	14	6	6	4	PPIAL4C	653598	chr1	144363462	147955419	1570	-	NM_001135789	protein_coding	TSS9523	P31396	COAS-2|PPIAL4A|PPIAL4B	peptidylprolyl isomerase A like 4C	PPIAL4C
1318	PFN1P2	3.40286	2.19942	0.472329	0	2.23908	1.13713	3	0	12	5	PFN1P2	767846	chr1	144610815	144612719	1905	-	NR_003242	misc_RNA	TSS16444	.	.	profilin 1 pseudogene 2	PFN1P2
1319	NBPF9	0.724281	1.06104	7.27284	4.61207	6.80746	4.69755	1190	218	358	104	NBPF9	400818	chr1	144614959	148346929	4739	+	NM_001037675	protein_coding	TSS17511	P15456	AE01|FLJ37711|FLJ60244|KIAA1245|NBPF10	neuroblastoma breakpoint family member 9	NBPF9
1320	NBPF8	1.09089	1.57929	6.4342	4.58645	6.5597	5.24573	662	214	301	154	NBPF8	728841	chr1	144614959	148344742	4622	+	NM_001037501_1	protein_coding	TSS17511	P15456	MGC99641|NBPF11	neuroblastoma breakpoint family member 8	NBPF8
1321	LOC653513	0.680992	1	2.97143	0	2.41714	0	53	0	14	0	LOC653513	653513	chr1	144676437	144680025	870	-	NR_037182	lncRNA	TSS21893	.	.	Derived by automated computational analysis using gene prediction method: Gnomon.	LOC653513
1322	PDE4DIP	1.64451	15.633	4.2827	0	5.00036	3.96652	143	0	100	61	PDE4DIP	9659	chr1	144851424	145076186	13449	-	NM_001198834	protein_coding	TSS23464	P35020	CMYA2|DKFZp781J054|MGC75440|MMGL	phosphodiesterase 4D interacting protein	PDE4DIP
1323	SEC22B	0.897671	0.629557	6.17536	7.60566	6.01962	6.93807	552	1801	206	507	SEC22B	9554	chr1	145096407	145116997	1883	+	NM_004892	protein_coding	TSS10722	P33924	ERS-24|SEC22L1	SEC22 homolog B, vesicle trafficking protein (gene /pseudogene)	SEC22B
1324	NOTCH2NL	1.5716	10.783	6.97414	1.50033	7.62637	4.93101	966	17	634	123	NOTCH2NL	388677	chr1	145209113	145286270	5318	+	NM_203458	protein_coding	TSS33257	P222	N2N	notch 2 N-terminal like	NOTCH2NL
1325	NBPF25P	0.560995	0.668437	8.76345	6.92741	7.92951	6.34627	3358	1122	783	335	NBPF25P	101929780	chr1	145289770	149109725	6061	+	NR_104217_1	misc_RNA	TSS11313	.	.	neuroblastoma breakpoint family member 25, pseudogene	NBPF25P
1326	NBPF10	3.73656	6.42121	4.68151	2.0799	6.58322	4.76274	191	30	306	109	NBPF10	100132406	chr1	145293371	146466121	4796	+	NM_001039703	protein_coding	TSS24011	P7442	AB6|AG1|DKFZp564A057|DKFZp586O031|DKFZp686C1532|FLJ20719|FLJ43804|MGC182975	neuroblastoma breakpoint family member 10	NBPF10
1327	LOC101928979	1	1.71965	0	0	0	0.782118	0	0	0	3	LOC101928979	101928979	chr1	145376206	145382404	1035	-	NR_125967	.	TSS32819	.	.	uncharacterized LOC101928979	LOC101928979
1328	HFE2	1	1	0	0	0	0	0	0	0	0	HFE2	148738	chr1	145413191	145417545	1692	+	NM_145277	protein_coding	TSS23945	P22379	HFE2A|HJV|JH|MGC23953|RGMC	hemochromatosis type 2 (juvenile)	HFE2
1329	TXNIP	4.42651	2.11283	7.19743	4.22903	9.3436	5.30821	1129	165	2092	161	TXNIP	10628	chr1	145438438	145442628	2951	+	NM_006472	protein_coding	TSS17959	P19948	EST01027|HHCPA78|THIF|VDUP1	thioredoxin interacting protein	TXNIP
1330	POLR3GL	1.14723	27.6272	6.79282	0	6.99098	4.78802	851	0	407	111	POLR3GL	84265	chr1	145456236	145470387	1165	-	NM_032305	protein_coding	TSS22363	P32627	FLJ34890|MGC3200|RPC32HOM|flj32422	polymerase (RNA) III subunit G like	POLR3GL
1331	ANKRD34A	0.292566	4.3887	6.42773	0.516389	4.65456	2.65018	659	4	78	22	ANKRD34A	284615	chr1	145470508	145475647	3612	+	NM_001039888	protein_coding	TSS18752	P9586	ANKRD34|DKFZp761F202	ankyrin repeat domain 34A	ANKRD34A
1332	LIX1L	1.35086	1.06374	7.1834	4.68629	7.61728	4.77544	1118	230	630	110	LIX1L	128077	chr1	145477067	145501669	3997	+	NM_153713	protein_coding	TSS23730	P5749	DKFZp762F237|MGC46719	limb and CNS expressed 1 like	LIX1L
1333	RBM8A	1.23797	1.36964	9.27608	7.65424	9.58405	8.10804	4794	1863	2472	1146	RBM8A	9939	chr1	145507557	145513535	4959	+	NM_005105	protein_coding	TSS23382	P28802	BOV-1A|BOV-1B|BOV-1C|MDS014|RBM8|RBM8B|Y14|ZNRP|ZRNP1	RNA binding motif protein 8A	RBM8A
1334	GNRHR2	1.62016	1	0	0	0.696135	0	0	0	2	0	GNRHR2	114814	chr1	145509752	145515745	1370	-	NR_002328	misc_RNA	TSS11430	.	GnRH-II-R	gonadotropin releasing hormone receptor 2 (pseudogene)	GNRHR2
1335	PEX11B	0.275714	0.191562	7.52018	6.91202	5.66143	4.52791	1414	1110	160	92	PEX11B	8799	chr1	145516165	145523732	2533	+	NM_003846	protein_coding	TSS6623	.	PEX11-BETA	peroxisomal biogenesis factor 11 beta	PEX11B
1336	ITGA10	1	1	0	0	0	0	0	0	0	0	ITGA10	8515	chr1	145524891	145543868	5269	+	NM_003637	protein_coding	TSS1187	P23380	PRO827	integrin subunit alpha 10	ITGA10
1337	ANKRD35	1	1	0	0	0	0	0	0	0	0	ANKRD35	148741	chr1	145549209	145568526	3378	+	NM_001280799	protein_coding	TSS26847	P24471	FLJ25124|MGC126667|MGC126669	ankyrin repeat domain 35	ANKRD35
1338	PIAS3	0.38331	0.34379	8.32794	6.41354	6.94452	4.87314	2481	783	394	118	PIAS3	10401	chr1	145575988	145586546	2902	+	NM_006099	protein_coding	TSS9005	P19518	FLJ14651|ZMIZ5	protein inhibitor of activated STAT 3	PIAS3
1339	NUDT17	0.229367	0.281012	7.15231	4.73374	5.02804	2.90244	1094	238	102	27	NUDT17	200035	chr1	145586493	145589435	1091	-	NM_001012758	protein_coding	TSS11780	P10575	FLJ34433	nudix hydrolase 17	NUDT17
1340	POLR3C	1.21948	0.73194	5.99728	4.75113	6.28354	4.30093	487	241	248	78	POLR3C	10623	chr1	145590667	145611044	4013	-	NM_001303456	protein_coding	TSS31261	P31997	RPC3|RPC62	polymerase (RNA) III subunit C	POLR3C
1341	RNF115	2.18847	1.70129	7.95494	5.93921	9.08486	6.70584	1914	561	1748	431	RNF115	27246	chr1	145610990	145689005	1950	+	NM_014455	protein_coding	TSS23543	P15310	BCA2|ZNF364	ring finger protein 115	RNF115
1342	CD160	0.596707	2.19942	4.15259	0	3.40769	1.13713	130	0	31	5	CD160	11126	chr1	145695798	145715639	1633	-	NM_007053	protein_coding	TSS12562	P8276	BY55|FLJ46513|NK1|NK28	CD160 molecule	CD160
1343	PDZK1	1.32304	1.23988	1.11239	0	1.51625	0.310206	9	0	6	1	PDZK1	5174	chr1	145727666	145764206	2300	+	NM_001201326	protein_coding	TSS25749	P22820	CAP70|CLAMP|NHERF3|PDZD1	PDZ domain containing 1	PDZK1
1344	GPR89A	1.35434	9.54082	5.0453	0.621021	5.48289	3.87513	248	5	141	57	GPR89A	653519	chr1	145764595	145827103	2012	-	NM_001097612	protein_coding	TSS31376	.	FLJ10492|FLJ11696|FLJ36909|FLJ79270|GPR89B|MGC688|MGC87324|UNQ192	G protein-coupled receptor 89A	GPR89A
1345	PDZK1P1	0.797942	1.47977	1.48935	0	1.1637	0.565372	14	0	4	2	PDZK1P1	100034743	chr1	145924388	147487188	4258	-	NR_111936_1	misc_RNA	TSS16857	.	.	PDZ domain containing 1 pseudogene 1	PDZK1P1
1346	NBPF11	1.10399	0.819574	6.38824	4.72202	6.53097	4.43497	641	236	295	86	NBPF11	200030	chr1	146032542	147624469	10304	-	NM_183372_1	protein_coding	TSS26583	P23459	.	neuroblastoma breakpoint family member 11	NBPF11
1347	NBPF12	10.3024	1.95954	0	0	3.3649	0.970514	0	0	30	4	NBPF12	149013	chr1	146373857	146411098	3233	+	NM_001278141	protein_coding	TSS28775	P4754	.	neuroblastoma breakpoint family member 12	NBPF12
1348	LOC728989	1	1	0	0	0	0	0	0	0	0	LOC728989	728989	chr1	146490895	146514599	1076	-	NR_024442	misc_RNA	TSS32299	.	.	phosphodiesterase 4D interacting protein pseudogene	LOC728989
1349	RNVU1-8	1	1	0	0	0	0	0	0	0	0	RNVU1-8	101447996	chr1	146556163	146556303	141	-	NR_121645	snRNA	TSS14282	.	.	RNA, variant U1 small nuclear 8	RNVU1-8
1350	NBPF13P	1	1	0	0	0	0	0	0	0	0	NBPF13P	644861	chr1	146571066	146585928	1149	-	NR_103466	misc_RNA	TSS18169	.	.	neuroblastoma breakpoint family member 13, pseudogene	NBPF13P
1351	PRKAB2	1.87747	2.88556	6.35677	4.49992	7.26556	6.02877	627	201	493	268	PRKAB2	5565	chr1	146626685	146644168	5462	-	NM_005399	protein_coding	TSS4718	.	MGC61468	protein kinase AMP-activated non-catalytic subunit beta 2	PRKAB2
1352	PDIA3P1	11.867	3.35172	3.30874	5.81237	6.87762	7.55727	69	513	376	781	PDIA3P1	171423	chr1	146649430	146651528	2099	+	NR_002305	misc_RNA	TSS4251	.	.	protein disulfide isomerase family A member 3 pseudogene 1	PDIA3P1
1353	FMO5	0.363415	3.39885	2.62401	0	1.1637	1.76505	40	0	4	10	FMO5	2330	chr1	146655884	146697230	3318	-	NM_001144829	protein_coding	TSS21354	P24147	.	flavin containing monooxygenase 5	FMO5
1354	CHD1L	1.76906	1.9173	7.36612	5.52947	8.1891	6.46855	1270	420	938	365	CHD1L	9557	chr1	146714291	146767447	3093	+	NM_004284	protein_coding	TSS31190	P18844	ALC1|CHDL|FLJ22530	chromodomain helicase DNA binding protein 1-like	CHD1L
1355	LINC00624	1	1	0	0	0	0	0	0	0	0	LINC00624	100289211	chr1	146853914	146989699	3373	-	NR_038423	lncRNA	TSS31589	.	.	long intergenic non-protein coding RNA 624	LINC00624
1356	BCL9	0.875752	2.25906	6.60658	4.54716	6.41518	5.72288	747	208	272	216	BCL9	607	chr1	147013271	147098020	6192	+	NM_004326	protein_coding	TSS2923	P22062	LGS|MGC131591	B-cell CLL /lymphoma 9	BCL9
1357	ACP6	0.487202	7.71677	5.84357	0	4.80616	2.948	437	0	87	28	ACP6	51205	chr1	147119168	147142634	1808	-	NM_016361	protein_coding	TSS14827	P2187	ACPL1|LPAP|PACPL1	acid phosphatase 6, lysophosphatidic	ACP6
1358	GJA5	1	1	0	0	0	0	0	0	0	0	GJA5	2702	chr1	147228332	147245466	3267	-	NM_005266	protein_coding	TSS21744	P22224	CX40|MGC11185	gap junction protein alpha 5	GJA5
1359	GJA8	1	1	0	0	0	0	0	0	0	0	GJA8	2703	chr1	147374946	147381395	1366	+	NM_005267	protein_coding	TSS24005	P3879	CAE|CAE1|CX50|CZP1|MP70	gap junction protein alpha 8	GJA8
1360	GPR89B	1.19292	2.33869	4.67423	2.04271	4.92873	3.26841	190	29	95	36	GPR89B	51463	chr1	147400506	147465753	2116	+	NM_016334	protein_coding	TSS25334	P13518	FLJ55546|GPHR|GPR89|SH120	G protein-coupled receptor 89B	GPR89B
1361	LOC101927468	1	1.23988	0	0	0	0.310206	0	0	0	1	LOC101927468	101927468	chr1	147680370	147719342	1409	-	NR_120331	lncRNA	TSS8934	.	.	uncharacterized LOC101927468	LOC101927468
1362	RNVU1-19	1.31008	1	0	0	0.389654	0	0	0	1	0	RNVU1-19	101954277	chr1	147994146	149514256	335	+	NR_104086	snRNA	TSS16401	.	.	RNA, variant U1 small nuclear 19	RNVU1-19
1363	PPIAL4F	1.29947	1.70537	1.42143	0.516389	1.79935	1.28647	13	4	8	6	PPIAL4F	728945	chr1	148201752	148806799	1570	-	NM_001164262	protein_coding	TSS5890	P26021	.	peptidylprolyl isomerase A like 4F	PPIAL4F
1364	PPIAL4D	1.17298	1.61254	0.718594	0.281176	0.948778	0.970514	5	2	3	4	PPIAL4D	645142	chr1	148201752	148202536	785	-	NM_001164261	protein_coding	TSS5890	P26021	.	peptidylprolyl isomerase A like 4D	PPIAL4D
1365	PPIAL4E	1.17298	1.61254	0.718594	0.281176	0.948778	0.970514	5	2	3	4	PPIAL4E	730262	chr1	148201752	148202536	785	-	NM_001144032	protein_coding	TSS5890	P26021	.	peptidylprolyl isomerase A like 4E	PPIAL4E
1366	NBPF14	1.06113	1.22172	7.32373	5.55941	7.40933	5.84832	1233	429	545	236	NBPF14	25832	chr1	148250249	148346756	9273	-	NM_015383	protein_coding	TSS27217	P4877	DJ328E19.C1.1|FLJ35032|FLJ60520|NBPF	neuroblastoma breakpoint family member 14	NBPF14
1367	NBPF15	0.677173	0.91467	7.15493	5.09333	6.59252	4.96465	1096	308	308	126	NBPF15	284565	chr1	148558188	148596267	4802	+	NM_001170755	protein_coding	TSS1795	P15177	AB14|FLJ59046|FLJ78393|MGC8902	neuroblastoma breakpoint family member 15	NBPF15
1368	LOC101060524	1	1.71965	0	0	0	0.782118	0	0	0	3	LOC101060524	101060524	chr1	148901845	148904054	2210	+	NR_111000	misc_RNA	TSS16997	.	.	D(1B) dopamine receptor-like	LOC101060524
1369	DRD5P2	1	1.71965	0	0	0	0.782118	0	0	0	3	DRD5P2	1818	chr1	148901845	148904054	2210	+	NR_111001	misc_RNA	TSS16997	.	.	dopamine receptor D5 pseudogene 2	DRD5P2
1370	LOC645166	0.947334	0.439725	4.34819	7.97489	4.27013	6.78956	150	2329	59	457	LOC645166	645166	chr1	148928313	148953054	1528	+	NR_027356	misc_RNA	TSS16881	.	.	lymphocyte-specific protein 1 pseudogene	LOC645166
1371	LOC388692	1	1.71965	0	0	0	0.782118	0	0	0	3	LOC388692	388692	chr1	149287130	149288896	1767	+	NR_111933	lncRNA	TSS31070	.	FLJ13580|FLJ42559	uncharacterized LOC388692	LOC388692
1372	FAM231D	1.49321	1.65793	2.2064	2.34725	2.78482	3.07663	28	38	19	31	FAM231D	644634	chr1	149287451	149291743	1986	+	NR_111934	lncRNA	TSS7083	.	.	family with sequence similarity 231 member D	FAM231D
1373	FCGR1C	1	1	0	0	0	0	0	0	0	0	FCGR1C	.	chr1	149369294	149378303	1335	+	NR_027484	.	TSS5337	.	CD64|FCRIC|IGFR1|IGFRC	.	.
1374	LOC103091866	0.518075	2.60012	4.22411	0.895877	3.27534	2.27446	137	8	28	16	LOC103091866	103091866	chr1	149576262	149672983	1510	+	NR_111955	lncRNA	TSS32063	.	.	uncharacterized LOC103091866	LOC103091866
1375	RNVU1-20	1.31008	1	0	0	0.389654	0	0	0	1	0	RNVU1-20	.	chr1	149605917	149606079	163	+	NR_125392	.	TSS17437	.	.	.	.
1376	HIST2H2BF	1.98413	1	0.175193	0	1.1637	0	1	0	4	0	HIST2H2BF	440689	chr1	149754245	149783928	1494	-	NM_001161334	protein_coding	TSS2852	P8001	FLJ35099|FLJ56780|FLJ56787|MGC131639	histone cluster 2, H2bf	HIST2H2BF
1377	FCGR1A	1	1	0	0	0	0	0	0	0	0	FCGR1A	2209	chr1	149754250	149764074	2176	+	NM_000566	protein_coding	TSS31728	P18100	CD64|CD64A|FCRI|FLJ18345|IGFR1	Fc fragment of IgG receptor Ia	FCGR1A
1378	HIST2H3D	1	1	0	0	0	0	0	0	0	0	HIST2H3D	653604	chr1	149784780	149785236	457	-	NM_001123375	protein_coding	TSS22695	P20676	HIST2H3A|HIST2H3C	histone cluster 2, H3d	HIST2H3D
1379	HIST2H4B	0.286847	0.238618	2.49778	2.37743	0.696135	0.310206	36	39	2	1	HIST2H4B	554313	chr1	149804221	149804616	396	+	NM_001034077	protein_coding	TSS30583	P35187	H4 /o|HIST1H4A|HIST1H4B|HIST1H4C|HIST1H4D|HIST1H4E|HIST1H4F|HIST1H4H|HIST1H4I|HIST1H4J|HIST1H4K|HIST1H4L|HIST2H4A|HIST4H4	histone cluster 2, H4b	HIST2H4B
1380	HIST2H4A	0.155404	0.218653	3.38204	3.1638	0.696135	0.970514	73	74	2	4	HIST2H4A	8370	chr1	149804221	149832725	792	+	NM_003548	protein_coding	TSS30583	P35187	FO108|H4|H4 /n|H4F2|H4FN|HIST1H4A|HIST1H4B|HIST1H4C|HIST1H4D|HIST1H4E|HIST1H4F|HIST1H4H|HIST1H4I|HIST1H4J|HIST1H4K|HIST1H4L|HIST2H4|HIST2H4B|HIST4H4	histone cluster 2, H4a	HIST2H4A
1381	HIST2H3C	1.62016	0.12344	0	3.01812	0.696135	0	0	66	2	0	HIST2H3C	126961	chr1	149812259	149824687	1014	-	NM_021059	protein_coding	TSS29892	P10393	H3|H3.2|H3 /M|H3F2|H3FM|H3FN|HIST2H3A|HIST2H3D|MGC9629	histone cluster 2, H3c	HIST2H3C
1382	HIST2H3A	1.31008	0.263338	0	1.92501	0.389654	0	0	26	1	0	HIST2H3A	333932	chr1	149812259	149812765	507	-	NM_001005464	protein_coding	TSS29892	P10393	H3 /n|H3 /o|HIST2H3C|HIST2H3D	histone cluster 2, H3a	HIST2H3A
1383	HIST2H2AA3	0.613227	0.16249	6.07394	6.86885	5.36843	4.24727	514	1077	130	75	HIST2H2AA3	8337	chr1	149813785	149814318	534	-	NM_003516	protein_coding	TSS28927	P7249	H2A|H2A.2|H2A /O|H2A /q|H2AFO|H2a-615|HIST2H2AA	histone cluster 2, H2aa3	HIST2H2AA3
1384	HIST2H2AA4	0.604611	0.133304	7.0379	7.90473	6.31198	4.99752	1010	2218	253	129	HIST2H2AA4	723790	chr1	149813785	149823161	1068	-	NM_001040874	protein_coding	TSS28927	P7249	H2A /R|HIST2H2AA3	histone cluster 2, H2aa4	HIST2H2AA4
1385	HIST2H2BC	0.885649	0.270641	0.175193	2.85606	0	0.970514	1	58	0	4	HIST2H2BC	337873	chr1	149821759	149822340	582	-	NR_036461	misc_RNA	TSS29498	.	H2B /t|HIST2H2BD	histone cluster 2, H2bc (pseudogene)	HIST2H2BC
1386	HIST2H2BE	0.396758	8.19654	5.14342	0	3.80976	3.03501	266	0	42	30	HIST2H2BE	8349	chr1	149856010	149858232	2223	-	NM_003528	protein_coding	TSS8291	P14368	GL105|H2B|H2B.1|H2BFQ|H2BGL105|H2BQ|MGC119802|MGC119804|MGC129733|MGC129734	histone cluster 2, H2be	HIST2H2BE
1387	HIST2H2AC	1.31317	0.700156	4.13149	5.33937	4.52454	4.82512	128	367	71	114	HIST2H2AC	8338	chr1	149858525	149858961	437	+	NM_003517	protein_coding	TSS3399	P28392	H2A|H2A-GL101|H2A /q|H2AFQ|MGC74460	histone cluster 2, H2ac	HIST2H2AC
1388	HIST2H2AB	3.87235	7.71677	1.27517	0	3.22838	2.948	11	0	27	28	HIST2H2AB	317772	chr1	149859019	149859466	448	-	NM_175065	protein_coding	TSS21762	P14772	.	histone cluster 2, H2ab	HIST2H2AB
1389	BOLA1	0.717772	7.237	3.50198	0	3.02358	2.85539	80	0	23	26	BOLA1	51027	chr1	149871155	149872348	857	+	NM_016074	protein_coding	TSS21645	P13304	MGC75015|RP11-196G18.18|hBolA	bolA family member 1	BOLA1
1390	SV2A	0.811081	0.842917	6.60275	5.98894	6.30067	5.7424	745	581	251	219	SV2A	9900	chr1	149874872	149889434	4414	-	NM_001278719	protein_coding	TSS22325	P19858	KIAA0736|SV2	synaptic vesicle glycoprotein 2A	SV2A
1391	SF3B4	1.77757	0.982768	6.8585	7.25359	7.68841	7.22851	891	1409	662	621	SF3B4	10262	chr1	149895209	149900144	1993	-	NM_005850	protein_coding	TSS21335	P9430	Hsh49|MGC10828|SAP49|SF3b49	splicing factor 3b subunit 4	SF3B4
1392	MTMR11	0.281343	0.643259	3.34585	3.83126	1.51625	3.19473	71	123	6	34	MTMR11	10903	chr1	149900543	149908791	2521	-	NM_181873	protein_coding	TSS2517	P24469	CRA|RP11-212K13.1	myotubularin related protein 11	MTMR11
1393	OTUD7B	0.741055	1.00188	6.94873	4.78531	6.51638	4.78802	949	247	292	111	OTUD7B	56957	chr1	149912229	149982686	6415	-	NM_020205	protein_coding	TSS4268	P26593	CEZANNE|ZA20D1	OTU deubiquitinase 7B	OTUD7B
1394	VPS45	0.392758	0.352499	7.06179	5.98649	5.71351	4.48219	1027	580	166	89	VPS45	11311	chr1	150039350	150117505	3204	+	NM_001279353	protein_coding	TSS22176	P15325	H1|H1VPS45|VPS45A|VPS45B|VPS54A|VSP45|VSP45A	vacuolar protein sorting 45 homolog	VPS45
1395	PLEKHO1	2.01093	2.10044	7.26317	5.42496	8.27104	6.49565	1182	390	993	372	PLEKHO1	51177	chr1	150121624	150132260	2954	+	NM_001304724	protein_coding	TSS33478	P17151	CKIP-1|OC120	pleckstrin homology domain containing O1	PLEKHO1
1396	ANP32E	0.613874	0.749305	8.20013	6.91202	7.49614	6.49565	2270	1110	579	372	ANP32E	81611	chr1	150190717	150208504	3550	-	NM_001280559	protein_coding	TSS32290	P4777	LANP-L|LANPL|MGC5350	acidic nuclear phosphoprotein 32 family member E	ANP32E
1397	CA14	1.31008	1.71965	0	0	0.389654	0.782118	0	0	1	3	CA14	23632	chr1	150230138	150237480	1821	+	NM_012113	protein_coding	TSS25848	P21413	CAXiV	carbonic anhydrase 14	CA14
1398	APH1A	4.97635	3.96453	6.81118	6.45128	9.12627	8.43843	862	804	1799	1442	APH1A	51107	chr1	150237799	150241609	1792	-	NM_001077628	protein_coding	TSS12864	P2970	6530402N02Rik|APH-1|APH-1A|CGI-78	aph-1 homolog A, gamma secretase subunit	APH1A
1399	C1orf54	5.03103	1.47977	0	0	2.33085	0.565372	0	0	13	2	C1orf54	79630	chr1	150244687	150253335	824	+	NM_001301040	protein_coding	TSS4580	P6491	FLJ23221	chromosome 1 open reading frame 54	C1orf54
1400	CIART	3.17055	1	0	0	1.66473	0	0	0	7	0	CIART	148523	chr1	150254943	150259504	1836	+	NM_001300839	protein_coding	TSS2996	P13211	.	circadian associated repressor of transcription	CIART
1401	MRPS21	0.624997	0.511619	8.50296	8.0876	7.82488	7.12074	2802	2519	728	576	MRPS21	54460	chr1	150266262	150281414	1105	+	NM_031901	protein_coding	TSS30784	P8866	MRP-S21|RPMS21	mitochondrial ribosomal protein S21	MRPS21
1402	PRPF3	1.81212	2.33686	6.2384	4.95505	7.09608	6.17962	577	279	438	298	PRPF3	9129	chr1	150293928	150325704	2463	+	NM_004698	protein_coding	TSS18426	P28678	HPRP3|HPRP3P|PRP3|Prp3p|RP18	pre-mRNA processing factor 3	PRPF3
1403	RPRD2	0.611927	1.6538	6.76226	4.90929	6.05369	5.63507	833	270	211	203	RPRD2	23248	chr1	150336587	150449041	8081	+	NM_001297673	protein_coding	TSS7297	P22709	FLJ32145|KIAA0460	regulation of nuclear pre-mRNA domain containing 2	RPRD2
1404	TARS2	2.71881	2.9695	4.5204	4.04381	5.96337	5.61403	170	144	198	200	TARS2	80222	chr1	150459840	150480085	2742	+	NM_001271896	protein_coding	TSS15979	P33196	FLJ12528|TARSL1	threonyl-tRNA synthetase 2, mitochondrial (putative)	TARS2
1405	ECM1	0.650448	0.542899	4.89063	2.74468	4.27013	1.86344	222	53	59	11	ECM1	1893	chr1	150480487	150486265	2306	+	NM_022664	protein_coding	TSS12702	P35408	.	extracellular matrix protein 1	ECM1
1406	FALEC	1.31008	1.47977	0	0	0.389654	0.565372	0	0	1	2	FALEC	100874054	chr1	150488233	150490508	566	+	NR_051960	lncRNA	TSS32712	.	.	focally amplified long non-coding RNA in epithelial cancer	FALEC
1407	ADAMTSL4	0.688136	3.28526	0.928889	0.147427	0.389654	1.86344	7	1	1	11	ADAMTSL4	54507	chr1	150521845	150533412	4323	+	NM_019032	protein_coding	TSS31777	P10116	TSRC1	ADAMTS like 4	ADAMTSL4
1408	ADAMTSL4-AS1	2.86047	3.71843	0	0.147427	1.51625	2.04212	0	1	6	13	ADAMTSL4-AS1	574406	chr1	150533371	150547028	1036	-	NR_104133	lncRNA	TSS10787	.	.	ADAMTSL4 antisense RNA 1	ADAMTSL4-AS1
1409	MCL1	1.65559	2.79681	8.06337	6.79109	8.79072	8.27487	2064	1020	1425	1287	MCL1	4170	chr1	150547027	150552214	3626	-	NM_182763	protein_coding	TSS27021	P1496	BCL2L3|EAT|MCL1L|MCL1S|MGC104264|MGC1839|Mcl-1|TM	myeloid cell leukemia 1	MCL1
1410	ENSA	1.82642	1.55877	7.28125	6.3117	8.15027	6.95211	1197	729	913	512	ENSA	2029	chr1	150594599	150602098	4438	-	NM_004436	protein_coding	TSS18813	P4205	ARPP-19e|MGC4319|MGC78563|MGC8394	endosulfine alpha	ENSA
1411	GOLPH3L	0.973278	1.4272	5.56143	4.14379	5.52235	4.65697	358	155	145	101	GOLPH3L	55204	chr1	150618701	150669672	3171	-	NM_018178	protein_coding	TSS5161	P23829	FLJ10687|GPP34R	golgi phosphoprotein 3 like	GOLPH3L
1412	HORMAD1	1	2.19942	0	0	0	1.13713	0	0	0	5	HORMAD1	84072	chr1	150670535	150693364	1898	-	NM_032132	protein_coding	TSS1893	P31493	CT46|DKFZp434A1315|NOHMA|RP11-363I22.1	HORMA domain containing 1	HORMAD1
1413	CTSS	1.23927	2.91908	5.28869	0	5.59819	1.54551	295	0	153	8	CTSS	1520	chr1	150702672	150738433	4107	-	NM_001199739	protein_coding	TSS18028	P20388	MGC3886	cathepsin S	CTSS
1414	CTSK	0.216674	1	2.2064	0	0	0	28	0	0	0	CTSK	1513	chr1	150768684	150780917	1810	-	NM_000396	protein_coding	TSS2592	P7595	CTS02|CTSO|CTSO1|CTSO2|MGC23107|PKND|PYCD	cathepsin K	CTSK
1415	ARNT	1.62127	0.685418	4.98187	4.91445	5.679	4.3695	237	271	162	82	ARNT	405	chr1	150782181	150849244	4919	-	NM_178427	protein_coding	TSS22987	P32408	HIF-1beta|HIF1B|HIF1BETA|TANGO|bHLHe2	aryl hydrocarbon receptor nuclear translocator	ARNT
1416	SETDB1	1.13554	0.656274	5.44225	6.02514	5.62563	5.41751	329	596	156	174	SETDB1	9869	chr1	150898815	150937220	4887	+	NM_001243491	protein_coding	TSS4564	P16576	ESET|H3-K9-HMTase4|KG1T|KIAA0067|KMT1E	SET domain bifurcated 1	SETDB1
1417	CERS2	137.768	10.6659	1.02356	2.49223	8.12965	5.90717	8	43	900	246	CERS2	29956	chr1	150937649	150947479	2504	-	NM_022075	protein_coding	TSS21617	P10995	.	ceramide synthase 2	CERS2
1418	ANXA9	1	0.439487	0	1.75148	0	0.565372	0	22	0	2	ANXA9	8416	chr1	150954499	150968114	1824	+	NM_003568	protein_coding	TSS4232	P19680	ANX31	annexin A9	ANXA9
1419	FAM63A	9.4375	7.47689	0.472329	0	3.71073	2.90244	3	0	39	27	FAM63A	55793	chr1	150969301	150980854	2330	-	NM_001163258	protein_coding	TSS25977	P29940	FLJ11280|FLJ43504|RP11-316M1.5	family with sequence similarity 63 member A	FAM63A
1420	PRUNE	3.62474	1.12698	3.93846	3.35797	5.79634	3.53044	111	86	176	44	PRUNE	58497	chr1	150980867	151008189	3083	+	NR_130132	.	TSS26403	.	DRES-17|DRES17|HTCD37	prune exopolyphosphatase	PRUNE
1421	BNIPL	1.31008	1.71965	0	0	0.389654	0.782118	0	0	1	3	BNIPL	149428	chr1	151009029	151020076	2508	+	NM_001159642	protein_coding	TSS12642	P33642	BNIP-S|BNIPL-1|BNIPL-2|PP753	BCL2 /adenovirus E1B 19kD interacting protein like	BNIPL
1422	C1orf56	2.29245	1.48297	6.485	6.1766	7.68189	6.74509	686	663	659	443	C1orf56	54964	chr1	151020259	151023871	2028	+	NM_017860	protein_coding	TSS10731	P18976	FLJ20519|RP11-316M1.9	chromosome 1 open reading frame 56	C1orf56
1423	CDC42SE1	2.25532	1.38995	6.87922	6.56385	8.05255	7.03889	904	870	853	544	CDC42SE1	56882	chr1	151023447	151032125	3183	-	NM_001038707	protein_coding	TSS14615	P13485	SCIP1|SPEC1	CDC42 small effector 1	CDC42SE1
1424	MLLT11	0.203135	0.537359	10.6886	6.69548	8.38916	5.79944	12775	954	1078	228	MLLT11	10962	chr1	151032151	151040973	2158	+	NM_006818	protein_coding	TSS17122	P8509	AF1Q|RP11-316M1.10	myeloid /lymphoid or mixed-lineage leukemia	MLLT11
1425	GABPB2	5.03103	0.267133	0	3.94649	2.33085	2.04212	0	134	13	13	GABPB2	126626	chr1	151043080	151091007	1953	+	NM_144618	protein_coding	TSS22939	P14330	MGC29891	GA binding protein transcription factor beta subunit 2	GABPB2
1426	SEMA6C	0.292551	0.133627	5.13814	3.87423	3.3649	0.970514	265	127	30	4	SEMA6C	10500	chr1	151104163	151119140	4022	-	NM_030913	protein_coding	TSS3428	P28585	SEMAY|m-SemaY|m-SemaY2	semaphorin 6C	SEMA6C
1427	TNFAIP8L2-SCNM1	1.12327	0.962952	6.22102	4.61207	6.38873	4.5576	570	218	267	94	TNFAIP8L2-SCNM1	100534012	chr1	151129105	151142773	1948	+	NM_001204848	protein_coding	TSS25604	P11804	.	TNFAIP8L2-SCNM1 readthrough	TNFAIP8L2-SCNM1
1428	TNFAIP8L2	1	1.95954	0	0	0	0.970514	0	0	0	4	TNFAIP8L2	79626	chr1	151129105	151132225	1178	+	NM_024575	protein_coding	TSS25604	P18781	FLJ23467|TIPE2	TNF alpha induced protein 8 like 2	TNFAIP8L2
1429	LYSMD1	0.641798	3.39885	2.56228	0	1.92247	1.76505	38	0	9	10	LYSMD1	388695	chr1	151132224	151138424	2656	-	NM_001136543	protein_coding	TSS10387	P19255	MGC35223|RP11-68I18.5	LysM domain containing 1	LYSMD1
1430	SCNM1	19.4952	6.75723	0.472329	0	4.75738	2.75643	3	0	84	24	SCNM1	79005	chr1	151138498	151140814	327	+	NM_024041	protein_coding	TSS24131	P2504	MGC3180	sodium channel modifier 1	SCNM1
1431	TMOD4	1.62016	1.47977	0	0	0.696135	0.565372	0	0	2	2	TMOD4	29765	chr1	151142463	151148547	1322	-	NM_013353	protein_coding	TSS2236	P30665	DKFZp779I0852|SK-TMOD	tropomodulin 4	TMOD4
1432	VPS72	0.91553	0.81136	7.79388	7.04021	7.66655	6.73862	1711	1214	652	441	VPS72	6944	chr1	151148776	151162689	1407	-	NM_001271088	protein_coding	TSS2205	P13023	CFL1|Swc2|TCFL1|YL-1|YL1	vacuolar protein sorting 72 homolog	VPS72
1433	PIP5K1A	2.97013	45.4012	5.73234	0.895877	7.30287	6.40054	404	8	506	348	PIP5K1A	8394	chr1	151171021	151222007	3839	+	NM_003557	protein_coding	TSS7557	P10861	.	phosphatidylinositol-4-phosphate 5-kinase type 1 alpha	PIP5K1A
1434	PSMD4	1.60331	2.16069	8.54496	7.63641	9.22601	8.7479	2885	1840	1928	1788	PSMD4	5710	chr1	151227197	151239954	1331	+	NM_002810	protein_coding	TSS231	P8424	AF|AF-1|ASF|MCB1|Rpn10|S5A|pUB-R5	proteasome 26S subunit, non-ATPase 4	PSMD4
1435	ZNF687	0.686217	0.332333	6.06562	5.76177	5.52235	4.17247	511	495	145	71	ZNF687	57592	chr1	151254031	151264381	5534	+	NM_001304764	protein_coding	TSS9648	P4638	DKFZp781I1719|KIAA1441	zinc finger protein 687	ZNF687
1436	PI4KB	0.754439	0.719159	7.93452	6.63117	7.528	6.15555	1887	912	592	293	PI4KB	5298	chr1	151264273	151300133	4296	-	NM_001198775	protein_coding	TSS31569	P5985	NPIK|PI4K-BETA|PI4K92|PI4KBETA|PI4KIIIBETA|PIK4CB	phosphatidylinositol 4-kinase beta	PI4KB
1437	RFX5	0.611965	0.844497	6.0877	4.5271	5.37922	4.28326	519	205	131	77	RFX5	5993	chr1	151313116	151319769	3736	-	NM_001025603	protein_coding	TSS4799	P36139	.	regulatory factor X5	RFX5
1438	GBAT2	0.855392	0.469492	2.46442	1.6562	2.23908	0.565372	35	20	12	2	GBAT2	101927886	chr1	151319486	151320367	439	+	NR_131972	lncRNA	TSS7889	.	.	glioblastoma multiforme-associated transcript 2	GBAT2
1439	SELENBP1	1.31008	1.95954	0	0	0.389654	0.970514	0	0	1	4	SELENBP1	8991	chr1	151336778	151345210	1753	-	NM_001258288	protein_coding	TSS19391	P2938	FLJ13813|LPSB|SBP56|SP56|hSBP|hSP56	selenium binding protein 1	SELENBP1
1440	PSMB4	1.01444	0.837237	9.53928	8.34412	9.55995	8.08783	5755	3011	2431	1130	PSMB4	5692	chr1	151372041	151374412	925	+	NM_002796	protein_coding	TSS13357	P1560	HN3|HsN3|PROS-26|PROS26	proteasome subunit beta 4	PSMB4
1441	POGZ	1.61832	0.866504	6.59699	6.1979	7.29149	5.99118	742	673	502	261	POGZ	23126	chr1	151375200	151431941	6599	-	NM_001194938	protein_coding	TSS27157	P18563	KIAA0461|MGC71543|SUHW5|ZNF280E|ZNF635|ZNF635m	pogo transposable element with ZNF domain	POGZ
1442	CGN	5.45571	0.473369	0.82757	4.66809	3.27534	3.58913	6	227	28	46	CGN	57530	chr1	151483862	151511167	5101	+	NM_020770	protein_coding	TSS5382	P8611	DKFZp779N1112|FLJ39281|KIAA1319	cingulin	CGN
1443	TUFT1	1.73643	1.36196	7.07152	6.27007	7.86765	6.71576	1034	708	750	434	TUFT1	7286	chr1	151512781	151556053	3362	+	NM_020127	protein_coding	TSS27417	P3145	.	tuftelin 1	TUFT1
1444	SNX27	1.62233	1.20016	6.68471	5.39944	7.38277	5.66266	789	383	535	207	SNX27	81609	chr1	151584662	151671559	7085	+	NM_030918	protein_coding	TSS30133	P29242	KIAA0488|MGC126871|MGC126873|MGC20471|MRT1|MY014	sorting nexin family member 27	SNX27
1445	CELF3	2.86047	1.95954	0	0	1.51625	0.970514	0	0	6	4	CELF3	11189	chr1	151672534	151689296	6291	-	NM_001291106	protein_coding	TSS15275	P17481	BRUNOL1|CAGH4|ERDA4|MGC57297|TNRC4	CUGBP, Elav-like family member 3	CELF3
1446	RIIAD1	1	1	0	0	0	0	0	0	0	0	RIIAD1	284485	chr1	151694013	151702082	455	+	NM_001144956	protein_coding	TSS7697	P10860	.	regulatory subunit of type II PKA R-subunit (RIIa) domain containing 1	RIIAD1
1447	MRPL9	2.54914	1.72323	5.95286	6.27208	7.30287	7.05719	472	709	506	551	MRPL9	65005	chr1	151732119	151736392	1845	-	NM_001300733	protein_coding	TSS6947	P24930	L9mt	mitochondrial ribosomal protein L9	MRPL9
1448	OAZ3	8.75198	0.597221	0	3.01812	3.12961	2.27446	0	66	25	16	OAZ3	51686	chr1	151735445	151743806	1172	+	NM_001134939	protein_coding	TSS17701	P336	AZ3|OAZ-t|TISP15	ornithine decarboxylase antizyme 3	OAZ3
1449	TDRKH	0.56835	3.63873	4.41956	0	3.60441	1.86344	158	0	36	11	TDRKH	11022	chr1	151744041	151763010	3540	-	NM_006862	protein_coding	TSS34060	P26362	TDRD2	tudor and KH domain containing	TDRKH
1450	LINGO4	1	1	0	0	0	0	0	0	0	0	LINGO4	339398	chr1	151772740	151777918	2667	-	NM_001004432	protein_coding	TSS10024	P15069	DAAT9248|LRRN6D|PRO34002	leucine rich repeat and Ig domain containing 4	LINGO4
1451	RORC	1	1	0	0	0	0	0	0	0	0	RORC	6097	chr1	151778547	151804348	3214	-	NM_001001523	protein_coding	TSS17703	P14225	MGC129539|NR1F3|RORG|RZR-GAMMA|RZRG|TOR	RAR related orphan receptor C	RORC
1452	C2CD4D	1	1	0	0	0	0	0	0	0	0	C2CD4D	100191040	chr1	151810339	151813033	1713	-	NM_001136003	protein_coding	TSS33231	P22390	FAM148D|MGC189742	C2 calcium-dependent domain containing 4D	C2CD4D
1453	LOC100132111	1	1	0	0	0	0	0	0	0	0	LOC100132111	100132111	chr1	151810945	151816641	761	+	NR_024237	lncRNA	TSS2749	.	.	uncharacterized LOC100132111	LOC100132111
1454	THEM5	1	1	0	0	0	0	0	0	0	0	THEM5	284486	chr1	151819577	151826173	1146	-	NM_182578	protein_coding	TSS12202	P21037	FLJ37964|MGC126659|MGC138444	thioesterase superfamily member 5	THEM5
1455	THEM4	0.267743	1.04706	3.41734	4.52035	1.51625	4.5867	75	204	6	96	THEM4	117145	chr1	151843343	151882361	5171	-	NM_053055	protein_coding	TSS13685	P35144	CTMP|MGC29636	thioesterase superfamily member 4	THEM4
1456	S100A10	0.506523	0.30527	12.0701	10.4861	11.0888	8.77423	33296	13321	7021	1821	S100A10	6281	chr1	151955386	151966714	1055	-	NM_002966	protein_coding	TSS34070	P28657	42C|ANX2L|ANX2LG|CAL1L|CLP11|Ca[1]|GP11|MGC111133|P11|p10	S100 calcium binding protein A10	S100A10
1457	NBPF18P	1	1	0	0	0	0	0	0	0	0	NBPF18P	441908	chr1	151990754	151994985	1004	+	NR_103561	misc_RNA	TSS22487	.	.	neuroblastoma breakpoint family member 18, pseudogene	NBPF18P
1458	S100A11	2.42795	2.70697	8.1681	7.79788	9.44784	9.23456	2220	2059	2249	2507	S100A11	6282	chr1	152004982	152009511	594	-	NM_005620	protein_coding	TSS14624	P5200	MLN70|S100C	S100 calcium binding protein A11	S100A11
1459	LOC100131107	1	1	0	0	0	0	0	0	0	0	LOC100131107	100131107	chr1	152051889	152053400	1512	-	NM_001310142	protein_coding	TSS13389	P32389	.	putative UPF0607 protein ENSP00000383783	LOC100131107
1460	TCHHL1	1	1	0	0	0	0	0	0	0	0	TCHHL1	126637	chr1	152056620	152061540	3603	-	NM_001008536	protein_coding	TSS26013	P4935	S100A17|THHL1|basalin	trichohyalin like 1	TCHHL1
1461	TCHH	1.62016	2.43931	0	0	0.696135	1.28647	0	0	2	6	TCHH	7062	chr1	152078793	152087930	6995	-	NM_007113	protein_coding	TSS10406	P2639	MGC157889|MGC157890|THH|THL|TRHY	trichohyalin	TCHH
1462	RPTN	1	1	0	0	0	0	0	0	0	0	RPTN	126638	chr1	152126071	152131704	3569	-	NM_001122965	protein_coding	TSS21654	P17265	FLJ39117	repetin	RPTN
1463	HRNR	1	1	0	0	0	0	0	0	0	0	HRNR	388697	chr1	152184552	152196672	9632	-	NM_001009931	protein_coding	TSS14141	P33551	S100A16|S100a18	hornerin	HRNR
1464	FLG	2.5504	0.140033	0	3.14637	1.35072	0.310206	0	73	5	1	FLG	2312	chr1	152274651	152297679	12747	-	NM_002016	protein_coding	TSS19636	P12573	ATOD2	filaggrin	FLG
1465	FLG-AS1	2.24032	0.245222	0	4.88323	1.1637	2.85539	0	265	4	26	FLG-AS1	339400	chr1	152285935	152339168	4139	+	NR_103778	lncRNA	TSS22485	.	.	FLG antisense RNA 1	FLG-AS1
1466	FLG2	1	1.47977	0	0	0	0.565372	0	0	0	2	FLG2	388698	chr1	152321213	152332482	9122	-	NM_001014342	protein_coding	TSS26399	P17023	IFPS	filaggrin family member 2	FLG2
1467	CRNN	0.162216	1	2.62401	0	0	0	40	0	0	0	CRNN	49860	chr1	152381719	152386750	1913	-	NM_016190	protein_coding	TSS30146	P14949	C1orf10|DRC1|PDRC1|SEP53	cornulin	CRNN
1468	LCE5A	1	1	0	0	0	0	0	0	0	0	LCE5A	254910	chr1	152483320	152484653	819	+	NM_178438	protein_coding	TSS3154	P229	LEP18|SPRL5A	late cornified envelope 5A	LCE5A
1469	CRCT1	1	1	0	0	0	0	0	0	0	0	CRCT1	54544	chr1	152486978	152488481	695	+	NM_019060	protein_coding	TSS11005	P2872	C1orf42|NICE-1	cysteine rich C-terminal 1	CRCT1
1470	LCE3E	1	1	0	0	0	0	0	0	0	0	LCE3E	353145	chr1	152538175	152539229	547	-	NM_178435	protein_coding	TSS6716	P12406	LEP17	late cornified envelope 3E	LCE3E
1471	LCE3D	1	1	0	0	0	0	0	0	0	0	LCE3D	84648	chr1	152551860	152552980	610	-	NM_032563	protein_coding	TSS29549	P23913	LEP16|MGC126833|SPRL6A|SPRL6B	late cornified envelope 3D	LCE3D
1472	LCE3C	1	1	0	0	0	0	0	0	0	0	LCE3C	353144	chr1	152573138	152573562	425	+	NM_178434	protein_coding	TSS25001	P17423	LEP15|SPRL3A	late cornified envelope 3C	LCE3C
1473	LCE3B	1	1	0	0	0	0	0	0	0	0	LCE3B	353143	chr1	152586287	152586574	288	+	NM_178433	protein_coding	TSS1567	P11225	LEP14	late cornified envelope 3B	LCE3B
1474	LCE3A	1	1	0	0	0	0	0	0	0	0	LCE3A	353142	chr1	152595310	152595579	270	-	NM_178431	protein_coding	TSS12089	P29247	LEP13|MGC184217	late cornified envelope 3A	LCE3A
1475	LCE2D	1	1	0	0	0	0	0	0	0	0	LCE2D	353141	chr1	152635887	152637135	594	+	NM_178430	protein_coding	TSS20187	P30108	LEP12|SPRL1A	late cornified envelope 2D	LCE2D
1476	LCE2C	1	1	0	0	0	0	0	0	0	0	LCE2C	353140	chr1	152647791	152649049	593	+	NM_178429	protein_coding	TSS8533	P6371	LEP11	late cornified envelope 2C	LCE2C
1477	LCE2B	1	1	0	0	0	0	0	0	0	0	LCE2B	26239	chr1	152658599	152659876	611	+	NM_014357	protein_coding	TSS15588	P21083	LEP10|SPRL1B|XP5	late cornified envelope 2B	LCE2B
1478	LCE2A	1	1	0	0	0	0	0	0	0	0	LCE2A	353139	chr1	152670840	152671918	592	+	NM_178428	protein_coding	TSS6965	P1944	LEP9	late cornified envelope 2A	LCE2A
1479	LCE4A	1	1	0	0	0	0	0	0	0	0	LCE4A	199834	chr1	152681523	152681910	388	+	NM_178356	protein_coding	TSS32749	P2473	LEP8|SPRL4A	late cornified envelope 4A	LCE4A
1480	C1orf68	1	1	0	0	0	0	0	0	0	0	C1orf68	100129271	chr1	152691998	152692905	908	+	NM_001024679	protein_coding	TSS21689	P35228	LEP7|XP32	chromosome 1 open reading frame 68	C1orf68
1481	KPRP	1	1	0	0	0	0	0	0	0	0	KPRP	448834	chr1	152730506	152734529	2523	+	NM_001025231	protein_coding	TSS19215	P13041	C1orf45	keratinocyte proline rich protein	KPRP
1482	LCE1F	1	1	0	0	0	0	0	0	0	0	LCE1F	353137	chr1	152748848	152749445	598	+	NM_178354	protein_coding	TSS22678	P17458	LEP6	late cornified envelope 1F	LCE1F
1483	LCE1E	1	1	0	0	0	0	0	0	0	0	LCE1E	353135	chr1	152758753	152760901	1179	+	NM_178353	protein_coding	TSS28343	P19709	LEP5	late cornified envelope 1E	LCE1E
1484	LCE1D	1	1	0	0	0	0	0	0	0	0	LCE1D	353134	chr1	152769227	152770657	430	+	NM_178352	protein_coding	TSS30037	P33711	LEP4	late cornified envelope 1D	LCE1D
1485	LCE1C	1	1	0	0	0	0	0	0	0	0	LCE1C	353133	chr1	152777311	152779107	605	-	NM_001276331	protein_coding	TSS32032	P15007	LEP3	late cornified envelope 1C	LCE1C
1486	LCE1B	1	1	0	0	0	0	0	0	0	0	LCE1B	353132	chr1	152784447	152785585	1139	+	NM_178349	protein_coding	TSS20212	P63	LEP2|SPRL2A	late cornified envelope 1B	LCE1B
1487	LCE1A	1	1	0	0	0	0	0	0	0	0	LCE1A	353131	chr1	152799949	152800573	625	+	NM_178348	protein_coding	TSS702	P23329	LEP1	late cornified envelope 1A	LCE1A
1488	LCE6A	1	1	0	0	0	0	0	0	0	0	LCE6A	448835	chr1	152815330	152816459	642	+	NM_001128600	protein_coding	TSS18002	P10525	C1orf44	late cornified envelope 6A	LCE6A
1489	SMCP	1	1	0	0	0	0	0	0	0	0	SMCP	4184	chr1	152850798	152857523	770	+	NM_030663	protein_coding	TSS32599	P5338	HSMCSGEN1|MCS|MCSP|MGC26305|MGC26519	sperm mitochondria associated cysteine rich protein	SMCP
1490	IVL	1	1.23988	0	0	0	0.310206	0	0	0	1	IVL	3713	chr1	152881039	152884362	2135	+	NM_005547	protein_coding	TSS30939	P12509	.	involucrin	IVL
1491	SPRR4	1	1	0	0	0	0	0	0	0	0	SPRR4	163778	chr1	152943129	152945049	745	+	NM_173080	protein_coding	TSS3747	P9247	MGC138375|MGC138377	small proline rich protein 4	SPRR4
1492	SPRR1A	1	1	0	0	0	0	0	0	0	0	SPRR1A	6698	chr1	152956564	152958290	1258	+	NM_001199828	protein_coding	TSS5824	P33995	SPRK	small proline rich protein 1A	SPRR1A
1493	SPRR3	1	1	0	0	0	0	0	0	0	0	SPRR3	6707	chr1	152974223	152976332	986	+	NM_005416	protein_coding	TSS31428	P1194	.	small proline rich protein 3	SPRR3
1494	SPRR1B	1	1	0	0	0	0	0	0	0	0	SPRR1B	6699	chr1	153003679	153005376	619	+	NM_003125	protein_coding	TSS32296	P10908	CORNIFIN|GADD33|MGC61901|SPRR1	small proline rich protein 1B	SPRR1B
1495	SPRR2D	1	44.1792	0	0	0	5.4653	0	0	0	180	SPRR2D	6703	chr1	153012201	153013594	682	-	NM_006945	protein_coding	TSS6710	P15765	.	small proline rich protein 2D	SPRR2D
1496	SPRR2A	1	1.47977	0	0	0	0.565372	0	0	0	2	SPRR2A	6700	chr1	153028596	153029988	677	-	NM_005988	protein_coding	TSS12423	P25000	.	small proline rich protein 2A	SPRR2A
1497	SPRR2B	1	2.19942	0	0	0	1.13713	0	0	0	5	SPRR2B	6701	chr1	153042704	153044084	675	-	NM_001017418	protein_coding	TSS30677	P9792	.	small proline rich protein 2B	SPRR2B
1498	SPRR2E	1	1.95954	0	0	0	0.970514	0	0	0	4	SPRR2E	6704	chr1	153065611	153067004	681	-	NM_001024209	protein_coding	TSS10943	P4647	.	small proline rich protein 2E	SPRR2E
1499	SPRR2F	1	1	0	0	0	0	0	0	0	0	SPRR2F	6705	chr1	153084600	153085991	671	-	NM_001014450	protein_coding	TSS33625	P36188	.	small proline rich protein 2F	SPRR2F
1500	SPRR2C	1	1	0	0	0	0	0	0	0	0	SPRR2C	6702	chr1	153112594	153113969	678	-	NR_003062	misc_RNA	TSS18556	.	.	small proline rich protein 2C (pseudogene)	SPRR2C
1501	SPRR2G	1	1	0	0	0	0	0	0	0	0	SPRR2G	6706	chr1	153122058	153123427	650	-	NM_001014291	protein_coding	TSS15496	P23854	.	small proline rich protein 2G	SPRR2G
1502	LOC101928009	1	1	0	0	0	0	0	0	0	0	LOC101928009	101928009	chr1	153146994	153164152	2254	+	NR_110685	lncRNA	TSS21473	.	.	uncharacterized LOC101928009	LOC101928009
1503	LELP1	1	1	0	0	0	0	0	0	0	0	LELP1	149018	chr1	153175906	153177601	541	+	NM_001010857	protein_coding	TSS23251	P19008	.	late cornified envelope like proline rich 1	LELP1
1504	PRR9	1	4.1185	0	0	0	2.04212	0	0	0	13	PRR9	574414	chr1	153190060	153191793	1229	+	NM_001195571	protein_coding	TSS27386	P21625	.	proline rich 9	PRR9
1505	LOR	1	2.62286	0	0.809948	0	2.20109	0	7	0	15	LOR	4014	chr1	153232179	153234600	1229	+	NM_000427	protein_coding	TSS25968	P20610	MGC111513	loricrin	LOR
1506	PGLYRP3	1	1	0	0	0	0	0	0	0	0	PGLYRP3	114771	chr1	153270338	153283194	1173	-	NM_052891	protein_coding	TSS5125	P5075	MGC149197|PGRP-Ialpha|PGRPIA	peptidoglycan recognition protein 3	PGLYRP3
1507	PGLYRP4	1	1	0	0	0	0	0	0	0	0	PGLYRP4	57115	chr1	153302597	153321317	2128	-	NM_020393	protein_coding	TSS26771	P1793	PGLYRPIbeta|PGRP-Ibeta|PGRPIB	peptidoglycan recognition protein 4	PGLYRP4
1508	S100A9	1.31008	1.23988	0	0	0.389654	0.310206	0	0	1	1	S100A9	6280	chr1	153330330	153333503	577	+	NM_002965	protein_coding	TSS2706	P31352	60B8AG|CAGB|CFAG|CGLB|L1AG|LIAG|MAC387|MIF|MRP14|NIF|P14	S100 calcium binding protein A9	S100A9
1509	S100A12	1	1	0	0	0	0	0	0	0	0	S100A12	6283	chr1	153346184	153348075	466	-	NM_005621	protein_coding	TSS22766	P4738	CAAF1|CAGC|CGRP|ENRAGE|MRP6|p6	S100 calcium binding protein A12	S100A12
1510	S100A8	1.31008	1	0	0	0.389654	0	0	0	1	0	S100A8	6279	chr1	153362508	153363664	523	-	NM_002964	protein_coding	TSS1026	P25378	60B8AG|CAGA|CFAG|CGLA|CP-10|L1Ag|MA387|MIF|MRP8|NIF|P8	S100 calcium binding protein A8	S100A8
1511	S100A7A	1	1	0	0	0	0	0	0	0	0	S100A7A	338324	chr1	153389000	153395701	4279	+	NM_176823	protein_coding	TSS34035	P23102	NICE-2|S100A15|S100A7L1|S100A7f	S100 calcium binding protein A7A	S100A7A
1512	S100A7L2	1	1	0	0	0	0	0	0	0	0	S100A7L2	645922	chr1	153409471	153412503	480	-	NM_001045479	protein_coding	TSS3070	P4544	S100a7b	S100 calcium binding protein A7 like 2	S100A7L2
1513	S100A7	1	1	0	0	0	0	0	0	0	0	S100A7	6278	chr1	153430220	153433137	439	-	NM_002963	protein_coding	TSS23336	P12354	PSOR1|S100A7c	S100 calcium binding protein A7	S100A7
1514	S100A6	1.48739	1.37014	10.7068	7.68474	11.2796	8.13906	12937	1903	8014	1171	S100A6	6277	chr1	153507076	153508717	683	-	NM_014624	protein_coding	TSS17006	P2860	2A9|5B10|CABP|CACY|PRA	S100 calcium binding protein A6	S100A6
1515	S100A5	1.62016	1	0	0	0.696135	0	0	0	2	0	S100A5	6276	chr1	153509623	153514241	710	-	NM_002962	protein_coding	TSS33179	P12915	S100D	S100 calcium binding protein A5	S100A5
1516	S100A4	0.918294	0.19294	10.3214	6.22513	10.1984	3.85135	9902	686	3786	56	S100A4	6275	chr1	153516095	153518282	866	-	NM_019554	protein_coding	TSS22961	P23985	18A2|42A|CAPL|FSP1|MTS1|P9KA|PEL98	S100 calcium binding protein A4	S100A4
1517	LOC101928034	1.98413	1	0.175193	0	1.1637	0	1	0	4	0	LOC101928034	101928034	chr1	153518218	153524245	1390	+	NR_125947	lncRNA	TSS11855	.	.	uncharacterized LOC101928034	LOC101928034
1518	S100A3	0.272088	1.95954	6.0767	0	4.19884	0.970514	515	0	56	4	S100A3	6274	chr1	153519809	153521734	738	-	NM_002960	protein_coding	TSS10614	P12487	S100E	S100 calcium binding protein A3	S100A3
1519	S100A2	1.2929	1.15702	6.93509	8.24784	7.3057	8.45825	940	2816	507	1462	S100A2	6273	chr1	153533585	153538306	962	-	NM_005978	protein_coding	TSS23502	P21544	CAN19|MGC111539|S100L	S100 calcium binding protein A2	S100A2
1520	S100A16	0.775867	1.04797	2.16547	8.53741	1.79935	8.60501	27	3444	8	1619	S100A16	140576	chr1	153579367	153585514	1068	-	NM_080388	protein_coding	TSS32452	P3491	DT1P1A7|MGC17528|S100F	S100 calcium binding protein A16	S100A16
1521	S100A14	1	1.71965	0	0	0	0.782118	0	0	0	3	S100A14	57402	chr1	153586732	153588808	1060	-	NM_020672	protein_coding	TSS25453	P9088	BCMP84|S100A15	S100 calcium binding protein A14	S100A14
1522	S100A13	0.569923	0.653427	7.92995	6.25592	7.11879	5.64202	1881	701	445	204	S100A13	6284	chr1	153591276	153606568	1359	-	NM_005979	protein_coding	TSS23122	P26799	.	S100 calcium binding protein A13	S100A13
1523	S100A1	1	1	0	0	0	0	0	0	0	0	S100A1	6271	chr1	153600873	153604513	594	+	NM_006271	protein_coding	TSS8885	P3275	S100|S100-alpha|S100A	S100 calcium binding protein A1	S100A1
1524	CHTOP	0.729964	0.64251	7.83688	7.42777	7.38277	6.78956	1763	1591	535	457	CHTOP	26097	chr1	153606458	153618782	2350	+	NM_015607	protein_coding	TSS28465	P3113	.	chromatin target of PRMT1	CHTOP
1525	SNAPIN	0.679305	0.859568	7.14575	5.69143	6.58788	5.47311	1089	471	307	181	SNAPIN	23557	chr1	153631130	153634328	1038	+	NM_012437	protein_coding	TSS21799	.	SNAPAP	SNAP associated protein	SNAPIN
1526	ILF2	0.618103	0.647159	8.80444	7.99693	8.11035	7.36913	3455	2365	888	685	ILF2	3608	chr1	153634264	153643504	1887	-	NM_004515	protein_coding	TSS24995	P34923	MGC8391|NF45|PRO3063	interleukin enhancer binding factor 2	ILF2
1527	NPR1	1	1	0	0	0	0	0	0	0	0	NPR1	4881	chr1	153651164	153666468	4185	+	NM_000906	protein_coding	TSS31687	P17246	ANPRA|ANPa|GUC2A|GUCY2A|NPRA	natriuretic peptide receptor 1	NPR1
1528	INTS3	1.08753	0.589393	3.10732	3.03715	3.22838	2.27446	59	67	27	16	INTS3	65123	chr1	153700567	153746555	4482	+	NM_023015	protein_coding	TSS29478	P9602	C1orf193|C1orf60|DKFZp686E1950|DKFZp686O20115|DKFZp781I1253|FLJ21919|FLJ44849|INT3|SOSS-A	integrator complex subunit 3	INTS3
1529	SLC27A3	4.41087	0.522085	0	3.69408	2.14106	2.75643	0	111	11	24	SLC27A3	11000	chr1	153747768	153752633	2413	+	NM_024330	protein_coding	TSS28400	P20249	ACSVL3|FATP3|MGC4365|VLCS-3	solute carrier family 27 member 3	SLC27A3
1530	LOC343052	1	1	0	0	0	0	0	0	0	0	LOC343052	343052	chr1	153766423	153768778	660	+	NR_126565	misc_RNA	TSS14248	.	.	immunoglobulin superfamily DCC subclass member 3 pseudogene	LOC343052
1531	GATAD2B	2.91169	3.56402	5.94683	4.4652	7.48869	6.29871	470	196	576	324	GATAD2B	57459	chr1	153777203	153895451	7476	-	NM_020699	protein_coding	TSS31897	P11580	FLJ37346|KIAA1150|MGC138257|MGC138285|P66beta|RP11-216N14.6	GATA zinc finger domain containing 2B	GATAD2B
1532	DENND4B	0.80826	0.315889	6.53205	7.04726	6.22494	5.38475	709	1220	238	170	DENND4B	9909	chr1	153901977	153919154	5688	-	NM_014856	protein_coding	TSS13235	P18171	DKFZp762N174|FLJ26202|KIAA0476	DENN domain containing 4B	DENND4B
1533	CRTC2	27.9032	3.85302	0.331397	1.55418	5.13376	3.50017	2	18	110	43	CRTC2	200186	chr1	153920148	153931132	2678	-	NM_181715	protein_coding	TSS13303	P27201	TORC2	CREB regulated transcription coactivator 2	CRTC2
1534	SLC39A1	0.438391	0.87221	8.1842	6.98368	6.99449	6.78643	2245	1167	408	456	SLC39A1	27173	chr1	153931575	153940660	3334	-	NM_001271961	protein_coding	TSS4103	P3036	ZIP1|ZIRTL	solute carrier family 39 member 1	SLC39A1
1535	CREB3L4	4.76917	0.422041	1.27517	5.04713	3.52891	3.80258	11	298	34	54	CREB3L4	148327	chr1	153940315	153946840	1869	+	NM_001255980	protein_coding	TSS12227	P4838	AIBZIP|ATCE1|CREB3|CREB4|JAL|hJAL	cAMP responsive element binding protein 3-like 4	CREB3L4
1536	JTB	1.32054	1.24954	7.85389	6.8768	8.25502	7.1982	1784	1083	982	608	JTB	10899	chr1	153946745	153950451	1574	-	NM_006694	protein_coding	TSS23421	P23042	HJTB|HSPC222|PAR|hJT	jumping translocation breakpoint	JTB
1537	RAB13	0.395505	0.642293	9.51657	7.8533	8.17833	7.2146	5665	2140	931	615	RAB13	5872	chr1	153954093	153958853	1979	-	NM_002870	protein_coding	TSS30409	P14213	.	RAB13, member RAS oncogene family	RAB13
1538	RPS27	0.443778	0.657716	9.30493	8.38277	8.13284	7.77831	4891	3093	902	911	RPS27	6232	chr1	153963239	153964631	351	+	NM_001030	protein_coding	TSS27862	P28718	MPS-1|MPS1	ribosomal protein S27	RPS27
1539	NUP210L	2.24032	0.212288	0	3.37303	1.1637	1.13713	0	87	4	5	NUP210L	91181	chr1	153965168	154127592	5882	-	NM_207308	protein_coding	TSS1369	P604	RP11-144B19.1	nucleoporin 210kDa like	NUP210L
1540	TPM3	0.913725	0.882267	9.40971	8.83122	9.27954	8.6505	5260	4224	2001	1671	TPM3	7170	chr1	154127780	154164543	10181	-	NM_001278189	protein_coding	TSS31967	P30596	FLJ41118|MGC14582|MGC3261|MGC72094|NEM1|OK /SW-cl.5|TM-5|TM3|TM30|TM30nm|TPMsk3|TRK|hscp30	tropomyosin 3	TPM3
1541	C1orf189	1	1	0	0	0	0	0	0	0	0	C1orf189	388701	chr1	154171562	154178841	705	-	NM_001010979	protein_coding	TSS28389	P34389	.	chromosome 1 open reading frame 189	C1orf189
1542	C1orf43	1.03449	1.42857	8.37583	6.40074	8.42474	6.91531	2565	776	1105	499	C1orf43	25912	chr1	154179177	154193273	3201	-	NM_001297720	protein_coding	TSS31770	P11338	DKFZp586G1722|MGC111001|NICE-3|NS5ATP4|S863-3	chromosome 1 open reading frame 43	C1orf43
1543	UBAP2L	1.53392	1.01435	6.72753	6.71482	7.34475	6.73538	813	967	521	440	UBAP2L	9898	chr1	154192648	154243986	5269	+	NM_001127320	protein_coding	TSS9501	P33112	FLJ42300|KIAA0144|NICE-4	ubiquitin associated protein 2 like	UBAP2L
1544	HAX1	0.676354	0.486266	8.63346	8.4907	8.06931	7.45052	3068	3334	863	725	HAX1	10456	chr1	154245039	154248355	1298	+	NM_001018837	protein_coding	TSS17363	P14001	FLJ17042|FLJ18492|FLJ93803|HCLSBP1|HS1BP1|SCN3	HCLS1 associated protein X-1	HAX1
1545	AQP10	1	1.23988	0	0	0	0.310206	0	0	0	1	AQP10	89872	chr1	154293592	154297801	1791	+	NM_080429	protein_coding	TSS10792	P2587	AQPA_HUMAN	aquaporin 10	AQP10
1546	ATP8B2	1.52926	1.52142	5.15915	3.48817	5.77198	4.09358	269	95	173	67	ATP8B2	57198	chr1	154298036	154323780	6001	+	NM_001005855	protein_coding	TSS20788	P18674	ATPID|DKFZp434M0219|KIAA1137	ATPase phospholipid transporting 8B2	ATP8B2
1547	IL6R	0.921951	19.9509	6.05164	0	5.93441	4.31838	506	0	194	79	IL6R	3570	chr1	154377669	154441926	6565	+	NM_000565	protein_coding	TSS18684	P25532	CD126|IL-6R-1|IL-6R-alpha|IL6RA|MGC104991	interleukin 6 receptor	IL6R
1548	SHE	1	0.562653	0	2.11615	0	1.28647	0	31	0	6	SHE	126669	chr1	154451954	154474526	6183	-	NM_001010846	protein_coding	TSS31459	P32773	DKFZp451D1511|DKFZp686E14106|RP11-350G8.8	Src homology 2 domain containing E	SHE
1549	TDRD10	1	1	0	0	0	0	0	0	0	0	TDRD10	126668	chr1	154474695	154520623	2331	+	NM_001098475	protein_coding	TSS22737	P25958	DKFZp434M202	tudor domain containing 10	TDRD10
1550	UBE2Q1	0.856585	0.894683	7.71451	6.46365	7.49118	6.3031	1619	811	577	325	UBE2Q1	55585	chr1	154521051	154531120	3223	-	NM_017582	protein_coding	TSS29444	P15552	GTAP|NICE-5|UBE2Q	ubiquitin conjugating enzyme E2 Q1	UBE2Q1
1551	UBE2Q1-AS1	1.23971	1.71965	1.48935	0	1.79935	0.782118	14	0	8	3	UBE2Q1-AS1	100874097	chr1	154526085	154527504	443	+	NR_046668	lncRNA	TSS16210	.	.	UBE2Q1 antisense RNA 1	UBE2Q1-AS1
1552	CHRNB2	1.62016	1	0	0	0.696135	0	0	0	2	0	CHRNB2	1141	chr1	154540257	154552353	5718	+	NM_000748	protein_coding	TSS2839	P11113	EFNL3|nAChRB2	cholinergic receptor nicotinic beta 2 subunit	CHRNB2
1553	ADAR	1.2116	0.843531	7.50795	7.11713	7.78487	6.87165	1402	1281	708	484	ADAR	103	chr1	154554534	154600456	7183	-	NM_001111	protein_coding	TSS34100	P30415	ADAR1|DRADA|DSH|DSRAD|G1P1|IFI-4|IFI4|K88DSRBP|P136	adenosine deaminase, RNA-specific	ADAR
1554	KCNN3	0.542132	2.59957	6.31527	0.281176	5.43198	1.65945	609	2	136	9	KCNN3	3782	chr1	154669942	154842754	13233	-	NM_001204087	protein_coding	TSS28674	P2968	KCa2.3|SK3|SKCA3|hSK3	potassium calcium-activated channel subfamily N member 3	KCNN3
1555	PMVK	0.373283	0.29541	8.15117	6.42984	6.72951	4.67063	2194	792	339	102	PMVK	10654	chr1	154897208	154909484	1299	-	NM_006556	protein_coding	TSS32043	P32274	HUMPMKI|PMK|PMKA|PMKASE	phosphomevalonate kinase	PMVK
1556	PBXIP1	0.656047	0.263156	5.87565	4.40052	5.26752	2.47452	447	187	121	19	PBXIP1	57326	chr1	154916559	154928567	3196	-	NM_020524	protein_coding	TSS7375	P11315	HPIP	pre-B-cell leukemia homeobox interacting protein 1	PBXIP1
1557	PYGO2	0.815992	0.503978	6.90432	6.50012	6.61095	5.51155	920	832	312	186	PYGO2	90780	chr1	154929502	154934258	3180	-	NM_138300	protein_coding	TSS19732	P15628	1190004M21Rik|FLJ33226	pygopus family PHD finger 2	PYGO2
1558	SHC1	0.5963	0.922341	8.5549	8.05587	7.80901	7.93924	2905	2464	720	1019	SHC1	6464	chr1	154934774	154946959	3166	-	NM_183001	protein_coding	TSS361	P25036	FLJ26504|SHC|SHCA	SHC (Src homology 2 domain containing) transforming protein 1	SHC1
1559	CKS1B	1.79162	1.57284	7.84581	7.2788	8.68708	7.93217	1774	1434	1326	1014	CKS1B	1163	chr1	154947118	154951725	816	+	NM_001826	protein_coding	TSS33944	P27306	CKS1|PNAS-16|PNAS-18|ckshs1	CDC28 protein kinase regulatory subunit 1B	CKS1B
1560	FLAD1	0.674749	0.621966	6.27253	5.73579	5.70496	5.0507	591	486	165	134	FLAD1	80308	chr1	154955770	154965587	3342	+	NM_201398	protein_coding	TSS25679	P33592	FAD1|FADS|MGC31803|MGC40255|RP11-307C12.7	flavin adenine dinucleotide synthetase 1	FLAD1
1561	LENEP	1	1	0	0	0	0	0	0	0	0	LENEP	55891	chr1	154966062	154966791	649	+	NM_018655	protein_coding	TSS8858	P554	LEP503	lens epithelial protein	LENEP
1562	ZBTB7B	1.23889	0.367252	3.91395	4.39316	4.223	2.948	109	186	57	28	ZBTB7B	51043	chr1	154975106	154991001	3926	+	NM_001256455	protein_coding	TSS30922	.	DKFZp686G01254|THPOK|ZBTB15|ZFP67|ZNF857B|c-Krox|hcKrox	zinc finger and BTB domain containing 7B	ZBTB7B
1563	DCST2	1	1	0	0	0	0	0	0	0	0	DCST2	127579	chr1	154991003	155006257	2419	-	NM_144622	protein_coding	TSS20193	P17570	FLJ32934	DC-STAMP domain containing 2	DCST2
1564	DCST1	1	1	0	0	0	0	0	0	0	0	DCST1	149095	chr1	155006282	155023406	2297	+	NM_152494	protein_coding	TSS21483	P14943	FLJ32785|RP11-307C12.10	DC-STAMP domain containing 1	DCST1
1565	LOC100505666	1.47733	1	0.60071	0	1.1637	0	4	0	4	0	LOC100505666	100505666	chr1	155017668	155036467	1745	-	NR_040773	.	TSS4327	.	.	uncharacterized LOC100505666	LOC100505666
1566	ADAM15	3.14363	5.43469	6.66282	4.6983	8.31524	7.1405	777	232	1024	584	ADAM15	8751	chr1	155023748	155035252	3219	+	NM_001261465	protein_coding	TSS18776	P6232	MDC15	ADAM metallopeptidase domain 15	ADAM15
1567	EFNA4	0.374017	0.158163	7.65568	8.05353	6.23686	5.39301	1554	2460	240	171	EFNA4	1945	chr1	155036213	155042029	2347	+	NM_182689	protein_coding	TSS14283	P3534	EFL4|EPLG4|LERK4|MGC125826	ephrin A4	EFNA4
1568	EFNA3	3.78077	0.462637	3.14992	3.70602	5.0686	2.59397	61	112	105	21	EFNA3	1944	chr1	155051348	155060014	1782	+	NM_004952	protein_coding	TSS31887	P5989	EFL2|EPLG3|Ehk1-L|LERK3	ephrin A3	EFNA3
1569	EFNA1	0.605842	0.362817	6.19583	5.05181	5.47285	3.58913	560	299	140	46	EFNA1	1942	chr1	155100349	155107386	1566	+	NM_182685	protein_coding	TSS11657	P1353	B61|ECKLG|EFL1|EPLG1|LERK1|TNFAIP4	ephrin A1	EFNA1
1570	SLC50A1	0.675376	0.430615	6.27974	6.47939	5.71351	5.26386	594	820	166	156	SLC50A1	55974	chr1	155107820	155111334	2420	+	NM_001287591	protein_coding	TSS9063	P20781	.	solute carrier family 50 member 1	SLC50A1
1571	DPM3	0.634256	0.902514	8.32562	6.43344	7.66875	6.28546	2477	794	653	321	DPM3	54344	chr1	155112367	155112996	385	-	NM_153741	protein_coding	TSS1357	P7797	CDG1O|MGC125904|MGC125905|MGC34275	dolichyl-phosphate mannosyltransferase subunit 3	DPM3
1572	KRTCAP2	0.729755	0.638861	8.45387	7.47913	7.99935	6.83271	2708	1649	822	471	KRTCAP2	200185	chr1	155141884	155145804	547	-	NM_173852	protein_coding	TSS6908	P6942	KCP2	keratinocyte associated protein 2	KRTCAP2
1573	TRIM46	0.0483757	2.91908	4.75923	0	0.389654	1.54551	202	0	1	8	TRIM46	80128	chr1	155146263	155157447	3839	+	NM_001282379	protein_coding	TSS7052	.	FLJ23229|GENEY|TRIFIC	tripartite motif containing 46	TRIM46
1574	MUC1	0.5718	2.43931	4.41083	0	3.60441	1.28647	157	0	36	6	MUC1	4582	chr1	155158300	155162706	1460	-	NM_001044393	protein_coding	TSS21967	P13050	CD227|EMA|H23AG|KL-6|MAM6|PEM|PEMT|PUM	mucin 1, cell surface associated	MUC1
1575	THBS3	0.134373	0.520232	4.56042	2.0799	1.66473	1.13713	175	30	7	5	THBS3	7059	chr1	155165379	155177772	3443	-	NM_007112	protein_coding	TSS25045	P6303	MGC119564|MGC119565|TSP3	thrombospondin 3	THBS3
1576	MTX1	0.360112	0.350238	6.54208	6.08582	5.0686	4.57223	714	622	105	95	MTX1	4580	chr1	155178490	155183630	1648	+	NM_198883	protein_coding	TSS19556	P10758	MTX|MTXN	metaxin 1	MTX1
1577	GBAP1	0.500543	0.76224	6.6331	4.14379	5.63466	3.75211	761	155	157	52	GBAP1	2630	chr1	155183616	155197325	2036	-	NR_002188	misc_RNA	TSS33545	.	GBAP|MGC104662|MGC40022|MGC8614	glucosylceramidase beta pseudogene 1	GBAP1
1578	GBA	0.559732	0.890061	6.48083	4.3405	5.64364	4.17247	684	179	158	71	GBA	2629	chr1	155204239	155214653	2564	-	NM_000157	protein_coding	TSS8105	P33727	GBA1|GCB|GLUC	glucosidase, beta, acid	GBA
1579	FAM189B	0.430186	0.532531	7.48318	6.57854	6.26621	5.66948	1378	879	245	208	FAM189B	10712	chr1	155216996	155225274	3190	-	NM_198264	protein_coding	TSS32446	P8395	C1orf2|COTE1	family with sequence similarity 189 member B	FAM189B
1580	SCAMP3	0.316829	0.281564	9.16916	7.97427	7.51093	6.14581	4451	2328	585	291	SCAMP3	10067	chr1	155225770	155232176	1572	-	NM_005698	protein_coding	TSS1130	P35902	C1orf3	secretory carrier membrane protein 3	SCAMP3
1581	CLK2	0.883304	1.39325	5.01681	4.03437	4.83779	4.51283	243	143	89	91	CLK2	1196	chr1	155232659	155243320	2176	-	NM_003993	protein_coding	TSS11529	P43	MGC61500|hCLK2	CDC like kinase 2	CLK2
1582	HCN3	1.31008	1	0	0	0.389654	0	0	0	1	0	HCN3	57657	chr1	155247218	155258498	2819	+	NM_020897	protein_coding	TSS14788	P2644	KIAA1535|MGC131493	hyperpolarization activated cyclic nucleotide gated potassium channel 3	HCN3
1583	PKLR	0.828356	1.95954	1.78793	0	1.51625	0.970514	19	0	6	4	PKLR	5313	chr1	155259084	155271225	3164	-	NM_181871	protein_coding	TSS27798	P32653	PK1|PKL|PKR|PKRL|RPK	pyruvate kinase, liver and RBC	PKLR
1584	FDPS	0.826427	0.536688	7.35137	7.01402	7.07633	6.11618	1257	1192	432	285	FDPS	2224	chr1	155278539	155290457	1841	+	NM_001135822	protein_coding	TSS14245	P23650	FPPS|FPS	farnesyl diphosphate synthase	FDPS
1585	RUSC1-AS1	0.858767	0.527347	7.26922	6.98858	7.04956	6.06541	1187	1171	424	275	RUSC1-AS1	284618	chr1	155290251	155293938	1306	-	NM_001039517	lncRNA	TSS25896	P18112	.	RUSC1 antisense RNA 1	RUSC1-AS1
1586	RUSC1	0.373264	0.316335	8.05988	7.31629	6.63815	5.65582	2059	1472	318	206	RUSC1	23623	chr1	155290640	155300909	4819	+	NM_001105204	protein_coding	TSS23279	P35822	DKFZp761A1822|NESCA	RUN and SH3 domain containing 1	RUSC1
1587	ASH1L	3.8023	14.6346	6.07946	3.14637	8.00633	7.01768	516	73	826	536	ASH1L	55870	chr1	155305052	155532324	11774	-	NM_018489	protein_coding	TSS20204	P21799	ASH1|ASH1L1|FLJ10504|KIAA1420|KMT2H	ash1 (absent, small, or homeotic)-like (Drosophila)	ASH1L
1588	POU5F1P4	1	1	0	0	0	0	0	0	0	0	POU5F1P4	645682	chr1	155402971	155404053	1083	+	NR_034180	misc_RNA	TSS9195	.	POU5FLC1	POU class 5 homeobox 1 pseudogene 4	POU5F1P4
1589	ASH1L-AS1	6.8915	0.458635	0	2.54638	2.78482	1.4218	0	45	19	7	ASH1L-AS1	645676	chr1	155531772	155533735	1964	+	NR_027023	lncRNA	TSS13576	.	.	ASH1L antisense RNA 1	ASH1L-AS1
1590	MSTO1	0.71417	1.26204	5.61942	4.8351	5.13376	5.17085	373	256	110	146	MSTO1	55154	chr1	155579961	155584758	2728	+	NM_018116	protein_coding	TSS9174	P17002	DKFZp686B1757|DKFZp686I01261|FLJ10504|MST|RP11-29H23.3	misato 1, mitochondrial distribution and morphology regulator	MSTO1
1591	MSTO2P	0.74256	0.759777	5.88198	5.75604	5.45256	5.35969	449	493	138	167	MSTO2P	100129405	chr1	155579979	155720479	3271	+	NR_024117	misc_RNA	TSS30723	.	MSTO2	misato family member 2, pseudogene	MSTO2P
1592	YY1AP1	1.36449	0.531742	7.22259	6.85819	7.67095	5.94698	1149	1069	654	253	YY1AP1	55249	chr1	155629233	155658764	2906	-	NM_018253	protein_coding	TSS27122	P15024	FLJ10875|FLJ13914|HCCA1|HCCA2|YAP|YY1AP	YY1 associated protein 1	YY1AP1
1593	DAP3	2.40814	4.17488	6.8697	4.77401	8.13761	6.83574	898	245	905	472	DAP3	7818	chr1	155658882	155708800	2229	+	NM_001199851	protein_coding	TSS4225	P32757	DAP-3|DKFZp686G12159|MGC126058|MGC126059|MRP-S29|MRPS29|bMRP-10	death associated protein 3	DAP3
1594	GON4L	2.43607	1.85202	5.33096	4.90412	6.61552	5.79321	304	269	313	227	GON4L	54856	chr1	155719449	155829191	10306	-	NM_001282860	protein_coding	TSS3031	P25944	DKFZp761I241|FLJ12923|FLJ20203|FLJ23040|GON-4|GON4|KIAA1606|MGC138817|MGC138818|RP11-243J18.4	gon-4 like	GON4L
1595	SYT11	0.751797	0.651144	5.41194	4.5405	5.00036	3.92155	322	207	100	59	SYT11	23208	chr1	155829260	155854990	5280	+	NM_152280	protein_coding	TSS26752	P8815	DKFZp781D015|KIAA0080|MGC10881|MGC17226|SYT12|sytXI	synaptotagmin 11	SYT11
1596	RIT1	0.735636	2.69963	6.3176	3.01812	5.87467	4.45088	610	66	186	87	RIT1	6016	chr1	155867599	155881193	3481	-	NM_001256820	protein_coding	TSS1583	P31096	MGC125864|MGC125865|RIBB|RIT|ROC1	Ras-like without CAAX 1	RIT1
1597	KIAA0907	1.96633	1.56	3.93846	3.69408	4.91396	4.33562	111	111	94	80	KIAA0907	22889	chr1	155882834	155904233	2992	-	NM_014949	protein_coding	TSS9688	P33573	BLOM7|RP11-336K24.1	KIAA0907	KIAA0907
1598	SNORA80E	17.7443	2.67919	0	0	4.14928	1.4218	0	0	54	7	SNORA80E	677823	chr1	155889700	155889833	134	-	NR_002974	snoRNA	TSS906	.	.	small nucleolar RNA, H /ACA box 80E	SNORA80E
1599	SCARNA4	2.5504	3.39885	0	0	1.35072	1.76505	0	0	5	10	SCARNA4	677771	chr1	155895749	155895877	129	-	NR_003005	guide_RNA	TSS4187	.	ACA26	small Cajal body-specific RNA 4	SCARNA4
1600	RXFP4	1	1	0	0	0	0	0	0	0	0	RXFP4	339403	chr1	155911480	155912625	1146	+	NM_181885	protein_coding	TSS6205	P1351	GPCR142|GPR100|MGC126556|MGC126558|RLN3R2|RXFPR4	relaxin /insulin like family peptide receptor 4	RXFP4
1601	ARHGEF2	1.0066	1.70423	6.20344	6.25389	6.21293	7.02301	563	700	236	538	ARHGEF2	9181	chr1	155916630	155948336	4288	-	NM_004723	protein_coding	TSS20146	P10550	DKFZp547L106|DKFZp547P1516|FLJ45440|GEF|GEF-H1|GEFH1|KIAA0651|LFP40|P40	Rho /Rac guanine nucleotide exchange factor 2	ARHGEF2
1602	SSR2	0.824991	0.922982	8.73575	7.42054	8.4582	7.30492	3294	1583	1131	655	SSR2	6746	chr1	155978839	155990758	1124	-	NM_003145	protein_coding	TSS18976	P33850	DKFZp686F19123|TLAP|TRAP-BETA|TRAPB	signal sequence receptor, beta (translocon-associated protein beta)	SSR2
1603	UBQLN4	0.861442	0.499961	5.00526	5.13368	4.79008	4.13357	241	317	86	69	UBQLN4	56893	chr1	156005085	156023616	3772	-	NM_001304342	protein_coding	TSS19756	P7992	A1U|C1orf6|CIP75|UBIN	ubiquilin 4	UBQLN4
1604	LAMTOR2	0.441357	0.711195	6.7502	5.1069	5.57022	4.61522	826	311	150	98	LAMTOR2	28956	chr1	156024517	156028301	681	+	NM_001145264	protein_coding	TSS1966	P32628	.	late endosomal /lysosomal adaptor, MAPK and MTOR activator 2	LAMTOR2
1605	RAB25	1	1	0	0	0	0	0	0	0	0	RAB25	57111	chr1	156030966	156040295	1085	+	NM_020387	protein_coding	TSS10715	P19002	CATX-8|RAB11C	RAB25, member RAS oncogene family	RAB25
1606	MEX3A	0.74098	1.50855	6.12019	4.41515	5.6877	5.00832	531	189	163	130	MEX3A	92312	chr1	156041804	156051789	6124	-	NM_001093725	protein_coding	TSS7211	P34194	MEX-3A|RKHD4	mex-3 RNA binding family member A	MEX3A
1607	LMNA	0.7852	1.02483	8.66271	7.90667	8.31384	7.94206	3131	2221	1023	1021	LMNA	4000	chr1	156052337	156109880	3726	+	NM_001282625	protein_coding	TSS29819	P23113	CDCD1|CDDC|CMD1A|CMT2B1|EMD2|FPL|FPLD|HGPS|IDC|LDP1|LFP|LGMD1B|LMN1|LMNC|LMNL1|PRO1	lamin A /C	LMNA
1608	SEMA4A	1.16027	1	0.175193	0	0.389654	0	1	0	1	0	SEMA4A	64218	chr1	156119735	156147542	3631	+	NM_001193301	protein_coding	TSS27913	P29199	CORD10|FLJ12287|RP35|SEMAB|SEMB	semaphorin 4A	SEMA4A
1609	SLC25A44	1.53488	1.09755	4.95209	4.3633	5.57022	4.49759	232	182	150	90	SLC25A44	9673	chr1	156163723	156182587	3952	+	NM_001286184	protein_coding	TSS7600	P35501	FLJ90431|KIAA0446|RP11-54H19.3	solute carrier family 25 member 44	SLC25A44
1610	PMF1	0.432748	0.629278	6.44065	6.26806	5.23225	5.59983	665	707	118	198	PMF1	11243	chr1	156182779	156209868	1128	+	NM_001199654	protein_coding	TSS23812	P19691	.	polyamine-modulated factor 1	PMF1
1611	PMF1-BGLAP	3.48063	0.347223	0	2.81254	1.79935	1.28647	0	56	8	6	PMF1-BGLAP	100527963	chr1	156182779	156213123	839	+	NM_001199662	protein_coding	TSS23812	P30030	.	PMF1-BGLAP readthrough	PMF1-BGLAP
1612	BGLAP	1	1	0	0	0	0	0	0	0	0	BGLAP	632	chr1	156211753	156212086	334	+	NM_199173	protein_coding	TSS6458	P23425	BGP|OC|PMF1	bone gamma-carboxyglutamate protein	BGLAP
1613	PAQR6	2.86047	4.56432	0	0.403571	1.51625	2.59397	0	3	6	21	PAQR6	79957	chr1	156213112	156217908	2522	-	NM_198406	protein_coding	TSS3026	P12527	FLJ22672	progestin and adipoQ receptor family member 6	PAQR6
1614	SMG5	1.23221	0.638869	5.58102	6.0558	5.88227	5.40939	363	609	187	173	SMG5	23381	chr1	156219015	156252620	4563	-	NM_015327	protein_coding	TSS22098	P31788	EST1B|FLJ34864|KIAA1089|LPTS-RP1|LPTSRP1|SMG-5	SMG5 nonsense mediated mRNA decay factor	SMG5
1615	TMEM79	1.98413	0.902525	0.175193	2.49223	1.1637	2.34427	1	43	4	17	TMEM79	84283	chr1	156252704	156262234	2354	+	NM_032323	protein_coding	TSS17791	.	FLJ16057|FLJ32254|MGC13102	transmembrane protein 79	TMEM79
1616	GLMP	0.369623	0.864189	6.09043	2.2527	4.65456	2.04212	520	35	78	13	GLMP	112770	chr1	156262478	156265480	1868	-	NM_001256604	protein_coding	TSS30438	P33165	.	glycosylated lysosomal membrane protein	GLMP
1617	VHLL	1	1	0	0	0	0	0	0	0	0	VHLL	391104	chr1	156268415	156269428	1014	-	NM_001004319	protein_coding	TSS8	P12118	VHLP|VLP	von Hippel-Lindau tumor suppressor like	VHLL
1618	CCT3	0.90719	0.604663	8.86721	9.72567	8.72669	8.99987	3609	7860	1363	2130	CCT3	7203	chr1	156278752	156308206	2382	-	NM_005998	protein_coding	TSS32176	.	CCT-gamma|CCTG|PIG48|TCP-1-gamma|TRIC5	chaperonin containing TCP1 subunit 3	CCT3
1619	TSACC	3.17055	9.15608	0	0	1.66473	3.19473	0	0	7	34	TSACC	128229	chr1	156307105	156316785	1392	+	NM_144627	protein_coding	TSS12810	P1061	.	TSSK6 activating co-chaperone	TSACC
1620	RHBG	1	1	0	0	0	0	0	0	0	0	RHBG	57127	chr1	156338980	156355013	2010	+	NM_020407	protein_coding	TSS17404	.	SLC42A2	Rh family B glycoprotein (gene /pseudogene)	RHBG
1621	C1orf61	1	1.23988	0	0	0	0.310206	0	0	0	1	C1orf61	10485	chr1	156374055	156399184	879	-	NM_006365	protein_coding	TSS23878	P27617	CROC4|FLJ38303	chromosome 1 open reading frame 61	C1orf61
1622	MEF2D	0.802979	0.816325	5.28869	5.38466	4.97213	5.09187	295	379	98	138	MEF2D	4209	chr1	156433513	156470634	6061	-	NM_001271629	protein_coding	TSS13628	P30970	DKFZp686I1536	myocyte enhancer factor 2D	MEF2D
1623	IQGAP3	0.598678	0.357292	6.38379	7.27179	5.64364	5.78696	639	1427	158	226	IQGAP3	128239	chr1	156495197	156542396	6052	-	NM_178229	protein_coding	TSS6758	P25127	MGC10170|MGC10831|MGC1947	IQ motif containing GTPase activating protein 3	IQGAP3
1624	TTC24	1	1	0	0	0	0	0	0	0	0	TTC24	164118	chr1	156549519	156556562	2005	+	NM_001105669	protein_coding	TSS27131	P22989	FLJ20249	tetratricopeptide repeat domain 24	TTC24
1625	APOA1BP	0.246528	0.13602	8.17779	8.99927	6.15761	6.12116	2235	4747	227	286	APOA1BP	.	chr1	156561558	156564091	1121	+	NM_144772	.	TSS28598	P18527	AIBP|MGC119143|MGC119144|MGC119145|YJEFN1	.	.
1626	GPATCH4	1.33233	1.87758	6.0877	6.94767	6.50164	7.85654	519	1138	289	962	GPATCH4	54865	chr1	156564100	156571279	2081	-	NM_182679	protein_coding	TSS17788	P22368	GPATC4	G-patch domain containing 4	GPATCH4
1627	HAPLN2	1	1	0	0	0	0	0	0	0	0	HAPLN2	60484	chr1	156589086	156595517	1771	+	NM_021817	protein_coding	TSS20831	P8620	BRAL1	hyaluronan and proteoglycan link protein 2	HAPLN2
1628	BCAN	1	2.19942	0	0	0	1.13713	0	0	0	5	BCAN	63827	chr1	156611740	156629324	3470	+	NM_198427	protein_coding	TSS15271	P34744	BEHAB|CSPG7|MGC13038	brevican	BCAN
1629	NES	2.24032	1.20943	0	3.66989	1.1637	3.94421	0	109	4	60	NES	10763	chr1	156638556	156647189	5557	-	NM_006617	protein_coding	TSS29826	P24607	FLJ21841	nestin	NES
1630	CRABP2	3.11016	1.89907	3.5345	3.35797	5.17148	4.28326	82	86	113	77	CRABP2	1382	chr1	156669400	156675608	1043	-	NM_001878	protein_coding	TSS19457	P30633	CRABP-II|RBP6	cellular retinoic acid binding protein 2	CRABP2
1631	ISG20L2	1.88118	1.42976	5.94683	6.11523	6.85847	6.631	470	635	371	409	ISG20L2	81875	chr1	156691683	156698231	2723	-	NM_001303095	protein_coding	TSS19452	P10963	FLJ12671	interferon stimulated exonuclease gene 20kDa like 2	ISG20L2
1632	RRNAD1	0.956321	1.36	2.39529	2.67347	2.33085	3.11708	33	50	13	32	RRNAD1	51093	chr1	156698263	156706752	2269	+	NM_015997	protein_coding	TSS33147	P32107	.	ribosomal RNA adenine dimethylase domain containing 1	RRNAD1
1633	MRPL24	0.773503	1.07698	7.10844	7.47216	6.73792	7.57915	1061	1641	341	793	MRPL24	79590	chr1	156707094	156710923	1006	-	NM_024540	protein_coding	TSS8841	P10636	FLJ20917|L24mt|MGC22737|MGC9831|MRP-L18|MRP-L24	mitochondrial ribosomal protein L24	MRPL24
1634	HDGF	0.748346	0.759676	9.89335	9.68909	9.47513	9.29255	7358	7663	2292	2610	HDGF	3068	chr1	156711899	156722240	2802	-	NM_001126051	protein_coding	TSS18887	P2986	DKFZp686J1764|FLJ96580|HMG1L2	hepatoma-derived growth factor	HDGF
1635	PRCC	0.234846	0.398701	6.83095	6.01077	4.74074	4.68415	874	590	83	103	PRCC	5546	chr1	156737274	156770609	2123	+	NM_005973	protein_coding	TSS11701	P19839	MGC17178|MGC4723|RCCP1|TPRC	papillary renal cell carcinoma (translocation-associated)	PRCC
1636	SH2D2A	1	1.71965	0	0	0	0.782118	0	0	0	3	SH2D2A	9047	chr1	156776035	156786640	1902	-	NM_001161441	protein_coding	TSS26508	P9281	F2771|SCAP|TSAD|VRAP	SH2 domain containing 2A	SH2D2A
1637	NTRK1	1	1.71965	0	0	0	0.782118	0	0	0	3	NTRK1	4914	chr1	156785542	156851642	2857	+	NM_001007792	protein_coding	TSS5416	P3755	DKFZp781I14186|MTC|TRK|TRK1|TRKA|Trk-A|p140-TrkA	neurotrophic receptor tyrosine kinase 1	NTRK1
1638	INSRR	1	1	0	0	0	0	0	0	0	0	INSRR	3645	chr1	156810665	156828712	4193	-	NM_014215	protein_coding	TSS10845	P649	IRR	insulin receptor related receptor	INSRR
1639	PEAR1	1	0.70195	0	3.21484	0	2.70428	0	77	0	23	PEAR1	375033	chr1	156863523	156886226	4866	+	NM_001080471	protein_coding	TSS13207	P34721	FLJ00193|JEDI|MEGF12	platelet endothelial aggregation receptor 1	PEAR1
1640	LRRC71	0.502595	3.15896	1.94131	0	0.948778	1.65945	22	0	3	9	LRRC71	149499	chr1	156890424	156902880	1971	+	NM_144702	protein_coding	TSS1919	P31464	.	leucine rich repeat containing 71	LRRC71
1641	ARHGEF11	3.08144	21.1503	2.99499	0	4.61859	4.40261	54	0	76	84	ARHGEF11	9826	chr1	156904632	157015162	6889	-	NM_198236	protein_coding	TSS23985	P17230	DKFZp667F1223|GTRAP48|KIAA0380|PDZ-RHOGEF	Rho guanine nucleotide exchange factor 11	ARHGEF11
1642	ETV3L	1.31008	1	0	0	0.389654	0	0	0	1	0	ETV3L	440695	chr1	157061835	157069600	1977	-	NM_001004341	protein_coding	TSS31263	P3263	FLJ16478	ETS variant 3 like	ETV3L
1643	ETV3	0.992359	0.235442	1.6758	3.37303	1.66473	1.28647	17	87	7	6	ETV3	2117	chr1	157094459	157108177	2840	-	NM_001145312	protein_coding	TSS33275	P24240	FLJ79173|METS|PE-1|PE1|bA110J1.4	ETS variant 3	ETV3
1644	CYCSP52	1	1.23988	0	0	0	0.310206	0	0	0	1	CYCSP52	360155	chr1	157098154	157098463	310	+	NR_001560	misc_RNA	TSS23036	.	HC6|HCP2	cytochrome c, somatic pseudogene 52	CYCSP52
1645	FCRL5	1	1	0	0	0	0	0	0	0	0	FCRL5	83416	chr1	157483167	157522310	5380	-	NM_031281	protein_coding	TSS24052	P24828	BXMAS1|CD307|DKFZp667E2019|DKFZp667F216|FCRH5|FLJ00333|FLJ00397|IRTA2|MGC119590|MGC119592|MGC119593|PRO820	Fc receptor like 5	FCRL5
1646	FCRL4	1	1	0	0	0	0	0	0	0	0	FCRL4	83417	chr1	157543539	157567870	3459	-	NM_031282	protein_coding	TSS10843	P11285	FCRH4|IGFP2|IRTA1|MGC150522|MGC150523	Fc receptor like 4	FCRL4
1647	FCRL3	1	1	0	0	0	0	0	0	0	0	FCRL3	115352	chr1	157647978	157670647	3019	-	NM_052939	protein_coding	TSS15919	P17250	FCRH3|IFGP3|IRTA3|SPAP2	Fc receptor like 3	FCRL3
1648	FCRL2	1	1	0	0	0	0	0	0	0	0	FCRL2	79368	chr1	157715523	157746922	2589	-	NM_030764	protein_coding	TSS20707	P8409	FCRH2|IFGP4|IRTA4|SPAP1|SPAP1A|SPAP1B|SPAP1C	Fc receptor like 2	FCRL2
1649	FCRL1	1	1	0	0	0	0	0	0	0	0	FCRL1	115350	chr1	157764194	157789940	3157	-	NM_001159397	protein_coding	TSS5589	P13911	DKFZp667O1421|FCRH1|IFGP1|IRTA5	Fc receptor like 1	FCRL1
1650	CD5L	1	1	0	0	0	0	0	0	0	0	CD5L	922	chr1	157800704	157811634	2237	-	NM_005894	protein_coding	TSS7957	P10618	AIM|API6|PRO229|SP-ALPHA|Spalpha	CD5 molecule like	CD5L
1651	KIRREL	0.852093	0.415825	4.90313	5.60158	4.67221	4.33562	224	442	79	80	KIRREL	55243	chr1	157963063	158070052	7820	+	NM_001286349	protein_coding	TSS22445	P33452	FLJ10845|MGC129542|MGC129543|NEPH1	kin of IRRE like (Drosophila)	KIRREL
1652	LOC646268	1	1.47977	0	0	0	0.565372	0	0	0	2	LOC646268	646268	chr1	158101834	158110430	835	-	NR_033946	.	TSS33118	.	.	hCG1654703	LOC646268
1653	CD1D	1	2.19942	0	0	0	1.13713	0	0	0	5	CD1D	912	chr1	158149737	158156216	3783	+	NM_001766	protein_coding	TSS18835	P33040	CD1A|MGC34622|R3	CD1d molecule	CD1D
1654	CD1A	1	1	0	0	0	0	0	0	0	0	CD1A	909	chr1	158223927	158228058	2095	+	NM_001763	protein_coding	TSS10379	P1051	CD1|FCB6|HTA1|R4|T6	CD1a molecule	CD1A
1655	CD1C	1.62016	1.47977	0	0	0.696135	0.565372	0	0	2	2	CD1C	911	chr1	158259563	158264564	2592	+	NM_001765	protein_coding	TSS11349	P12435	BDCA1|CD1|CD1A|R7	CD1c molecule	CD1C
1656	CD1B	1	1	0	0	0	0	0	0	0	0	CD1B	910	chr1	158297740	158301321	1396	-	NM_001764	protein_coding	TSS28640	P8279	CD1|CD1A|MGC125990|MGC125991|R1	CD1b molecule	CD1B
1657	CD1E	1	1	0	0	0	0	0	0	0	0	CD1E	913	chr1	158323486	158327343	2742	+	NM_001185108	protein_coding	TSS22942	P8146	CD1A|FLJ17609|R2	CD1e molecule	CD1E
1658	OR10T2	1	1	0	0	0	0	0	0	0	0	OR10T2	128360	chr1	158368312	158369256	945	-	NM_001004475	protein_coding	TSS12523	P34747	OR1-3	olfactory receptor family 10 subfamily T member 2	OR10T2
1659	OR10K2	1	1	0	0	0	0	0	0	0	0	OR10K2	391107	chr1	158389718	158390656	939	-	NM_001004476	protein_coding	TSS14690	P18670	OR1-4	olfactory receptor family 10 subfamily K member 2	OR10K2
1660	OR10K1	1	1	0	0	0	0	0	0	0	0	OR10K1	391109	chr1	158435352	158436293	942	+	NM_001004473	protein_coding	TSS23855	P14230	OR1-6	olfactory receptor family 10 subfamily K member 1	OR10K1
1661	OR10R2	1	1	0	0	0	0	0	0	0	0	OR10R2	343406	chr1	158449668	158450675	1008	+	NM_001004472	protein_coding	TSS17219	P18459	OR1-8|OR10R2Q	olfactory receptor family 10 subfamily R member 2	OR10R2
1662	OR6Y1	1	1	0	0	0	0	0	0	0	0	OR6Y1	391112	chr1	158516918	158517895	978	-	NM_001005189	protein_coding	TSS881	P28751	OR1-11|OR6Y2	olfactory receptor family 6 subfamily Y member 1	OR6Y1
1663	OR6P1	1	1	0	0	0	0	0	0	0	0	OR6P1	128366	chr1	158532441	158533394	954	-	NM_001160325	protein_coding	TSS30559	P5514	.	olfactory receptor family 6 subfamily P member 1	OR6P1
1664	OR10X1	1	1	0	0	0	0	0	0	0	0	OR10X1	128367	chr1	158548709	158549689	981	-	NM_001004477	protein_coding	TSS5866	P23407	OR1-13|OR1-14|OR10X1P	olfactory receptor family 10 subfamily X member 1 (gene /pseudogene)	OR10X1
1665	OR10Z1	1	1	0	0	0	0	0	0	0	0	OR10Z1	128368	chr1	158576229	158577170	942	+	NM_001004478	protein_coding	TSS19085	P8598	OR1-15	olfactory receptor family 10 subfamily Z member 1	OR10Z1
1666	SPTA1	1	1	0	0	0	0	0	0	0	0	SPTA1	6708	chr1	158580496	158656506	8017	-	NM_003126	protein_coding	TSS17940	P21815	EL2|HPP|HS3|SPH3|SPTA	spectrin alpha, erythrocytic 1	SPTA1
1667	OR6K2	1	1	0	0	0	0	0	0	0	0	OR6K2	81448	chr1	158669468	158670442	975	-	NM_001005279	protein_coding	TSS817	P24527	OR1-17	olfactory receptor family 6 subfamily K member 2	OR6K2
1668	OR6K3	1	1	0	0	0	0	0	0	0	0	OR6K3	391114	chr1	158686958	158687905	948	-	NM_001005327	protein_coding	TSS22680	P31888	OR1-18	olfactory receptor family 6 subfamily K member 3	OR6K3
1669	OR6K6	1	1	0	0	0	0	0	0	0	0	OR6K6	128371	chr1	158724606	158725637	1032	+	NM_001005184	protein_coding	TSS1213	P34261	OR1-21	olfactory receptor family 6 subfamily K member 6	OR6K6
1670	OR6N1	1	1	0	0	0	0	0	0	0	0	OR6N1	128372	chr1	158735534	158736472	939	-	NM_001005185	protein_coding	TSS25974	P31446	OR1-22	olfactory receptor family 6 subfamily N member 1	OR6N1
1671	OR6N2	1	1	0	0	0	0	0	0	0	0	OR6N2	81442	chr1	158746472	158747425	954	-	NM_001005278	protein_coding	TSS14643	P28340	OR1-23	olfactory receptor family 6 subfamily N member 2	OR6N2
1672	MNDA	1	1	0	0	0	0	0	0	0	0	MNDA	4332	chr1	158801168	158819270	1667	+	NM_002432	protein_coding	TSS28599	P2401	PYHIN3	myeloid cell nuclear differentiation antigen	MNDA
1673	PYHIN1	1	1	0	0	0	0	0	0	0	0	PYHIN1	149628	chr1	158901337	158946849	2212	+	NM_198928	protein_coding	TSS19395	P26979	IFIX|MGC23885|RP11-520H16.1	pyrin and HIN domain family member 1	PYHIN1
1674	IFI16	1.03645	2.83592	5.28392	4.0153	5.33557	5.51911	294	141	127	187	IFI16	3428	chr1	158979682	159024945	2902	+	NM_001206567	protein_coding	TSS11154	P3394	IFNGIP1|MGC9466|PYHIN2	interferon gamma inducible protein 16	IFI16
1675	AIM2	0.162948	1	3.56629	0	0.948778	0	84	0	3	0	AIM2	9447	chr1	159032275	159046647	1484	-	NM_004833	protein_coding	TSS28614	P12930	PYHIN4	absent in melanoma 2	AIM2
1676	CADM3	1	0.716252	0	4.33281	0	3.85135	0	178	0	56	CADM3	57863	chr1	159141377	159172932	3928	+	NM_021189	protein_coding	TSS7338	P35288	BIgR|FLJ10698|IGSF4B|NECL1|Necl-1|TSLL1|synCAM3	cell adhesion molecule 3	CADM3
1677	CADM3-AS1	1	4.59827	0	0	0	2.20109	0	0	0	15	CADM3-AS1	100131825	chr1	159165775	159172212	3294	-	NR_037870	lncRNA	TSS25108	.	.	CADM3 antisense RNA 1	CADM3-AS1
1678	ACKR1	1	1	0	0	0	0	0	0	0	0	ACKR1	2532	chr1	159173803	159176290	3250	+	NM_002036	protein_coding	TSS33808	P11548	.	atypical chemokine receptor 1 (Duffy blood group)	ACKR1
1679	FCER1A	1	1	0	0	0	0	0	0	0	0	FCER1A	2205	chr1	159259504	159278014	1165	+	NM_002001	protein_coding	TSS21945	P10082	FCE1A|FcERI	Fc fragment of IgE receptor Ia	FCER1A
1680	OR10J3	1	1	0	0	0	0	0	0	0	0	OR10J3	441911	chr1	159283460	159284449	990	-	NM_001004467	protein_coding	TSS4807	P8821	OR1-25|OR10J3P	olfactory receptor family 10 subfamily J member 3	OR10J3
1681	OR10J1	1	1	0	0	0	0	0	0	0	0	OR10J1	26476	chr1	159409512	159410600	1089	+	NM_012351	protein_coding	TSS25868	P36211	HGMP07J|HSHGMP07J|MGC138495|MGC138497	olfactory receptor family 10 subfamily J member 1	OR10J1
1682	OR10J5	1	1	0	0	0	0	0	0	0	0	OR10J5	127385	chr1	159504868	159505797	930	-	NM_001004469	protein_coding	TSS1946	P25630	OR1-28	olfactory receptor family 10 subfamily J member 5	OR10J5
1683	APCS	1	1	0	0	0	0	0	0	0	0	APCS	325	chr1	159557616	159558661	931	+	NM_001639	protein_coding	TSS3614	P32800	MGC88159|PTX2|SAP	amyloid P component, serum	APCS
1684	CRP	1	1	0	0	0	0	0	0	0	0	CRP	1401	chr1	159682079	159684379	2015	-	NM_000567	protein_coding	TSS30789	P6269	MGC149895|MGC88244|PTX1	C-reactive protein, pentraxin-related	CRP
1685	DUSP23	0.523282	1	7.23501	0	6.30067	0	1159	0	251	0	DUSP23	54935	chr1	159750759	159752333	685	+	NM_017823	protein_coding	TSS25444	P13063	DUSP25|FLJ20442|LDP-3|MOSP|RP11-190A12.1|VHZ	dual specificity phosphatase 23	DUSP23
1686	FCRL6	2.24032	1	0	0	1.1637	0	0	0	4	0	FCRL6	343413	chr1	159770301	159786047	2799	+	NM_001284217	protein_coding	TSS3687	P27215	FLJ16056|FcRH6	Fc receptor like 6	FCRL6
1687	SLAMF8	1	1	0	0	0	0	0	0	0	0	SLAMF8	56833	chr1	159796479	159807282	3300	+	NM_020125	protein_coding	TSS9775	P19812	BLAME|FLJ20442|MGC129578|SBBI42	SLAM family member 8	SLAMF8
1688	C1orf204	1	1.23988	0	0	0	0.310206	0	0	0	1	C1orf204	284677	chr1	159804264	159825137	2501	-	NM_001134233	protein_coding	TSS33394	P13880	FLJ20442|FLJ39187	chromosome 1 open reading frame 204	C1orf204
1689	VSIG8	11.2326	1.71965	0	0	3.48962	0.782118	0	0	33	3	VSIG8	391123	chr1	159824106	159832447	1818	-	NM_001013661	protein_coding	TSS18698	P17533	.	V-set and immunoglobulin domain containing 8	VSIG8
1690	CFAP45	2.13838	11.0752	3.32741	0	4.42393	3.46925	70	0	66	42	CFAP45	25790	chr1	159842154	159869906	1795	-	NM_012337	protein_coding	TSS12311	P35541	.	cilia and flagella associated protein 45	CFAP45
1691	TAGLN2	3.06819	2.71172	9.11308	9.6166	10.7305	11.0558	4281	7287	5476	8870	TAGLN2	8407	chr1	159887897	159895332	1754	-	NM_003564	protein_coding	TSS9590	P2923	HA1756|KIAA0120	transgelin 2	TAGLN2
1692	IGSF9	1.93024	3.61866	0	1.70463	0.948778	3.56008	0	21	3	45	IGSF9	57549	chr1	159896829	159915386	3996	-	NM_001135050	protein_coding	TSS3167	P33226	FP18798|IGSF9A|KIAA1355|Nrt1	immunoglobulin superfamily member 9	IGSF9
1693	SLAMF9	1	5.79769	0	0	0	2.53548	0	0	0	20	SLAMF9	89886	chr1	159921282	159924044	1365	-	NM_033438	protein_coding	TSS9568	P28955	CD2F-10|CD2F10|CD84-H1|CD84H1|MGC88194|SF2001	SLAM family member 9	SLAMF9
1694	LINC01133	1.98413	0.0547989	0.175193	4.49992	1.1637	0.310206	1	201	4	1	LINC01133	100505633	chr1	159931014	159948876	1138	+	NR_038849	lncRNA	TSS4762	.	.	long intergenic non-protein coding RNA 1133	LINC01133
1695	PIGM	0.468175	1.00941	6.91516	5.54285	5.82029	5.55636	927	424	179	192	PIGM	93183	chr1	159997462	160001783	4322	-	NM_145167	protein_coding	TSS17026	P13609	GPI-MT-I|MGC29896	phosphatidylinositol glycan anchor biosynthesis class M	PIGM
1696	KCNJ10	1	1	0	0	0	0	0	0	0	0	KCNJ10	3766	chr1	160007257	160040051	5306	-	NM_002241	protein_coding	TSS27660	P27047	BIRK-10|KCNJ13-PEN|KIR1.2|KIR4.1|SESAME	potassium voltage-gated channel subfamily J member 10	KCNJ10
1697	KCNJ9	1	1	0	0	0	0	0	0	0	0	KCNJ9	3765	chr1	160051360	160059212	3029	+	NM_004983	protein_coding	TSS10465	P13241	GIRK3|KIR3.3	potassium voltage-gated channel subfamily J member 9	KCNJ9
1698	IGSF8	2.1261	0.81703	4.30172	4.30167	5.38993	4.01013	145	174	132	63	IGSF8	93185	chr1	160061129	160068618	2202	-	NM_052868	protein_coding	TSS14184	P26043	CD316|CD81P3|EWI-2|EWI2|KCT-4|LIR-D1|PGRL	immunoglobulin superfamily member 8	IGSF8
1699	ATP1A2	2.86047	1	0	0	1.51625	0	0	0	6	0	ATP1A2	477	chr1	160085520	160113374	5457	+	NM_000702	protein_coding	TSS8625	P26408	FHM2|MGC59864|MHP2	ATPase Na+ /K+ transporting subunit alpha 2	ATP1A2
1700	ATP1A4	1	1	0	0	0	0	0	0	0	0	ATP1A4	480	chr1	160121352	160156767	4101	+	NM_144699	protein_coding	TSS14946	P33882	ATP1A1|ATP1AL2|MGC25056	ATPase Na+ /K+ transporting subunit alpha 4	ATP1A4
1701	CASQ1	1.31008	1	0	0	0.389654	0	0	0	1	0	CASQ1	844	chr1	160160285	160171676	1958	+	NM_001231	protein_coding	TSS6294	P22288	CASQ|PDIB1	calsequestrin 1	CASQ1
1702	LOC729867	1	1	0	0	0	0	0	0	0	0	LOC729867	729867	chr1	160171989	160178659	1578	-	NR_123725	lncRNA	TSS21000	.	.	uncharacterized LOC729867	LOC729867
1703	PEA15	0.369408	0.449607	10.7616	10.2922	9.32489	9.13896	13438	11645	2065	2346	PEA15	8682	chr1	160175109	160185166	2730	+	NM_001297576	protein_coding	TSS13648	P18534	HMAT1|HUMMAT1H|MAT1|MAT1H|PEA-15|PED	phosphoprotein enriched in astrocytes 15	PEA15
1704	DCAF8	0.91977	1.52758	5.57322	5.27267	5.45256	5.88392	361	350	138	242	DCAF8	50717	chr1	160185505	160232350	5623	-	NM_015726	protein_coding	TSS22468	P15027	DKFZp781G1096|FLJ35857|H326|MGC117276|MGC118891|MGC99640|WDR42A	DDB1 and CUL4 associated factor 8	DCAF8
1705	PEX19	0.633943	0.768809	6.46194	6.04878	5.80436	5.66948	675	606	177	208	PEX19	5824	chr1	160246599	160254941	3617	-	NM_001193644	protein_coding	TSS7974	P32808	D1S2223E|FLJ55296|HK33|PMP1|PMPI|PXF|PXMP1	peroxisomal biogenesis factor 19	PEX19
1706	COPA	1.15332	1.59384	7.38853	6.61701	7.59432	7.28951	1290	903	620	648	COPA	1314	chr1	160258377	160313354	5639	-	NM_001098398	protein_coding	TSS25734	P24981	FLJ26320|HEP-COP	coatomer protein complex subunit alpha	COPA
1707	SUMO1P3	1.36098	1.93366	3.23151	3.03715	3.67616	3.98849	65	67	38	62	SUMO1P3	474338	chr1	160287055	160288260	1206	+	NR_002190	misc_RNA	TSS1239	.	.	SUMO1 pseudogene 3	SUMO1P3
1708	NCSTN	2.92311	1.33077	4.13149	4.79652	5.679	5.20878	128	249	162	150	NCSTN	23385	chr1	160313063	160328742	3074	+	NM_015331	protein_coding	TSS12151	P30064	APH2|KIAA0253	nicastrin	NCSTN
1709	NHLH1	0.664071	1.47977	1.94131	0	1.35072	0.565372	22	0	5	2	NHLH1	4807	chr1	160336861	160342638	2559	+	NM_005598	protein_coding	TSS1708	P28054	HEN1|NSCL|NSCL1|bHLHa35	nescient helix-loop-helix 1	NHLH1
1710	VANGL2	1	0.470149	0	4.08097	0	2.99216	0	148	0	29	VANGL2	57216	chr1	160370364	160398468	5352	+	NM_020335	protein_coding	TSS21699	P19115	KIAA1215|LPP1|LTAP|MGC119403|MGC119404|STB1|STBM|STBM1	VANGL planar cell polarity protein 2	VANGL2
1711	SLAMF6	1	1	0	0	0	0	0	0	0	0	SLAMF6	114836	chr1	160454820	160493052	2596	-	NM_001184714	protein_coding	TSS19379	P29519	FLJ50657|KALI|KALIb|Ly108|MGC104953|NTB-A|NTBA|SF2000	SLAM family member 6	SLAMF6
1712	CD84	1.31008	1	0	0	0.389654	0	0	0	1	0	CD84	8832	chr1	160510884	160549306	8399	-	NM_003874	protein_coding	TSS33208	P4374	DKFZp781E2378|LY9B|SLAMF5|hCD84|mCD84	CD84 molecule	CD84
1713	SLAMF1	1	1	0	0	0	0	0	0	0	0	SLAMF1	6504	chr1	160579609	160617101	2298	-	NM_003037	protein_coding	TSS30388	.	CD150|CDw150|SLAM	signaling lymphocytic activation molecule family member 1	SLAMF1
1714	CD48	1	0.902859	0	0.147427	0	0	0	1	0	0	CD48	962	chr1	160648536	160681641	2173	-	NM_001778	protein_coding	TSS27250	P34892	BCM1|BLAST|BLAST1|MEM-102|SLAMF2|hCD48|mCD48	CD48 molecule	CD48
1715	SLAMF7	2.5504	7.71677	0	0	1.35072	2.948	0	0	5	28	SLAMF7	57823	chr1	160708847	160724608	2676	+	NM_001282595	protein_coding	TSS22128	P7118	19A|CD319|CRACC|CS1	SLAM family member 7	SLAMF7
1716	LY9	1	1	0	0	0	0	0	0	0	0	LY9	4063	chr1	160765864	160798045	3768	+	NM_002348	protein_coding	TSS23153	P23700	CD229|SLAMF3|hly9|mLY9	lymphocyte antigen 9	LY9
1717	CD244	1	1	0	0	0	0	0	0	0	0	CD244	51744	chr1	160799950	160832692	2510	-	NM_001166664	protein_coding	TSS28851	P21093	2B4|NAIL|NKR2B4|Nmrk|SLAMF4	CD244 molecule	CD244
1718	ITLN1	1	1	0	0	0	0	0	0	0	0	ITLN1	55600	chr1	160846330	160854960	1182	-	NM_017625	protein_coding	TSS21390	P30500	FLJ20022|HL-1|HL1|INTL|ITLN|LFR|hIntL|omentin	intelectin 1	ITLN1
1719	LOC101928372	1	1.23988	0	0	0	0.310206	0	0	0	1	LOC101928372	101928372	chr1	160902255	160919712	2136	+	NR_110695	lncRNA	TSS4390	.	.	uncharacterized LOC101928372	LOC101928372
1720	ITLN2	1	1	0	0	0	0	0	0	0	0	ITLN2	142683	chr1	160914816	160924589	1150	-	NM_080878	protein_coding	TSS21398	P18399	HL-2|HL2	intelectin 2	ITLN2
1721	F11R	4.41087	3.87362	0	2.34725	2.14106	4.30093	0	38	11	78	F11R	50848	chr1	160965001	160991133	4830	-	NM_016946	protein_coding	TSS12012	P17206	CD321|JAM|JAM1|JAMA|JCAM|KAT|PAM-1	F11 receptor	F11R
1722	TSTD1	1	0.659588	0	6.08124	0	5.48088	0	620	0	182	TSTD1	100131187	chr1	161007422	161008774	586	-	NM_001113206	protein_coding	TSS10384	P5409	KAT	thiosulfate sulfurtransferase like domain containing 1	TSTD1
1723	USF1	3.79071	1.71965	0	0	1.92247	0.782118	0	0	9	3	USF1	7391	chr1	161009041	161015769	1920	-	NM_001276373	protein_coding	TSS5392	P4143	FCHL|FCHL1|HYPLIP1|MLTF|MLTFI|UEF|bHLHb11	upstream transcription factor 1	USF1
1724	ARHGAP30	1	1.23988	0	0	0	0.310206	0	0	0	1	ARHGAP30	257106	chr1	161016732	161039760	4143	-	NM_181720	protein_coding	TSS31138	P5622	FLJ00267|FLJ44128	Rho GTPase activating protein 30	ARHGAP30
1725	PVRL4	1	1.08378	0	3.93638	0	4.05246	0	133	0	65	PVRL4	.	chr1	161040781	161059385	3502	-	NM_030916	.	TSS33685	P30430	LNIR|PRR4|nectin-4	.	.
1726	KLHDC9	1	1	0	0	0	0	0	0	0	0	KLHDC9	126823	chr1	161068151	161070138	1978	+	NM_001007255	protein_coding	TSS32859	.	KARCA1|MGC33338|RP11-544M22.9	kelch domain containing 9	KLHDC9
1727	PFDN2	1.23887	1.38385	7.26196	7.85128	7.57098	8.31997	1181	2137	610	1328	PFDN2	5202	chr1	161070346	161087866	642	-	NM_012394	protein_coding	TSS11564	P21923	PFD2	prefoldin subunit 2	PFDN2
1728	NIT1	0.491668	0.755434	5.6788	5.08877	4.65456	4.68415	389	307	78	103	NIT1	4817	chr1	161087862	161095235	3366	+	NM_001185092	protein_coding	TSS24433	P34975	MGC57670	nitrilase 1	NIT1
1729	DEDD	0.543362	0.930575	6.50564	5.83973	5.62563	5.73592	696	523	156	218	DEDD	9191	chr1	161090769	161102478	2436	-	NM_032998	protein_coding	TSS17040	P25041	CASP8IP1|DEDD1|DEFT|FLDED1	death effector domain containing	DEDD
1730	UFC1	0.575411	0.718392	7.7599	7.29767	6.96257	6.82051	1671	1453	399	467	UFC1	51506	chr1	161123534	161128646	1122	+	NM_016406	protein_coding	TSS22294	P13752	HSPC155	ubiquitin-fold modifier conjugating enzyme 1	UFC1
1731	USP21	0.838561	9.50011	3.74363	0.718575	3.48962	3.96652	96	6	33	61	USP21	27005	chr1	161129254	161135516	2354	+	NM_012475	protein_coding	TSS11793	P30360	MGC3394|USP16|USP23	ubiquitin specific peptidase 21	USP21
1732	PPOX	0.461917	0.847154	4.2439	3.23147	3.12961	2.99216	139	78	25	29	PPOX	5498	chr1	161136181	161141010	1707	+	NM_000309	protein_coding	TSS30918	P7384	MGC8485|PPO|V290M|VP	protoporphyrinogen oxidase	PPOX
1733	B4GALT3	0.995233	0.717573	6.50359	6.6774	6.4967	6.1986	695	942	288	302	B4GALT3	8703	chr1	161141100	161147758	2323	-	NM_003779	protein_coding	TSS4566	P1494	beta4Gal-T3	beta-1,4-galactosyltransferase 3	B4GALT3
1734	ADAMTS4	0.885649	1	0.175193	0	0	0	1	0	0	0	ADAMTS4	9507	chr1	161159538	161168845	4332	-	NM_005099	protein_coding	TSS18265	P6654	ADAMTS-2|ADAMTS-4|ADMP-1|KIAA0688	ADAM metallopeptidase with thrombospondin type 1 motif 4	ADAMTS4
1735	NDUFS2	1.16773	1.05698	6.64245	6.95894	6.86616	7.03889	766	1147	373	544	NDUFS2	4720	chr1	161169105	161184184	2041	+	NM_004550	protein_coding	TSS6040	P13205	CI-49	NADH:ubiquinone oxidoreductase core subunit S2	NDUFS2
1736	FCER1G	1	1.47977	0	0	0	0.565372	0	0	0	2	FCER1G	2207	chr1	161185087	161189038	591	+	NM_004106	protein_coding	TSS3370	P4991	FCRG	Fc fragment of IgE receptor Ig	FCER1G
1737	APOA2	1	1	0	0	0	0	0	0	0	0	APOA2	336	chr1	161192083	161193418	473	-	NM_001643	protein_coding	TSS17609	P28395	Apo-AII|ApoA-II|apoAII	apolipoprotein A2	APOA2
1738	TOMM40L	2.67901	0.471922	3.06343	4.64346	4.48513	3.56008	57	223	69	45	TOMM40L	84134	chr1	161195729	161200536	2911	+	NM_032174	protein_coding	TSS15342	P9389	FLJ12770|RP11-297K8.10|TOMM40B	translocase of outer mitochondrial membrane 40 like	TOMM40L
1739	NR1I3	0.123436	1	3.01816	0	0	0	55	0	0	0	NR1I3	9970	chr1	161199456	161208000	1227	-	NM_001077473	protein_coding	TSS23841	P12951	CAR|CAR1|MB67|MGC150433|MGC97144|MGC97209	nuclear receptor subfamily 1 group I member 3	NR1I3
1740	PCP4L1	1.31008	1	0	0	0.389654	0	0	0	1	0	PCP4L1	654790	chr1	161228517	161255240	1424	+	NM_001102566	protein_coding	TSS28453	P15369	IQM1	Purkinje cell protein 4 like 1	PCP4L1
1741	MPZ	1	1.71965	0	0	0	0.782118	0	0	0	3	MPZ	4359	chr1	161274525	161279762	1955	-	NM_000530	protein_coding	TSS21012	P17819	CHM|CMT1|CMT1B|CMT2I|CMT2J|CMT4E|CMTDI3|DSS|HMSNIB|MPP|P0	myelin protein zero	MPZ
1742	SDHC	1.34572	0.609315	6.72224	7.28876	7.15062	6.57402	810	1444	455	393	SDHC	6391	chr1	161284166	161334535	2879	+	NM_003001	protein_coding	TSS22247	P7189	CYB560|CYBL|PGL3|QPS1|SDH3	succinate dehydrogenase complex subunit C	SDHC
1743	CFAP126	1.62016	2.43931	0	0	0.696135	1.28647	0	0	2	6	CFAP126	257177	chr1	161334521	161337673	783	-	NM_001013625	protein_coding	TSS24320	P30372	.	cilia and flagella associated protein 126	CFAP126
1744	FCGR2A	1	1.71965	0	0	0	0.782118	0	0	0	3	FCGR2A	2212	chr1	161475205	161489360	2684	+	NM_021642	protein_coding	TSS28962	P13345	CD32|CD32A|CDw32|FCG2|FCGR2|FCGR2A1|FcGR|IGFR2|MGC23887|MGC30032	Fc fragment of IgG receptor IIa	FCGR2A
1745	HSPA6	1.31008	1.71965	0	0	0.389654	0.782118	0	0	1	3	HSPA6	3310	chr1	161494330	161496687	2358	+	NM_002155	protein_coding	TSS28993	P24523	.	heat shock protein family A (Hsp70) member 6	HSPA6
1746	FCGR3A	1	1	0	0	0	0	0	0	0	0	FCGR3A	2214	chr1	161511551	161520413	2150	-	NM_000569	protein_coding	TSS22219	P22338	CD16|CD16A|FCG3|FCGR3|FCGRIII|FCR-10|FCRIII|FCRIIIA|IGFR3	Fc fragment of IgG receptor IIIa	FCGR3A
1747	FCGR2C	1	1.71965	0	0	0	0.782118	0	0	0	3	FCGR2C	9103	chr1	161551129	161571010	2488	+	NR_047648	misc_RNA	TSS30743	.	CD32|CD32C|CDW32|FCG2|FCRIIC|IGFR2	Fc fragment of IgG receptor IIc (gene /pseudogene)	FCGR2C
1748	HSPA7	1	1.47977	0	0	0	0.565372	0	0	0	2	HSPA7	3311	chr1	161575849	161578341	2493	+	NR_024151	misc_RNA	TSS20942	.	HSP70B	heat shock protein family A (Hsp70) member 7	HSPA7
1749	FCGR3B	1	1	0	0	0	0	0	0	0	0	FCGR3B	2215	chr1	161592988	161601753	2412	-	NM_001244753	protein_coding	TSS17475	P6102	CD16|CD16b|FCG3|FCGR3	Fc fragment of IgG receptor IIIb	FCGR3B
1750	FCGR2B	1	1	0	0	0	0	0	0	0	0	FCGR2B	2213	chr1	161632905	161648444	2416	+	NM_001002273	protein_coding	TSS4793	P23002	CD32|CD32B|FCG2|FCGR2|IGFR2	Fc fragment of IgG receptor IIb	FCGR2B
1751	RPL31P11	0.68863	0.266589	4.2827	6.06046	3.7445	4.15315	143	611	40	70	RPL31P11	641311	chr1	161653495	161655042	1548	-	NR_002595	misc_RNA	TSS11474	.	RPL31_1_108	ribosomal protein L31 pseudogene 11	RPL31P11
1752	FCRLA	1.31008	1	0	0	0.389654	0	0	0	1	0	FCRLA	84824	chr1	161676762	161684142	2363	+	NM_032738	protein_coding	TSS7520	P26384	FCRL|FCRL1|FCRLM1|FCRLX|FCRLb|FCRLc1|FCRLc2|FCRLd|FCRLe|FCRX|FREB|MGC4595	Fc receptor like A	FCRLA
1753	FCRLB	1.31008	3.87862	0	0	0.389654	1.95554	0	0	1	12	FCRLB	127943	chr1	161691334	161697933	2329	+	NM_001002901	protein_coding	TSS14332	P26519	FCRL2|FCRLM2|FCRLY|FLJ31052|FREB-2|FcRY|RP11-474I16.6	Fc receptor like B	FCRLB
1754	DUSP12	0.993206	0.792716	4.79992	5.09787	4.79008	4.76274	208	309	86	109	DUSP12	11266	chr1	161719558	161726954	1274	+	NM_007240	protein_coding	TSS33502	P29302	DUSP1|YVH1	dual specificity phosphatase 12	DUSP12
1755	ATF6	1.0354	1.86913	5.72179	5.36972	5.77198	6.27209	401	375	173	318	ATF6	22926	chr1	161736034	161933860	7546	+	NM_007348	protein_coding	TSS24135	P5478	ATF6A	activating transcription factor 6	ATF6
1756	OLFML2B	5.34111	1	0	0	2.41714	0	0	0	14	0	OLFML2B	25903	chr1	161952982	161994255	3771	-	NM_015441	protein_coding	TSS4520	P25143	MGC51337|RP11-227F8.1	olfactomedin like 2B	OLFML2B
1757	NOS1AP	4.72095	11.5549	0	0	2.23908	3.53044	0	0	12	44	NOS1AP	9722	chr1	162039581	162339813	7110	+	NM_001164757	protein_coding	TSS27507	P14872	6330408P19Rik|CAPON|MGC138500	nitric oxide synthase 1 adaptor protein	NOS1AP
1758	C1orf111	1	1	0	0	0	0	0	0	0	0	C1orf111	284680	chr1	162343515	162346644	1173	-	NM_182581	.	TSS22394	P1313	RP11-565P22.3	chromosome 1 open reading frame 111	C1orf111
1759	C1orf226	1	1.95954	0	0	0	0.970514	0	0	0	4	C1orf226	400793	chr1	162348696	162353501	1473	+	NM_001135240	protein_coding	TSS6547	P28454	FLJ13137|FLJ43132|FLJ55152	chromosome 1 open reading frame 226	C1orf226
1760	SH2D1B	1	1	0	0	0	0	0	0	0	0	SH2D1B	117157	chr1	162365056	162381928	2535	-	NM_053282	protein_coding	TSS5208	P4474	EAT2	SH2 domain containing 1B	SH2D1B
1761	UHMK1	1.02634	3.14754	6.4342	5.02822	6.47171	6.68245	662	294	283	424	UHMK1	127933	chr1	162466964	162499419	8658	+	NM_001184763	protein_coding	TSS17622	P3312	DKFZp434C1613|FLJ23015|KIS|KIST	U2AF homology motif (UHM) kinase 1	UHMK1
1762	UAP1	1.0933	1.06503	4.87166	6.39706	5.00036	6.48796	219	774	100	370	UAP1	6675	chr1	162531296	162569633	2327	+	NM_003115	protein_coding	TSS2270	P23161	AGX|AGX1|AGX2|SPAG2	UDP-N-acetylglucosamine pyrophosphorylase 1	UAP1
1763	DDR2	0.800067	9.39596	3.99796	0	3.67616	3.23204	116	0	38	35	DDR2	4921	chr1	162602228	162750247	3244	+	NM_001014796	protein_coding	TSS14130	P486	MIG20a|NTRKR3|TKT|TYRO10	discoidin domain receptor tyrosine kinase 2	DDR2
1764	HSD17B7	3.90648	2.22294	0.175193	2.18604	2.14106	3.33851	1	33	11	38	HSD17B7	51478	chr1	162760492	162782608	1838	+	NM_001304512	protein_coding	TSS22310	P32740	MGC12523|MGC75018|PRAP|SDR37C1	hydroxysteroid (17-beta) dehydrogenase 7	HSD17B7
1765	C1orf110	0.796121	1	0.718594	0	0.389654	0	5	0	1	0	C1orf110	.	chr1	162824087	162838605	1552	-	NM_178550	.	TSS5471	P12816	FLJ41579|MGC48998	.	.
1766	RGS4	1.31008	12.4699	0	0.281176	0.389654	3.92155	0	2	1	59	RGS4	5999	chr1	163038396	163046592	4549	+	NM_001102445	protein_coding	TSS2397	P9908	DKFZp761F1924|MGC2124|MGC60244|RGP4|SCZD9	regulator of G-protein signaling 4	RGS4
1767	RGS5	1.53839	7.237	2.65392	0	3.27534	2.85539	41	0	28	26	RGS5	8490	chr1	163112089	163291581	7591	-	NM_003617	protein_coding	TSS30458	P7222	MST092|MST106|MST129|MSTP032|MSTP092|MSTP106|MSTP129	regulator of G-protein signaling 5	RGS5
1768	LOC101928404	1	1.23988	0	0	0	0.310206	0	0	0	1	LOC101928404	101928404	chr1	163131465	163182813	2633	+	NR_110699	lncRNA	TSS14717	.	.	uncharacterized LOC101928404	LOC101928404
1769	NUF2	1.18447	3.54276	5.65312	4.61207	5.89736	6.43694	382	218	189	357	NUF2	83540	chr1	163291723	163325553	1843	+	NM_031423	protein_coding	TSS18707	P4376	CDCA1|CT106|NUF2R	NUF2, NDC80 kinetochore complex component	NUF2
1770	LOC100422212	1	1	0	0	0	0	0	0	0	0	LOC100422212	100422212	chr1	163390860	163392981	2122	-	NR_104294	misc_RNA	TSS365	.	.	eukaryotic translation initiation factor 3 subunit J pseudogene	LOC100422212
1771	PBX1	0.176105	0.180109	9.01207	7.2485	6.50657	4.77544	3991	1404	290	110	PBX1	5087	chr1	164528597	164821060	9387	+	NM_001204963	protein_coding	TSS12947	P2394	DKFZp686B09108|MGC126627	pre-B-cell leukemia homeobox 1	PBX1
1772	LOC100505795	0.733637	1	2.24621	0	1.79935	0	29	0	8	0	LOC100505795	100505795	chr1	164738353	164743878	1963	-	NR_038072	lncRNA	TSS30261	.	.	uncharacterized LOC100505795	LOC100505795
1773	LMX1A	1	1	0	0	0	0	0	0	0	0	LMX1A	4009	chr1	165171104	165325952	3717	-	NM_001174069	protein_coding	TSS23344	P34912	LMX1|LMX1.1|MGC87616	LIM homeobox transcription factor 1 alpha	LMX1A
1774	RXRG	1	1	0	0	0	0	0	0	0	0	RXRG	6258	chr1	165370159	165414592	2527	-	NM_001256570	protein_coding	TSS28807	P16505	NR2B3|RXRC	retinoid X receptor gamma	RXRG
1775	LOC400794	1	1	0	0	0	0	0	0	0	0	LOC400794	400794	chr1	165446079	165551341	1752	-	NR_026744	lncRNA	TSS9149	.	.	uncharacterized LOC400794	LOC400794
1776	LRRC52	1	1	0	0	0	0	0	0	0	0	LRRC52	440699	chr1	165513478	165533185	1122	+	NM_001005214	protein_coding	TSS5541	P13546	FLJ25811	leucine rich repeat containing 52	LRRC52
1777	MGST3	0.546144	0.634582	8.60168	7.19335	7.72904	6.53723	3001	1351	681	383	MGST3	4259	chr1	165600110	165625372	1518	+	NM_004528	protein_coding	TSS1221	P30423	GST-III	microsomal glutathione S-transferase 3	MGST3
1778	ALDH9A1	2.09832	1.29529	5.44225	6.24368	6.51148	6.61696	329	695	291	405	ALDH9A1	223	chr1	165631449	165667900	2500	-	NM_000696	protein_coding	TSS26463	P1365	ALDH4|ALDH7|ALDH9|E3|TMABADH	aldehyde dehydrogenase 9 family member A1	ALDH9A1
1779	LOC440700	1	1.23988	0	0	0	0.310206	0	0	0	1	LOC440700	440700	chr1	165667987	165679199	1210	+	NR_036683	misc_RNA	TSS27177	.	.	carbonic anhydrase 14 pseudogene	LOC440700
1780	TMCO1	1.5326	1.6407	7.52322	7.14372	8.1392	7.85804	1417	1305	906	963	TMCO1	54499	chr1	165693528	165738159	5050	-	NM_019026	protein_coding	TSS26202	.	HP10122|PCIA3|PNAS-136|RP11-466F5.7|TMCC4	transmembrane and coiled-coil domains 1	TMCO1
1781	LOC100147773	1.93024	1.71965	0	0	0.948778	0.782118	0	0	3	3	LOC100147773	100147773	chr1	165738166	165744685	2147	+	NR_125374	lncRNA	TSS3213	.	.	uncharacterized LOC100147773	LOC100147773
1782	UCK2	1.92948	0.860352	4.96408	6.4846	5.91229	6.2676	234	823	191	317	UCK2	7371	chr1	165796732	165880855	4920	+	NM_012474	protein_coding	TSS26389	P6534	TSA903|UK|UMPK	uridine-cytidine kinase 2	UCK2
1783	FAM78B	1	1.95954	0	0	0	0.970514	0	0	0	4	FAM78B	149297	chr1	166039256	166135958	1481	-	NM_001017961	protein_coding	TSS17521	P24410	MGC131653	family with sequence similarity 78 member B	FAM78B
1784	FMO9P	1	1	0	0	0	0	0	0	0	0	FMO9P	116123	chr1	166573153	166594473	1362	+	NR_002925	misc_RNA	TSS23314	.	MGC23941	flavin containing monooxygenase 9 pseudogene	FMO9P
1785	POGK	0.759922	1.0563	5.67516	5.20274	5.27909	5.28176	388	333	122	158	POGK	57645	chr1	166808724	166823709	3852	+	NM_017542	protein_coding	TSS11414	P1263	BASS2|KIAA1513|KIAA15131|KRBOX2	pogo transposable element with KRAB domain	POGK
1786	TADA1	0.68875	9.39596	4.2141	0	3.67616	3.23204	136	0	38	35	TADA1	117143	chr1	166825749	166845654	2247	-	NM_053053	protein_coding	TSS5043	P32205	ADA1|HFI1|RP1-9E21.4|STAF42|TADA1L|hADA1	transcriptional adaptor 1	TADA1
1787	ILDR2	0.907823	0.398428	7.35478	5.20274	7.21527	3.87513	1260	333	476	57	ILDR2	387597	chr1	166882441	166944561	8127	-	NM_199351	protein_coding	TSS12061	P25037	C1orf32|RP4-782G3.2|dJ782G3.1	immunoglobulin like domain containing receptor 2	ILDR2
1788	MAEL	1.31008	1	0	0	0.389654	0	0	0	1	0	MAEL	84944	chr1	166944819	166991449	2095	+	NM_001286378	protein_coding	TSS21987	P17811	CT128|FLJ14904|RP11-102C16.1	maelstrom spermatogenic transposon silencer	MAEL
1789	GPA33	1.93024	1	0	0	0.948778	0	0	0	3	0	GPA33	10223	chr1	167022073	167059868	2802	-	NM_005814	protein_coding	TSS5472	P29085	A33|MGC129986|MGC129987	glycoprotein A33	GPA33
1790	DUSP27	1	1	0	0	0	0	0	0	0	0	DUSP27	92235	chr1	167064087	167098402	4034	+	NM_001080426	protein_coding	TSS4802	P24060	.	dual specificity phosphatase 27 (putative)	DUSP27
1791	LINC01363	3.17055	1	0	0	1.66473	0	0	0	7	0	LINC01363	101928484	chr1	167144599	167165042	1854	-	NR_110811	lncRNA	TSS30808	.	.	long intergenic non-protein coding RNA 1363	LINC01363
1792	POU2F1	0.777112	0.556465	6.60658	6.71186	6.24278	5.86623	747	965	241	239	POU2F1	5451	chr1	167190066	167396582	14342	+	NM_001198786	protein_coding	TSS13333	P18495	OCT1|OTF1	POU class 2 homeobox 1	POU2F1
1793	CD247	1.31008	1.47977	0	0	0.389654	0.565372	0	0	1	2	CD247	919	chr1	167399877	167487847	1678	-	NM_000734	protein_coding	TSS6035	P23280	CD3-ZETA|CD3H|CD3Q|CD3Z|T3Z|TCRZ	CD247 molecule	CD247
1794	CREG1	0.708269	1.37997	5.59265	3.7643	5.09502	4.22893	366	117	107	74	CREG1	8804	chr1	167510251	167523056	2025	-	NM_003851	protein_coding	TSS5389	P27756	CREG	cellular repressor of E1A stimulated genes 1	CREG1
1795	RCSD1	1	1.23988	0	0	0	0.310206	0	0	0	1	RCSD1	92241	chr1	167599474	167675486	2991	+	NM_052862	protein_coding	TSS24863	P11013	CAPZIP|MGC126585|MGC126611|MGC21854|MK2S4	RCSD domain containing 1	RCSD1
1796	MPZL1	0.696622	0.540605	7.17311	6.3989	6.65156	5.51155	1110	775	321	186	MPZL1	9019	chr1	167691187	167761156	5010	+	NM_001146191	protein_coding	TSS4946	P30188	FLJ21047|MPZL1b|PZR|PZR1b|PZRa|PZRb	myelin protein zero like 1	MPZL1
1797	ADCY10	1	2.67919	0	0	0	1.4218	0	0	0	7	ADCY10	55811	chr1	167778625	167883464	5432	-	NM_001167749	protein_coding	TSS27054	P30087	HCA2|RP1-313L4.2|SAC|SACI|Sacy	adenylate cyclase 10 (soluble)	ADCY10
1798	MPC2	0.717824	0.532823	7.00926	6.12638	6.53097	5.21811	990	640	295	151	MPC2	25874	chr1	167885913	167906307	2285	-	NM_015415	protein_coding	TSS13151	.	.	mitochondrial pyruvate carrier 2	MPC2
1799	DCAF6	0.569925	1.17821	6.14673	5.24429	5.33557	5.48088	541	343	127	182	DCAF6	55827	chr1	167905797	168045083	3619	+	NM_001198957	protein_coding	TSS21066	P32046	1200006M05Rik|ARCAP|IQWD1|MSTP055|NRIP|PC326	DDB1 and CUL4 associated factor 6	DCAF6
1800	GPR161	5.37042	2.66701	2.07994	3.44606	4.50497	4.86129	25	92	70	117	GPR161	23432	chr1	168048780	168106905	9459	-	NM_153832	protein_coding	TSS31021	P7546	FLJ33952|RE2	G protein-coupled receptor 161	GPR161
1801	TIPRL	0.950134	3.18813	7.10979	5.19004	7.03599	6.86276	1062	330	420	481	TIPRL	261726	chr1	168148083	168171351	3307	+	NM_001031800	protein_coding	TSS28131	P4879	MGC3794|TIP|TIP41|dJ69E11.3	TOR signaling pathway regulator	TIPRL
1802	SFT2D2	0.740784	2.67919	3.61271	0	3.17984	1.4218	87	0	26	7	SFT2D2	375035	chr1	168195255	168212088	856	+	NM_199344	protein_coding	TSS23643	P15796	FLJ34085|UNQ512|dJ747L4.C1.2	SFT2 domain containing 2	SFT2D2
1803	ANKRD36BP1	1	1	0	0	0	0	0	0	0	0	ANKRD36BP1	84832	chr1	168214819	168216668	1850	-	NR_026844	misc_RNA	TSS25496	.	ANKRD26L1|ANKRD36BL1|MGC12538	ankyrin repeat domain 36B pseudogene 1	ANKRD36BP1
1804	TBX19	1.6053	0.233754	2.16547	4.22073	2.84831	2.12379	27	164	20	14	TBX19	9095	chr1	168250278	168283664	2822	+	NM_005149	protein_coding	TSS19652	P35235	FLJ26302|FLJ34543|TBS19|TPIT|dJ747L4.1	T-box 19	TBX19
1805	LOC100505918	1	1	0	0	0	0	0	0	0	0	LOC100505918	100505918	chr1	168369427	168391894	2441	-	NR_037851	lncRNA	TSS1104	.	.	uncharacterized LOC100505918	LOC100505918
1806	LOC101928565	1	1	0	0	0	0	0	0	0	0	LOC101928565	101928565	chr1	168433352	168464882	619	-	NR_125956	lncRNA	TSS12721	.	.	uncharacterized LOC101928565	LOC101928565
1807	XCL2	1	1.23988	0	0	0	0.310206	0	0	0	1	XCL2	6846	chr1	168510003	168513235	565	-	NM_003175	protein_coding	TSS16301	P27355	SCM-1b|SCM1B|SCYC2	X-C motif chemokine ligand 2	XCL2
1808	XCL1	1.62016	1.47977	0	0	0.696135	0.565372	0	0	2	2	XCL1	6375	chr1	168545711	168551315	1367	+	NM_002995	protein_coding	TSS382	P24617	ATAC|LPTN|LTN|SCM-1|SCM-1a|SCM1|SCYC1	X-C motif chemokine ligand 1	XCL1
1809	DPT	1	1	0	0	0	0	0	0	0	0	DPT	1805	chr1	168664695	168698442	1728	-	NM_001937	protein_coding	TSS15008	P25476	TRAMP	dermatopontin	DPT
1810	LINC00626	0.116039	1	3.10732	0	0	0	59	0	0	0	LINC00626	79100	chr1	168756179	168762126	955	+	NR_024160	lncRNA	TSS19331	.	.	long intergenic non-protein coding RNA 626	LINC00626
1811	LINC00970	1	1	0	0	0	0	0	0	0	0	LINC00970	101978719	chr1	168873143	169056243	1129	-	NR_104091	lncRNA	TSS294	.	.	long intergenic non-protein coding RNA 970	LINC00970
1812	ATP1B1	0.956145	0.917492	8.39809	7.99267	8.33339	7.86844	2605	2358	1037	970	ATP1B1	481	chr1	169075947	169101960	2200	+	NM_001677	protein_coding	TSS29278	P12664	ATP1B|MGC1798	ATPase Na+ /K+ transporting subunit beta 1	ATP1B1
1813	NME7	0.328086	0.587701	8.10455	7.1216	6.4967	6.35475	2124	1285	288	337	NME7	29922	chr1	169101768	169337201	1671	-	NM_013330	protein_coding	TSS9201	P24129	FLJ37194|nm23-H7	NME /NM23 family member 7	NME7
1814	BLZF1	2.3107	4.35838	0.82757	0	2.0359	2.12379	6	0	10	14	BLZF1	8548	chr1	169337194	169365780	2316	+	NM_003666	protein_coding	TSS11282	P11992	GOLGIN-45|JEM-1|JEM-1s|JEM1|MGC22497	basic leucine zipper nuclear factor 1	BLZF1
1815	CCDC181	0.345773	0.292074	3.77118	4.63099	2.23908	2.85539	98	221	12	26	CCDC181	57821	chr1	169364108	169429907	2399	-	NM_021179	protein_coding	TSS8041	P21595	.	coiled-coil domain containing 181	CCDC181
1816	SLC19A2	10.3024	3.39885	0	0	3.3649	1.76505	0	0	30	10	SLC19A2	10560	chr1	169433149	169455208	3636	-	NM_006996	protein_coding	TSS25522	P7181	TC1|THT1|THTR1|TRMA	solute carrier family 19 member 2	SLC19A2
1817	F5	1	1	0	0	0	0	0	0	0	0	F5	2153	chr1	169481192	169555769	9179	-	NM_000130	protein_coding	TSS24065	P27020	FVL|PCCF	coagulation factor V	F5
1818	SELP	1	1	0	0	0	0	0	0	0	0	SELP	6403	chr1	169558088	169599377	3171	-	NM_003005	protein_coding	TSS30717	P28999	CD62|CD62P|FLJ45155|GMP140|GRMP|LECAM3|PADGEM|PSEL	selectin P	SELP
1819	SELL	1	2.19942	0	0	0	1.13713	0	0	0	5	SELL	6402	chr1	169659806	169680843	2442	-	NM_000655	protein_coding	TSS34139	.	CD62L|LAM1|LECAM1|LEU8|LNHR|LSEL|LYAM1|PLNHR|TQ1	selectin L	SELL
1820	SELE	1	1	0	0	0	0	0	0	0	0	SELE	6401	chr1	169691781	169703220	3875	-	NM_000450	protein_coding	TSS8925	P15359	CD62E|ELAM|ELAM1|ESEL|LECAM2	selectin E	SELE
1821	METTL18	0.532384	4.59827	3.62786	0	2.7184	2.20109	88	0	18	15	METTL18	92342	chr1	169761670	169764061	1475	-	NM_033418	protein_coding	TSS22749	P19257	.	methyltransferase like 18	METTL18
1822	C1orf112	3.51495	16.6154	3.08554	0.281176	4.89905	4.33562	58	2	93	80	C1orf112	55732	chr1	169764550	169822229	3363	+	NM_018186	protein_coding	TSS32919	P19601	FLJ10706|FLJ13470|MGC130018|MGC130019|RP1-97P20.1	chromosome 1 open reading frame 112	C1orf112
1823	SCYL3	1.89368	7.71677	2.68321	0	3.60441	2.948	42	0	36	28	SCYL3	57147	chr1	169822215	169863100	3090	-	NM_020423	protein_coding	TSS14899	P15989	PACE-1|PACE1|RP1-97P20.2	SCY1 like pseudokinase 3	SCYL3
1824	KIFAP3	1.31758	0.388031	4.47086	4.70427	4.86875	3.33851	164	233	91	38	KIFAP3	22920	chr1	169890470	170043879	4573	-	NM_014970	protein_coding	TSS9639	P6986	FLJ22818|KAP3|SMAP|Smg-GDS|dJ190I16.1	kinesin associated protein 3	KIFAP3
1825	METTL11B	1	1	0	0	0	0	0	0	0	0	METTL11B	149281	chr1	170115188	170136923	938	+	NM_001136107	protein_coding	TSS18418	P33660	C1orf184	methyltransferase like 11B	METTL11B
1826	LINC01142	1	1	0	0	0	0	0	0	0	0	LINC01142	284688	chr1	170240546	170253349	1725	-	NR_026957	lncRNA	TSS5346	.	.	long intergenic non-protein coding RNA 1142	LINC01142
1827	LOC101928650	1	1	0	0	0	0	0	0	0	0	LOC101928650	101928650	chr1	170430458	170501750	634	-	NR_125958	lncRNA	TSS29012	.	.	uncharacterized LOC101928650	LOC101928650
1828	GORAB	0.254182	8.91619	4.3932	0	2.41714	3.15643	155	0	14	33	GORAB	92344	chr1	170501263	170522974	2583	+	NM_152281	protein_coding	TSS33387	P20906	FLJ11752|GO|MGC51263|MGC70512|NTKLBP1|SCYL1BP1	golgin, RAB6 interacting	GORAB
1829	PRRX1	1.31008	6.51735	0	0	0.389654	2.70428	0	0	1	23	PRRX1	5396	chr1	170633313	170708541	4071	+	NM_022716	protein_coding	TSS25483	P15275	PHOX1|PMX1|PRX1	paired related homeobox 1	PRRX1
1830	MROH9	1	1	0	0	0	0	0	0	0	0	MROH9	80133	chr1	170904612	171033906	3258	+	NM_001163629	protein_coding	TSS27572	P34092	.	maestro heat like repeat family member 9	MROH9
1831	FMO3	1.62016	1	0	0	0.696135	0	0	0	2	0	FMO3	2328	chr1	171060018	171086959	2070	+	NM_006894	protein_coding	TSS22264	P25478	FMOII|MGC34400|TMAU|dJ127D3.1	flavin containing monooxygenase 3	FMO3
1832	FMO6P	1	1	0	0	0	0	0	0	0	0	FMO6P	388714	chr1	171106879	171130702	2125	+	NR_002601	misc_RNA	TSS4407	.	FLJ27001|FMO6	flavin containing monooxygenase 6 pseudogene	FMO6P
1833	FMO2	1	1	0	0	0	0	0	0	0	0	FMO2	2327	chr1	171154347	171181822	5304	+	NM_001460	protein_coding	TSS28821	P9361	FLJ40826|FMO1B1	flavin containing monooxygenase 2	FMO2
1834	FMO1	1	1	0	0	0	0	0	0	0	0	FMO1	2326	chr1	171217610	171255117	2480	+	NM_002021	protein_coding	TSS14638	P16497	.	flavin containing monooxygenase 1	FMO1
1835	FMO4	1	1.47977	0	0	0	0.565372	0	0	0	2	FMO4	2329	chr1	171283322	171311223	2303	+	NM_002022	protein_coding	TSS6907	P27593	FMO2	flavin containing monooxygenase 4	FMO4
1836	TOP1P1	1.14952	1.16161	4.81323	5.60795	5.01427	5.82409	210	444	101	232	TOP1P1	7151	chr1	171308035	171310463	2429	+	NR_002719	misc_RNA	TSS33819	.	.	topoisomerase (DNA) I pseudogene 1	TOP1P1
1837	PRRC2C	1.37573	3.85361	7.83525	6.59148	8.29545	8.53769	1761	887	1010	1545	PRRC2C	23215	chr1	171454666	171562650	10384	+	NM_015172	protein_coding	TSS32973	P18313	.	proline rich coiled-coil 2C	PRRC2C
1838	MYOC	1	1	0	0	0	0	0	0	0	0	MYOC	4653	chr1	171604557	171621773	2045	-	NM_000261	protein_coding	TSS2887	P29573	GLC1A|GPOA|JOAG|JOAG1|TIGR|myocilin	myocilin	MYOC
1839	VAMP4	0.282159	0.553523	5.00526	3.26415	3.17984	2.41086	241	80	26	18	VAMP4	8674	chr1	171669296	171711379	2850	-	NM_003762	protein_coding	TSS4499	.	VAMP-4|VAMP24	vesicle associated membrane protein 4	VAMP4
1840	METTL13	1.49675	0.931251	4.14208	5.61431	4.72391	5.51155	129	446	82	186	METTL13	51603	chr1	171750761	171766856	2814	+	NM_014955	protein_coding	TSS22491	P34575	5630401D24Rik|FLJ10310|KIAA0859|feat	methyltransferase like 13	METTL13
1841	DNM3	0.19178	3.63873	4.9581	0	2.57562	1.86344	233	0	16	11	DNM3	26052	chr1	171810618	172381857	8151	+	NM_001136127	protein_coding	TSS31416	P4	KIAA0820|MGC70433	dynamin 3	DNM3
1842	DNM3-IT1	1.31008	1	0	0	0.389654	0	0	0	1	0	DNM3-IT1	100874284	chr1	171833332	171833827	391	+	NR_046845	lncRNA	TSS31853	.	.	DNM3 intronic transcript 1	DNM3-IT1
1843	DNM3OS	0.692561	0.338398	3.8508	3.7643	3.32082	2.20109	104	117	29	15	DNM3OS	100628315	chr1	172106019	172113975	4051	-	NR_103486	lncRNA	TSS16694	.	.	DNM3 opposite strand /antisense RNA	DNM3OS
1844	C1orf105	1	1	0	0	0	0	0	0	0	0	C1orf105	92346	chr1	172389828	172437969	1282	+	NM_139240	protein_coding	TSS30861	P15180	.	chromosome 1 open reading frame 105	C1orf105
1845	PIGC	1.08915	1.48139	3.83783	4.1172	3.96104	4.68415	103	152	47	103	PIGC	5279	chr1	172410597	172413230	1477	-	NM_153747	protein_coding	TSS26822	P24816	GPI2|MGC2049	phosphatidylinositol glycan anchor biosynthesis class C	PIGC
1846	SUCO	1.71362	1.09982	4.83949	5.31228	5.61654	5.44954	214	360	155	178	SUCO	51430	chr1	172501489	172580975	5428	+	NM_016227	protein_coding	TSS5315	P28506	.	SUN domain containing ossification factor	SUCO
1847	FASLG	1	1	0	0	0	0	0	0	0	0	FASLG	356	chr1	172628148	172636012	1896	+	NM_001302746	protein_coding	TSS30914	P5616	APT1LG1|CD178|CD95-L|CD95L|FASL|TNFSF6	Fas ligand	FASLG
1848	TNFSF18	1	1	0	0	0	0	0	0	0	0	TNFSF18	8995	chr1	173010360	173020103	748	-	NM_005092	protein_coding	TSS16681	P11686	AITRL|GITRL|MGC138237|TL6|hGITRL	tumor necrosis factor superfamily member 18	TNFSF18
1849	TNFSF4	2.24032	1.47977	0	0	1.1637	0.565372	0	0	4	2	TNFSF4	7292	chr1	173152870	173176452	3722	-	NM_001297562	protein_coding	TSS16532	P34224	CD134L|CD252|GP34|OX-40L|OX4OL|TXGP1	tumor necrosis factor superfamily member 4	TNFSF4
1850	LOC100506023	1.93024	1	0	0	0.948778	0	0	0	3	0	LOC100506023	100506023	chr1	173204199	173446294	5619	-	NR_037845	lncRNA	TSS8250	.	.	uncharacterized LOC100506023	LOC100506023
1851	LOC101928673	7.20158	1.71965	0	0	2.84831	0.782118	0	0	20	3	LOC101928673	101928673	chr1	173386928	173430501	1819	-	NR_125960	lncRNA	TSS2158	.	.	uncharacterized LOC101928673	LOC101928673
1852	PRDX6	0.958835	0.843098	8.17907	8.21478	8.11843	7.96855	2237	2752	893	1040	PRDX6	9588	chr1	173446486	173457946	1670	+	NM_004905	protein_coding	TSS5133	P29800	1-Cys|AOP2|KIAA0106|MGC46173|NSGPx|PRX|aiPLA2|p29	peroxiredoxin 6	PRDX6
1853	SLC9C2	1	1	0	0	0	0	0	0	0	0	SLC9C2	284525	chr1	173469604	173572233	4427	-	NM_178527	protein_coding	TSS8680	P22281	.	solute carrier family 9 member C2 (putative)	SLC9C2
1854	ANKRD45	1	1.13079	0	3.93638	0	4.11371	0	133	0	68	ANKRD45	339416	chr1	173577475	173639001	2671	-	NM_198493	protein_coding	TSS27385	P28961	CT117|FLJ45235|MGC161631|MGC161633|RP3-436N22.4	ankyrin repeat domain 45	ANKRD45
1855	LOC730159	1	1	0	0	0	0	0	0	0	0	LOC730159	730159	chr1	173604661	173606272	631	+	NM_001195190	protein_coding	TSS2143	P12101	.	uncharacterized LOC730159	LOC730159
1856	KLHL20	0.481803	0.672803	5.84357	4.87267	4.79008	4.30093	437	263	86	78	KLHL20	27252	chr1	173684080	173755840	3464	+	NM_014458	protein_coding	TSS5477	P24022	KHLHX|KLEIP|KLHLX|RP3-383J4.3	kelch like family member 20	KLHL20
1857	CENPL	2.09034	19.9509	3.08554	0	4.14928	4.31838	58	0	54	79	CENPL	91687	chr1	173768688	173793777	2674	-	NM_001171182	protein_coding	TSS3021	P4692	C1orf155|CENP-L|FLJ31044|FLJ31786|RP3-383J4.1|dJ383J4.3	centromere protein L	CENPL
1858	DARS2	0.825538	0.668648	4.83949	4.40786	4.5629	3.82717	214	188	73	55	DARS2	55157	chr1	173793797	173827682	3348	+	NM_018122	protein_coding	TSS17487	P10924	ASPRS|FLJ10514|LBSL|MT-ASPRS|RP3-383J4.2	aspartyl-tRNA synthetase 2, mitochondrial	DARS2
1859	GAS5-AS1	0.966778	3.21486	5.19519	5.30051	5.14644	6.98527	276	357	111	524	GAS5-AS1	100506046	chr1	173832386	173833079	694	+	NR_037605	lncRNA	TSS4072	.	.	GAS5 antisense RNA 1	GAS5-AS1
1860	GAS5	0.359231	0.707737	7.23253	8.04121	5.75552	7.5425	1157	2439	171	773	GAS5	60674	chr1	173833039	173837125	632	-	NR_002578	lncRNA	TSS8170	.	NCRNA00030|SNHG2	growth arrest specific 5 (non-protein coding)	GAS5
1861	SNORD81	3.48063	2.91908	0	0	1.79935	1.54551	0	0	8	8	SNORD81	26769	chr1	173833313	173833355	43	-	NR_003938	snoRNA	TSS3533	.	RNU104|U81|Z23	small nucleolar RNA, C /D box 81	SNORD81
1862	SNORD47	1.62016	2.91908	0	0	0.696135	1.54551	0	0	2	8	SNORD47	26802	chr1	173833507	173833583	77	-	NR_002746	snoRNA	TSS20555	.	RNU47|U47	small nucleolar RNA, C /D box 47	SNORD47
1863	SNORD80	2.24032	1.23988	0	0	1.1637	0.310206	0	0	4	1	SNORD80	26774	chr1	173833971	173834041	71	-	NR_003940	snoRNA	TSS2850	.	RNU100|U80|Z15	small nucleolar RNA, C /D box 80	SNORD80
1864	SNORD79	26.7366	7.237	0	0	4.74074	2.85539	0	0	83	26	SNORD79	26770	chr1	173834488	173834568	81	-	NR_003939	snoRNA	TSS14592	.	RNU103|U79|Z22	small nucleolar RNA, C /D box 79	SNORD79
1865	SNORD78	3.79071	1.23988	0	0	1.92247	0.310206	0	0	9	1	SNORD78	692198	chr1	173834771	173834824	54	-	NR_003944	snoRNA	TSS18496	.	U78	small nucleolar RNA, C /D box 78	SNORD78
1866	SNORD44	5.34111	1	0	0	2.41714	0	0	0	14	0	SNORD44	26806	chr1	173835106	173835166	61	-	NR_002750	snoRNA	TSS12266	.	RNU44|U44	small nucleolar RNA, C /D box 44	SNORD44
1867	SNORD77	1.62016	1	0	0	0.696135	0	0	0	2	0	SNORD77	692197	chr1	173835449	173835509	61	-	NR_003943	snoRNA	TSS1525	.	U77	small nucleolar RNA, C /D box 77	SNORD77
1868	SNORD76	5.65119	2.67919	0	0	2.49855	1.4218	0	0	15	7	SNORD76	692196	chr1	173835773	173835853	81	-	NR_003942	snoRNA	TSS26020	.	U76	small nucleolar RNA, C /D box 76	SNORD76
1869	SNORD75	1	1	0	0	0	0	0	0	0	0	SNORD75	692195	chr1	173836017	173836076	60	-	NR_003941	snoRNA	TSS1399	.	U75	small nucleolar RNA, C /D box 75	SNORD75
1870	SNORD74	22.3955	2.19942	0	0	4.48513	1.13713	0	0	69	5	SNORD74	619498	chr1	173836812	173836883	72	-	NR_002579	snoRNA	TSS7750	.	U74|Z18	small nucleolar RNA, C /D box 74	SNORD74
1871	ZBTB37	0.448945	5.47106	3.19129	0.403571	2.0359	2.85539	63	3	10	26	ZBTB37	84614	chr1	173837493	173855774	3249	+	NM_001122770	protein_coding	TSS33928	P19423	D430004I08Rik|MGC2629|ZNF908	zinc finger and BTB domain containing 37	ZBTB37
1872	SERPINC1	1	1	0	0	0	0	0	0	0	0	SERPINC1	462	chr1	173872942	173886516	1599	-	NM_000488	protein_coding	TSS4178	P7482	AT3|ATIII|MGC22579	serpin family C member 1	SERPINC1
1873	RC3H1	1.27962	5.6221	4.75233	2.83446	5.10805	5.32557	201	57	108	163	RC3H1	149041	chr1	173900222	173962210	11099	-	NM_172071	protein_coding	TSS13268	P4395	KIAA2025|RNF198|ROQUIN	ring finger and CCCH-type domains 1	RC3H1
1874	LOC102724601	1	1	0	0	0	0	0	0	0	0	LOC102724601	102724601	chr1	174090776	174128425	448	-	NR_121197	lncRNA	TSS8267	.	.	uncharacterized LOC102724601	LOC102724601
1875	RABGAP1L	1.2434	3.58068	4.37537	0.809948	4.68965	2.65018	153	7	80	22	RABGAP1L	9910	chr1	174128552	174964445	10393	+	NM_014857	protein_coding	TSS19872	P25270	DKFZp686E1450|HHL|TBC1D18	RAB GTPase activating protein 1-like	RABGAP1L
1876	GPR52	2.24032	1.47977	0	0	1.1637	0.565372	0	0	4	2	GPR52	9293	chr1	174417212	174418683	1472	+	NM_005684	protein_coding	TSS6688	P35837	MGC111751	G protein-coupled receptor 52	GPR52
1877	LOC101928696	1	1	0	0	0	0	0	0	0	0	LOC101928696	101928696	chr1	174904084	174923398	670	-	NR_121196	lncRNA	TSS22630	.	.	uncharacterized LOC101928696	LOC101928696
1878	CACYBP	1.15932	1.36609	7.40401	7.2818	7.61728	7.73185	1304	1437	630	882	CACYBP	27101	chr1	174968571	174981163	3315	+	NM_001007214	protein_coding	TSS1914	P1234	GIG5|MGC87971|RP1-102G20.6|S100A6BP|SIP	calcyclin binding protein	CACYBP
1879	MRPS14	0.867114	0.393271	5.43796	6.29993	5.23225	4.95353	328	723	118	125	MRPS14	63931	chr1	174982094	174992591	2329	-	NM_022100	protein_coding	TSS28470	.	DJ262D12.2|HSMRPS14|MRP-S14	mitochondrial ribosomal protein S14	MRPS14
1880	TNN	1	1	0	0	0	0	0	0	0	0	TNN	63923	chr1	175036994	175117202	5008	+	NM_022093	protein_coding	TSS9003	P15379	TN-W	tenascin N	TNN
1881	KIAA0040	1.31008	13.0621	0	0.281176	0.389654	3.98849	0	2	1	62	KIAA0040	9674	chr1	175126123	175162229	4721	-	NM_014656	protein_coding	TSS31637	P11463	FLJ75822|MGC133301	KIAA0040	KIAA0040
1882	TNR	1	1	0	0	0	0	0	0	0	0	TNR	7143	chr1	175291935	175712752	5190	-	NM_003285	protein_coding	TSS32219	P14886	MGC149328|TN-R	tenascin R	TNR
1883	LOC101928751	1	1	0	0	0	0	0	0	0	0	LOC101928751	101928751	chr1	175846479	175849600	1805	+	NR_125964	.	TSS7695	.	.	uncharacterized LOC101928751	LOC101928751
1884	RFWD2	0.654378	0.367784	5.1747	6.25592	4.5629	4.81286	272	701	73	113	RFWD2	64326	chr1	175913962	176176380	2854	-	NM_001286644	protein_coding	TSS739	P31133	COP1|FLJ10416|RNF200	ring finger and WD repeat domain 2	RFWD2
1885	SCARNA3	1	1	0	0	0	0	0	0	0	0	SCARNA3	677679	chr1	175937533	175937676	144	-	NR_002998	guide_RNA	TSS16977	.	HBI-100	small Cajal body-specific RNA 3	SCARNA3
1886	PAPPA2	9.06206	7.71677	0	0	3.17984	2.948	0	0	26	28	PAPPA2	60676	chr1	176432307	176811970	6920	+	NM_020318	protein_coding	TSS947	P8002	PAPP-A2|PAPPE|PLAC3	pappalysin 2	PAPPA2
1887	ASTN1	1.62016	3.15896	0	0	0.696135	1.65945	0	0	2	9	ASTN1	460	chr1	176826441	177134040	7889	-	NM_001286164	protein_coding	TSS27335	P6370	ASTN|KIAA1747	astrotactin 1	ASTN1
1888	BRINP2	1	1	0	0	0	0	0	0	0	0	BRINP2	57795	chr1	177140524	177251558	3667	+	NM_021165	protein_coding	TSS3912	P16343	.	BMP /retinoic acid inducible neural specific 2	BRINP2
1889	LOC102724661	1	1	0	0	0	0	0	0	0	0	LOC102724661	102724661	chr1	177320722	177335594	677	+	NR_126001	.	TSS16036	.	.	uncharacterized LOC102724661	LOC102724661
1890	LOC101928778	1	1	0	0	0	0	0	0	0	0	LOC101928778	101928778	chr1	177669659	177679465	1666	+	NR_110722	.	TSS13687	.	.	uncharacterized LOC101928778	LOC101928778
1891	SEC16B	1	1	0	0	0	0	0	0	0	0	SEC16B	89866	chr1	177898242	177939050	4024	-	NM_033127	protein_coding	TSS1791	P24810	DKFZp686C2486|FLJ23871|FLJ25761|FLJ33652|FLJ36620|LZTR2|PGPR-p117|RGPR|SEC16S	SEC16 homolog B, endoplasmic reticulum export factor	SEC16B
1892	LOC730102	1	1	0	0	0	0	0	0	0	0	LOC730102	730102	chr1	177975275	178007142	2974	-	NR_037167	misc_RNA	TSS3651	.	.	quinone oxidoreductase-like protein 2 pseudogene	LOC730102
1893	RASAL2-AS1	1.7533	5.07804	1.11239	0	1.92247	2.34427	9	0	9	17	RASAL2-AS1	100302401	chr1	178060643	178063128	2338	-	NR_027982	lncRNA	TSS5914	.	.	RASAL2 antisense RNA 1	RASAL2-AS1
1894	RASAL2	8.72785	28.4139	2.87316	0.621021	5.99878	5.44954	49	5	203	178	RASAL2	9462	chr1	178062864	178448648	11219	+	NM_170692	protein_coding	TSS10188	P27269	MGC129919|NGAP	RAS protein activator like 2	RASAL2
1895	TEX35	1	1	0	0	0	0	0	0	0	0	TEX35	84066	chr1	178482212	178492635	1367	+	NM_032126	protein_coding	TSS23001	P7280	.	testis expressed 35	TEX35
1896	C1orf220	1.62016	1.23988	0	0	0.696135	0.310206	0	0	2	1	C1orf220	400798	chr1	178511931	178518024	2577	+	NR_033186	lncRNA	TSS7660	.	DKFZp564J047|FLJ35530|FLJ40199	chromosome 1 open reading frame 220	C1orf220
1897	RALGPS2	0.490248	0.805199	4.77292	4.38575	3.7445	4.07317	204	185	40	66	RALGPS2	55103	chr1	178694282	178890977	7591	+	NM_001286247	protein_coding	TSS20860	P35791	FLJ10244|FLJ25604|KIAA0351|dJ595C2.1	Ral GEF with PH domain and SH3 binding motif 2	RALGPS2
1898	ANGPTL1	2.24032	0.755985	0	0.403571	1.1637	0	0	3	4	0	ANGPTL1	9068	chr1	178818670	178840215	3546	-	NM_004673	protein_coding	TSS29687	P11131	ANG3|ANGPT3|ARP1|AngY|KIAA0351|UNQ162|dJ595C2.2	angiopoietin like 1	ANGPTL1
1899	FAM20B	1.15685	0.911027	6.16242	5.9214	6.37262	5.78696	547	554	264	226	FAM20B	9917	chr1	178995074	179045702	5946	+	NM_014864	protein_coding	TSS1675	P8718	gxk1	family with sequence similarity 20 member B	FAM20B
1900	TOR3A	0.65512	1.96607	5.50922	2.6976	4.89905	3.67292	345	51	93	49	TOR3A	64222	chr1	179051112	179065129	2122	+	NM_022371	protein_coding	TSS3233	P4150	ADIR|ADIR2|FLJ22345|MGC111104	torsin family 3 member A	TOR3A
1901	ABL2	1.47922	1.77855	6.96074	6.85819	7.52557	7.68889	957	1069	591	856	ABL2	27	chr1	179068462	179198819	12340	-	NM_001168239	protein_coding	TSS547	P9270	ABLL|ARG|FLJ22224|FLJ31718|FLJ41441	ABL proto-oncogene 2, non-receptor tyrosine kinase	ABL2
1902	SOAT1	1.02252	2.45991	4.94001	3.8529	4.97213	5.15151	230	125	98	144	SOAT1	6646	chr1	179262849	179327814	7105	+	NM_003101	protein_coding	TSS21652	.	ACACT|ACAT|ACAT1|RP11-215I23.2|SOAT|STAT	sterol O-acyltransferase 1	SOAT1
1903	AXDND1	1	1.23988	0	0	0	0.310206	0	0	0	1	AXDND1	126859	chr1	179334855	179523870	3891	+	NM_144696	protein_coding	TSS5342	P22314	.	axonemal dynein light chain domain containing 1	AXDND1
1904	NPHS2	1	1	0	0	0	0	0	0	0	0	NPHS2	7827	chr1	179519674	179545087	1874	-	NM_014625	protein_coding	TSS31981	P22810	PDCN|SRN1	NPHS2 podocin	NPHS2
1905	TDRD5	1	2.67919	0	0	0	1.4218	0	0	0	7	TDRD5	163589	chr1	179560748	179660407	4797	+	NM_001199091	protein_coding	TSS25793	P21804	FLJ34823|MGC163404|RP11-427G13.1|TUDOR3	tudor domain containing 5	TDRD5
1906	FAM163A	1	1	0	0	0	0	0	0	0	0	FAM163A	148753	chr1	179712298	179785333	2909	+	NM_173509	protein_coding	TSS27143	P10708	C1orf76|MGC16664|NDSP|RP11-12M5.2	family with sequence similarity 163 member A	FAM163A
1907	TOR1AIP2	1.80624	1.07507	5.80744	7.17843	6.66043	7.28286	426	1337	323	645	TOR1AIP2	163590	chr1	179809102	179846941	15156	-	NM_001199260	protein_coding	TSS31330	P10943	FLJ77012|IFRG15|LULL1|MGC120074|MGC120075|MGC120076|MGC120077|MGC126581|MGC138430|NET9|RP11-12M5.5	torsin 1A interacting protein 2	TOR1AIP2
1908	TOR1AIP1	2.98668	12.6176	3.21154	1.26225	4.79008	4.91962	64	13	86	122	TOR1AIP1	26092	chr1	179851177	179889212	4111	+	NM_015602	protein_coding	TSS9888	P36027	DKFZp586G011|FLJ13142|LAP1B|MGC3413	torsin 1A interacting protein 1	TOR1AIP1
1909	CEP350	4.16952	2.43189	5.06212	5.32782	7.122	6.6099	251	364	446	403	CEP350	9857	chr1	179923908	180084015	13456	+	NM_014810	protein_coding	TSS14163	P33234	CAP350|FLJ38282|FLJ44058|GM133|KIAA0480	centrosomal protein 350	CEP350
1910	QSOX1	1.82176	0.857241	6.34993	7.73661	7.21527	7.51438	624	1973	476	758	QSOX1	5768	chr1	180123968	180167169	2583	+	NM_002826	protein_coding	TSS7745	P7460	FLJ34858|Q6|QSCN6	quiescin sulfhydryl oxidase 1	QSOX1
1911	FLJ23867	0.903797	0.996941	4.95209	5.51597	4.80616	5.51155	232	416	87	186	FLJ23867	200058	chr1	180167144	180169859	2716	+	NR_026900	lncRNA	TSS15312	.	.	uncharacterized protein FLJ23867	FLJ23867
1912	LHX4	1	0.255456	0	2.93937	0	0.970514	0	62	0	4	LHX4	89884	chr1	180199433	180244188	1879	+	NM_033343	protein_coding	TSS17279	P14085	CPHD4|Gsh-4|Gsh4	LIM homeobox 4	LHX4
1913	LHX4-AS1	0.57856	1.2489	2.71193	1.44439	1.92247	1.76505	43	16	9	10	LHX4-AS1	100527964	chr1	180238798	180243816	2657	-	NR_037642	lncRNA	TSS26519	.	.	LHX4 antisense RNA 1	LHX4-AS1
1914	ACBD6	4.98729	2.06334	2.99499	4.5405	5.31324	5.58549	54	207	125	196	ACBD6	84320	chr1	180257352	180472022	1616	-	NM_032360	protein_coding	TSS19461	P31681	MGC2404	acyl-CoA binding domain containing 6	ACBD6
1915	OVAAL	1	1	0	0	0	0	0	0	0	0	OVAAL	148756	chr1	180528110	180535654	1491	+	NR_125716	lncRNA	TSS13036	.	.	ovarian adenocarcinoma amplified long non-coding RNA	OVAAL
1916	XPR1	0.450874	15.847	5.50922	0.147427	4.36001	4.13357	345	1	63	69	XPR1	9213	chr1	180601146	180859415	8496	+	NM_001135669	protein_coding	TSS18944	P28068	FLJ90308|SYG1|X3	xenotropic and polytropic retrovirus receptor 1	XPR1
1917	KIAA1614	0.293558	1.23988	2.46442	0	0.696135	0.310206	35	0	2	1	KIAA1614	57710	chr1	180882313	180915239	4155	+	NM_020950	protein_coding	TSS24683	P29960	RP11-46A10.3	KIAA1614	KIAA1614
1918	STX6	2.39113	1.30307	3.95056	4.99454	5.20825	5.37645	112	287	116	169	STX6	10228	chr1	180941850	180992257	5072	-	NM_001286210	protein_coding	TSS25317	P11977	.	syntaxin 6	STX6
1919	MR1	0.718273	2.8521	3.79821	0.147427	3.32082	1.65945	100	1	29	9	MR1	3140	chr1	181002561	181031074	8117	+	NM_001195035	protein_coding	TSS23862	P35055	FLJ31593|HLALS	major histocompatibility complex, class I-related	MR1
1920	IER5	2.23518	1.85009	5.18498	6.54901	6.34537	7.4366	274	861	259	718	IER5	51278	chr1	181057638	181059979	2342	+	NM_016545	protein_coding	TSS9989	P35312	MGC102760|SBBI48	immediate early response 5	IER5
1921	LOC101928973	1	1	0	0	0	0	0	0	0	0	LOC101928973	101928973	chr1	181143620	181151342	540	+	NR_125966	.	TSS8530	.	.	uncharacterized LOC101928973	LOC101928973
1922	GM140	1	1	0	0	0	0	0	0	0	0	GM140	100287948	chr1	181205524	181207740	259	+	NR_046249	.	TSS19450	.	.	uncharacterized LOC100287948	GM140
1923	CACNA1E	1	1	0	0	0	0	0	0	0	0	CACNA1E	777	chr1	181452686	181775921	15088	+	NM_001205293	protein_coding	TSS30081	P23057	BII|CACH6|CACNL1A6|Cav2.3	calcium voltage-gated channel subunit alpha1 E	CACNA1E
1924	ZNF648	1	1	0	0	0	0	0	0	0	0	ZNF648	127665	chr1	182023705	182030847	3649	-	NM_001009992	protein_coding	TSS15416	P26900	.	zinc finger protein 648	ZNF648
1925	LINC01344	1	1	0	0	0	0	0	0	0	0	LINC01344	400799	chr1	182173080	182283196	571	-	NR_104175	lncRNA	TSS32936	.	.	long intergenic non-protein coding RNA 1344	LINC01344
1926	GLUL	0.438149	1.71965	6.54807	0	5.35756	0.782118	717	0	129	3	GLUL	2752	chr1	182347228	182361341	8561	-	NM_001033044	protein_coding	TSS25561	P4741	GLNS|GS|PIG43|PIG59	glutamate-ammonia ligase	GLUL
1927	TEDDM1	1	1	0	0	0	0	0	0	0	0	TEDDM1	127670	chr1	182367252	182369751	2500	-	NM_172000	protein_coding	TSS30363	P25162	EDDM9|Epdd1|HE9|RP1-223H12.2|TMEM45C	transmembrane epididymal protein 1	TEDDM1
1928	LINC00272	1	1	0	0	0	0	0	0	0	0	LINC00272	388719	chr1	182376756	182383948	738	+	NR_034131	lncRNA	TSS6993	.	.	long intergenic non-protein coding RNA 272	LINC00272
1929	RGSL1	1	1	0	0	0	0	0	0	0	0	RGSL1	353299	chr1	182419256	182529732	3760	+	NM_001137669	protein_coding	TSS31848	P20580	DKFZp434E169|RGSL|RGSL2	regulator of G-protein signaling like 1	RGSL1
1930	RNASEL	3.81287	3.87862	1.94131	0	3.87219	1.95554	22	0	44	12	RNASEL	6041	chr1	182542769	182558394	4241	-	NM_021133	protein_coding	TSS2822	P4927	DKFZp781D08126|MGC104972|MGC133329|PRCA1|RNS4	ribonuclease L	RNASEL
1931	RGS16	1	7.47689	0	0	0	2.90244	0	0	0	27	RGS16	6004	chr1	182567758	182573548	2432	-	NM_002928	protein_coding	TSS8910	P4421	A28-RGS14|A28-RGS14P|RGS-R	regulator of G-protein signaling 16	RGS16
1932	LOC284648	1	1	0	0	0	0	0	0	0	0	LOC284648	284648	chr1	182584275	182585764	1490	+	NR_036490	.	TSS26606	.	.	uncharacterized LOC284648	LOC284648
1933	RGS8	1	1	0	0	0	0	0	0	0	0	RGS8	85397	chr1	182615792	182642067	912	-	NM_033345	protein_coding	TSS27291	P32333	MGC119067|MGC119068|MGC119069	regulator of G-protein signaling 8	RGS8
1934	NPL	1	7.95665	0	0	0	2.99216	0	0	0	29	NPL	80896	chr1	182758584	182799519	3649	+	NM_001200052	protein_coding	TSS13693	P28903	C1orf13|DHDPS1|MGC149582|MGC61869|NPL1|c112	N-acetylneuraminate pyruvate lyase (dihydrodipicolinate synthase)	NPL
1935	DHX9	1.59191	1.22197	6.27012	6.76278	6.94088	7.05199	590	1000	393	549	DHX9	1660	chr1	182808439	182857117	4673	+	NM_001357	protein_coding	TSS4133	.	DDX9|LKP|NDH2|NDHII|RHA	DEAH-box helicase 9	DHX9
1936	SHCBP1L	1	1	0	0	0	0	0	0	0	0	SHCBP1L	81626	chr1	182869000	182922553	2365	-	NM_030933	protein_coding	TSS7287	P23252	.	SHC binding and spindle associated 1 like	SHCBP1L
1937	LAMC1	2.67079	1.53865	6.5698	6.3388	7.98706	6.96047	728	743	815	515	LAMC1	3915	chr1	182992595	183114727	7889	+	NM_002293	protein_coding	TSS16203	P2188	LAMB2|MGC87297	laminin subunit gamma 1	LAMC1
1938	LAMC2	1.93024	1.82131	0	3.7643	0.948778	4.62927	0	117	3	99	LAMC2	3918	chr1	183155174	183214262	5623	+	NM_018891	protein_coding	TSS8984	P15984	B2T|BM600|CSF|EBR2|EBR2A|LAMB2T|LAMNB2|MGC138491|MGC141938	laminin subunit gamma 2	LAMC2
1939	NMNAT2	15.5737	2.8521	0	0.147427	3.96104	1.65945	0	1	47	9	NMNAT2	23057	chr1	183217372	183387634	5765	-	NM_015039	protein_coding	TSS1128	P12234	C1orf15|KIAA0479|MGC2756|PNAT2	nicotinamide nucleotide adenylyltransferase 2	NMNAT2
1940	SMG7-AS1	1	1	0	0	0	0	0	0	0	0	SMG7-AS1	284649	chr1	183430011	183441117	2454	-	NR_040063	lncRNA	TSS9052	.	.	SMG7 antisense RNA 1	SMG7-AS1
1941	SMG7	0.973983	1.21698	6.83748	7.02598	6.79945	7.30929	878	1202	356	657	SMG7	9887	chr1	183441506	183523328	7155	+	NM_201569	protein_coding	TSS28097	P19240	C1orf16|EST1C|FLJ23717|KIAA0250|SGA56M	SMG7 nonsense mediated mRNA decay factor	SMG7
1942	NCF2	2.24032	1.25642	0	6.419	1.1637	6.74831	0	786	4	444	NCF2	4688	chr1	183524697	183560056	2249	-	NM_001190794	protein_coding	TSS17891	P25943	FLJ93058|NCF-2|NOXA2|P67-PHOX|P67PHOX	neutrophil cytosolic factor 2	NCF2
1943	ARPC5	1.87024	0.965028	7.30264	6.81885	8.20587	6.7675	1215	1040	949	450	ARPC5	10092	chr1	183595328	183605076	2077	-	NM_005717	protein_coding	TSS25336	P27739	ARC16|MGC88523|dJ127C7.3|p16-Arc	actin related protein 2 /3 complex subunit 5	ARPC5
1944	RGL1	1.1349	10.5954	3.88902	0	4.07159	3.40536	107	0	51	40	RGL1	23179	chr1	183605182	183897685	5512	+	NM_015149	protein_coding	TSS24783	P30763	KIAA0959|RGL	ral guanine nucleotide dissociation stimulator like 1	RGL1
1945	APOBEC4	1	1.23988	0	0	0	0.310206	0	0	0	1	APOBEC4	403314	chr1	183615411	183622448	2778	-	NM_203454	protein_coding	TSS28138	P26243	C1orf169|MGC26594	apolipoprotein B mRNA editing enzyme catalytic polypeptide like 4	APOBEC4
1946	COLGALT2	0.836281	1	4.09925	0	3.84131	0	125	0	43	0	COLGALT2	23127	chr1	183898796	184006904	6041	-	NM_001303420	protein_coding	TSS13222	P4264	.	collagen beta(1-O)galactosyltransferase 2	COLGALT2
1947	TSEN15	4.11051	1.33455	4.02109	6.24573	6.06041	6.66209	118	696	212	418	TSEN15	116461	chr1	184020785	184043344	2077	+	NM_001300766	protein_coding	TSS10142	P30659	C1orf19|sen15	tRNA splicing endonuclease subunit 15	TSEN15
1948	C1orf21	1.39832	0.461649	5.13285	6.16583	5.61654	5.0507	264	658	155	134	C1orf21	81563	chr1	184356150	184598155	10308	+	NM_030806	protein_coding	TSS29755	P12767	PIG13	chromosome 1 open reading frame 21	C1orf21
1949	EDEM3	1.77271	27.3873	4.32048	0	5.14644	4.77544	147	0	111	110	EDEM3	80267	chr1	184659625	184724041	6632	-	NM_025191	protein_coding	TSS16765	P23918	C1orf22	ER degradation enhancing alpha-mannosidase like protein 3	EDEM3
1950	FAM129A	1.22627	1	7.28841	0	7.5827	0	1203	0	615	0	FAM129A	116496	chr1	184760159	184943718	6969	-	NM_052966	protein_coding	TSS8251	P2910	C1orf24|FLJ38228|NIBAN	family with sequence similarity 129 member A	FAM129A
1951	RNF2	0.79509	1.15167	4.34819	4.87796	4.01738	5.08169	150	264	49	137	RNF2	6045	chr1	185014551	185071740	3551	+	NM_007212	protein_coding	TSS30839	P30321	BAP-1|BAP1|DING|HIPI3|RING1B|RING2	ring finger protein 2	RNF2
1952	TRMT1L	1.60187	3.60906	4.52849	2.89832	5.20825	4.74994	171	60	116	108	TRMT1L	81627	chr1	185087218	185126230	4522	-	NM_030934	protein_coding	TSS20913	P9882	.	tRNA methyltransferase 1 like	TRMT1L
1953	SWT1	2.31687	4.52982	0.928889	0.976974	2.14106	3.15643	7	9	11	33	SWT1	54823	chr1	185126192	185260913	3951	+	NM_001105518	protein_coding	TSS19781	P32456	.	SWT1, RNA endoribonuclease homolog	SWT1
1954	IVNS1ABP	0.630904	1.1304	6.59891	6.11746	5.93441	6.2943	743	636	194	323	IVNS1ABP	10625	chr1	185265522	185286461	4197	-	NM_006469	protein_coding	TSS31212	P16977	DKFZp686K06216|FLARA3|FLJ10069|FLJ10411|FLJ10962|FLJ35593|FLJ36593|HSPC068|KIAA0850|KLHL39|ND1|NS-1|NS1-BP|NS1BP	influenza virus NS1A binding protein	IVNS1ABP
1955	GS1-279B7.1	1	1	0	0	0	0	0	0	0	0	GS1-279B7.1	100288079	chr1	185292979	185304171	666	-	NR_038424	misc_RNA	TSS21972	.	.	microtubule associated protein 1 light chain 3 beta pseudogene	GS1-279B7.1
1956	LINC01350	1	1	0	0	0	0	0	0	0	0	LINC01350	101929093	chr1	185527512	185597620	603	-	NR_110793	lncRNA	TSS31843	.	.	long intergenic non-protein coding RNA 1350	LINC01350
1957	HMCN1	5.3181	1.71965	1.78793	0	4.19884	0.782118	19	0	56	3	HMCN1	83872	chr1	185703683	186160085	18212	+	NM_031935	protein_coding	TSS29293	P14455	ARMD1|FBLN6|FIBL-6|FIBL6	hemicentin 1	HMCN1
1958	RNU6-72P	1	1	0	0	0	0	0	0	0	0	RNU6-72P	100873775	chr1	186198964	186281028	46	-	NR_046941	pseudogene	TSS3460	.	.	RNA, U6 small nuclear 72, pseudogene	RNU6-72P
1959	PRG4	0.683991	0.310127	4.22411	5.21951	3.67616	3.53044	137	337	38	44	PRG4	10216	chr1	186265405	186283694	5050	+	NM_005807	protein_coding	TSS12989	P887	CACP|FLJ32635|HAPO|JCAP|MSF|SZP|bG174L6.2	proteoglycan 4	PRG4
1960	TPR	1.94183	2.32807	5.85004	6.03228	6.80746	7.25141	439	599	358	631	TPR	7175	chr1	186280786	186344457	9706	-	NM_003292	protein_coding	TSS28987	P18023	.	translocated promoter region, nuclear basket protein	TPR
1961	C1orf27	1.53845	6.74351	3.86366	2.49223	4.48513	5.24573	105	43	69	154	C1orf27	54953	chr1	186344890	186390503	3896	+	NM_001164246	protein_coding	TSS27407	P12928	FLJ20505|ODR4|TTG1|odr-4	chromosome 1 open reading frame 27	C1orf27
1962	OCLM	1	1	0	0	0	0	0	0	0	0	OCLM	10896	chr1	186369704	186370587	884	+	NM_022375	protein_coding	TSS7158	P7921	TISR	oculomedin	OCLM
1963	LOC102724919	1	1.47977	0	0	0	0.565372	0	0	0	2	LOC102724919	102724919	chr1	186404293	186439423	542	+	NR_126002	lncRNA	TSS11229	.	.	uncharacterized LOC102724919	LOC102724919
1964	PDC	1.93024	1	0	0	0.948778	0	0	0	3	0	PDC	5132	chr1	186412698	186430240	1325	-	NM_002597	protein_coding	TSS8482	P9165	MEKA|PHD|PhLOP|PhLP	phosducin	PDC
1965	PTGS2	1	8.48323	0	0.147427	0	3.23204	0	1	0	35	PTGS2	5743	chr1	186640944	186649559	4493	-	NM_000963	protein_coding	TSS32820	P4717	COX-2|COX2|GRIPGHS|PGG /HS|PGHS-2|PHS-2|hCox-2	prostaglandin-endoperoxide synthase 2	PTGS2
1966	PACERR	1	1	0	0	0	0	0	0	0	0	PACERR	103752588	chr1	186649786	186650578	793	+	NR_125801	lncRNA	TSS7222	.	.	PTGS2 antisense NFKB1 complex-mediated expression regulator RNA	PACERR
1967	PLA2G4A	1	3.15896	0	0	0	1.65945	0	0	0	9	PLA2G4A	5321	chr1	186798032	186958113	2928	+	NM_024420	protein_coding	TSS24322	P8990	MGC126350|PLA2G4|cPLA2-alpha	phospholipase A2 group IVA	PLA2G4A
1968	LINC01036	1	1	0	0	0	0	0	0	0	0	LINC01036	104169671	chr1	187061974	187329376	779	+	NR_126347	lncRNA	TSS21462	.	.	long intergenic non-protein coding RNA 1036	LINC01036
1969	BRINP3	1	1	0	0	0	0	0	0	0	0	BRINP3	339479	chr1	190066797	190446759	2884	-	NM_199051	protein_coding	TSS29023	P21023	.	BMP /retinoic acid inducible neural specific 3	BRINP3
1970	LINC01351	1	1	0	0	0	0	0	0	0	0	LINC01351	101929120	chr1	190447390	190450524	1423	+	NR_110716	lncRNA	TSS32562	.	.	long intergenic non-protein coding RNA 1351	LINC01351
1971	LOC440704	1	1	0	0	0	0	0	0	0	0	LOC440704	440704	chr1	190594020	190770788	2216	+	NR_033922	.	TSS10332	.	.	uncharacterized LOC440704	LOC440704
1972	RGS18	1	1	0	0	0	0	0	0	0	0	RGS18	64407	chr1	192127592	192154945	2145	+	NM_130782	protein_coding	TSS21606	P5628	RGS13	regulator of G-protein signaling 18	RGS18
1973	RGS21	1	1	0	0	0	0	0	0	0	0	RGS21	431704	chr1	192286122	192336414	1793	+	NM_001039152	protein_coding	TSS6532	P31009	.	regulator of G-protein signaling 21	RGS21
1974	RGS1	1	1	0	0	0	0	0	0	0	0	RGS1	5996	chr1	192544857	192549159	1403	+	NM_002922	protein_coding	TSS19340	P16844	1R20|BL34|IER1|IR20	regulator of G-protein signaling 1	RGS1
1975	RGS13	1	1.95954	0	0	0	0.970514	0	0	0	4	RGS13	6003	chr1	192605268	192629440	1562	+	NM_002927	protein_coding	TSS25044	P29805	MGC17173	regulator of G-protein signaling 13	RGS13
1976	RGS2	3.66378	1.23728	1.61629	4.22073	3.48962	4.52791	16	164	33	92	RGS2	5997	chr1	192778169	192781407	1350	+	NM_002923	protein_coding	TSS19517	P32571	G0S8	regulator of G-protein signaling 2	RGS2
1977	LINC01032	1	1	0	0	0	0	0	0	0	0	LINC01032	102724954	chr1	192904874	192917387	435	-	NR_126003	lncRNA	TSS3216	.	.	long intergenic non-protein coding RNA 1032	LINC01032
1978	UCHL5	0.93742	27.1474	5.45079	0	5.35756	4.76274	331	0	129	109	UCHL5	51377	chr1	192981496	193029237	6641	-	NM_001199261	protein_coding	TSS29804	P18852	CGI-70|INO80R|UCH37	ubiquitin C-terminal hydrolase L5	UCHL5
1979	TROVE2	0.826355	10.3555	4.5683	0	4.29313	3.37233	176	0	60	39	TROVE2	6738	chr1	193028552	193060906	2446	+	NM_001173524	protein_coding	TSS3000	P13759	RO60|RORNP|SSA2	TROVE domain family member 2	TROVE2
1980	GLRX2	3.40425	1.03957	3.71555	3.2479	5.48289	3.30389	94	79	141	37	GLRX2	51022	chr1	193065595	193075244	1789	-	NM_016066	protein_coding	TSS25314	P22277	GRX2|bA101E13.1	glutaredoxin 2	GLRX2
1981	CDC73	0.857474	1.97197	5.81076	3.37303	5.58893	4.35266	427	87	152	81	CDC73	79577	chr1	193091088	193223942	5939	+	NM_024529	protein_coding	TSS497	P10059	C1orf28|FLJ23316|HPTJT|HRPT2|HYX	cell division cycle 73	CDC73
1982	B3GALT2	1.93024	1.95954	0	0	0.948778	0.970514	0	0	3	4	B3GALT2	8707	chr1	193147860	193155743	3548	-	NM_003783	protein_coding	TSS8960	P757	BETA3GALT2|GLCT2|beta3Gal-T2	beta-1,3-galactosyltransferase 2	B3GALT2
1983	LINC01031	1	1	0	0	0	0	0	0	0	0	LINC01031	101929184	chr1	193273875	193335083	779	+	NR_125789	lncRNA	TSS24748	.	.	long intergenic non-protein coding RNA 1031	LINC01031
1984	KCNT2	1	1	0	0	0	0	0	0	0	0	KCNT2	343450	chr1	196194910	196577561	5995	-	NM_001287819	protein_coding	TSS10980	P16733	KCa4.2|MGC119610|MGC119611|MGC119612|MGC119613|SLICK|SLO2.1	potassium sodium-activated channel subfamily T member 2	KCNT2
[truncated: 23,753 more rows]

## Sheet: Info
	Information
Seq	Quant-Seq 3'mRNA-Seq
organism	Human
build	hg19(UCSC)
[truncated: 20 more rows]
